# Supplementary material for: A deep learning-driven discovery of berberine derivatives as novel antibacterial against multidrug-resistant Helicobacter pylori
Source: Signal Transduct Target Ther. 2024 Jul 8;9:183. doi: 10.1038/s41392-024-01895-0 (PMC11228022; doi:10.1038/s41392-024-01895-0)
Supplement: Supplementary file 2 — Dataset 4 [file 41392_2024_1895_MOESM2_ESM.csv]

	PUBCHEM_CID	PUBCHEM_EXT_DATASOURCE_SMILES	PUBCHEM_ACTIVITY_OUTCOME
1	901425	C1=C(OC(=C1)[N+](=O)[O-])C2=CC=NN2	Active
2	4640068	CCN1C=C(C(=O)C2=CC(=C(C=C21)N3CCN(CC3)C(=S)NC(=O)C4=CC(=CC(=C4)OC)OC)F)C(=O)O	Active
3	149096	C[C@H]1COC2=C3N1C=C(C(=O)C3=CC(=C2N4CCN(CC4)C)F)C(=O)O	Active
4	54684459	C[C@@]1(C2C[C@H]3[C@@H](C(=O)C(=C([C@]3(C(=O)C2=C(C4=C(C=CC(=C41)Cl)O)O)O)O)C(=O)N)N(C)C)O.Cl	Active
5	6915944	C=CC1=C(N2[C@@H]([C@@H](C2=O)NC(=O)/C(=N\O)/C3=CSC(=N3)N)SC1)C(=O)O	Active
6	5910161	C1=C(OC(=C1)[N+](=O)[O-])/C=[N+](/CCO)\[O-]	Active
7	1920133	CCN1C=C(C(=O)C2=CC(=C(C=C21)N3CCN(CC3)C(=S)NC(=O)C4=CC=C(C=C4)F)F)C(=O)O	Active
8	432465	C1=CC(=CC=C1CN2C=CC3=C2C=CC4=C3C(=NC(=N4)N)N)N	Active
9	4351062	CCN1C=C(C(=O)C2=CC(=C(C=C21)N3CCN(CC3)C(=S)NC(=O)C4=CC=C(C=C4)OC)F)C(=O)O	Active
10	3923766	CC1CN(CCN1C(=S)NCC2=CC=CC=C2)C3=C(C=C4C(=C3OC)N(C=C(C4=O)C(=O)O)C5CC5)F	Active
11	1895447	CCCCNC(=O)C1=CN(C2=CC(=C(C=C2C1=O)F)N3CCN(CC3)C)CC	Active
12	1361354	CCN1C=C(C(=O)C2=CC(=C(C=C21)N3CCN(CC3)S(=O)(=O)C4=CC=C(C=C4)NC(=O)C)F)C(=O)O	Active
13	1917402	CCN1C=C(C(=O)C2=CC(=C(C=C21)N3CCN(CC3)C(=S)NC(=O)C4=CC=CC=C4C)F)C(=O)O	Active
14	54685047	CN(C)[C@H]1[C@@H]2[C@H]([C@@H]3C(=C)C4=C(C(=CC=C4)O)C(=C3C(=O)[C@@]2(C(=C(C1=O)C(=O)N)O)O)O)O.Cl	Active
15	3336580	CCOC1=CC=C(C=C1)NC(=O)C2=CC=C(C=C2)NC(=O)C3=CN4C(COC5=C4C(=CC(=C5N6CCN(CC6)C)F)C3=O)C	Active
16	5411990	C1=CC(=CC=C1C(=O)NNC(=O)/C=C/C2=CC=C(O2)[N+](=O)[O-])F	Active
17	60605	C[C@@H]1CN(C[C@@H](N1)C)C2=C(C3=C(C(=C2F)F)C(=O)C(=CN3C4CC4)C(=O)O)F	Active
18	3390590	CCN1C=C(C(=O)C2=CC(=C(C=C21)N3CCN(CC3)C(=S)NCC=C)F)C(=O)O	Active
19	9552079	C1=CC(=CC=C1N/C(=N/C(=NCCCCCCN=C(/N=C(/NC2=CC=C(C=C2)Cl)\N)N)N)/N)Cl	Active
20	1939327	CCN1C=C(C(=O)C2=CC(=C(C=C21)N3CCN(CC3)C(=S)NC4=CC=C(C=C4)OC)F)C(=O)O	Active
21	1517201	CCN1C=C(C(=O)C2=CC(=C(C=C21)N3CCN(CC3)C(=S)NC(=O)C4=CC=CC(=C4)C)F)C(=O)O	Active
22	3922866	CC1CN(CCN1C(=S)NC(C)C(=O)OC)C2=C(C=C3C(=C2OC)N(C=C(C3=O)C(=O)O)C4CC4)F	Active
23	447043	CC[C@@H]1[C@@]([C@@H]([C@H](N(C[C@@H](C[C@@]([C@@H]([C@H]([C@@H]([C@H](C(=O)O1)C)O[C@H]2C[C@@]([C@H]([C@@H](O2)C)O)(C)OC)C)O[C@H]3[C@@H]([C@H](C[C@H](O3)C)N(C)C)O)(C)O)C)C)C)O)(C)O	Active
24	54687245	CN(C)C1C2CC3CC4=C(C=CC(=C4C(=C3C(=O)[C@@]2(C(=C(C1=O)C(=O)N)O)O)O)O)N(C)C.Cl	Active
25	16684434	CC[Hg]SC1=CC=CC=C1C(=O)[O-].[Na+]	Active
26	101526	COC1=C2C(=CC(=C1N3C[C@@H]4CCCN[C@@H]4C3)F)C(=O)C(=CN2C5CC5)C(=O)O.Cl	Active
27	1314692	CCN1C=C(C(=O)C2=CC(=C(C=C21)N3CCN(CC3)C(=S)NC(=O)C4=CC(=C(C=C4)F)F)F)C(=O)O	Active
28	44246714	CN(C)[C@H]1[C@@H]2[C@H]([C@H]3C(C(=O)C4=C(C3=C)C=CC=C4O)C(=O)[C@@]2(C(=O)C(C1=O)C(=O)N)O)O.Cl	Active
29	1570	C1=CC(=S)N(C=C1)O	Active
30	6177155	C1=CSC(=C1)C(=O)N/N=C\C=C\C2=CC=C(O2)[N+](=O)[O-]	Active
31	54692868	C[C@@H]1[C@H]2[C@@H]([C@H]3[C@@H](C(=O)C(=C(C3(C(=O)C2=C(C4=C1C=CC=C4O)O)O)O)C(=O)N)N(C)C)O.Cl	Active
32	54682932	CN(C)[C@H]1[C@@H]2[C@H](C3C(=C)C4=C(C=CC(=C4C(=C3C(=O)[C@@]2(C(=C(C1=O)C(=O)N)O)O)O)O)Cl)O.C1=CC(=C(C=C1S(=O)(=O)O)C(=O)O)O	Active
33	5362065	C=CC1=C(N2[C@@H]([C@@H](C2=O)NC(=O)/C(=N\OCC(=O)O)/C3=CSC(=N3)N)SC1)C(=O)O	Active
34	24747657	CCN1C=C(C(=O)C2=CC(=C(C=C21)N3CCN(CC3)C)F)C(=O)NCCO.Cl	Active
35	54686763	CN(C)[C@@H]1C2CC3CC4=C(C=CC(=C4C(=C3C(=O)[C@]2(C(=C(C1=O)C(=O)N)O)O)O)O)N(C)C.Cl	Active
36	53025	CN1C(=NN=N1)SCC2=C(N3[C@@H]([C@@](C3=O)(NC(=O)C4SC(=C(C(=O)N)C(=O)O)S4)OC)SC2)C(=O)O	Active
37	5323714	C1COC(=O)N1/N=C/C2=CC=C(O2)[N+](=O)[O-]	Active
38	56909	C1=CC=C2C(=C1)C=CC3=C2C(=C(O3)[N+](=O)[O-])CCO	Active
39	3875592	CCN1C=C(C(=O)C2=CC(=C(C=C21)N3CCN(CC3)C(=S)NC(=O)C4=CC=C(C=C4)Br)F)C(=O)O	Active
40	42628318	CCC(C1=CC=CC=C1)(C(=O)NN(C)C)ONC2=CC=CC=C2C(F)(F)F	Active
41	5447130	C1=C(OC(=C1)[N+](=O)[O-])/C=N/NC(=O)N	Active
42	452507	COC1=CC(=CC(=C1OC)OC)CC2=CC(=NC(=N2)N)N	Active
43	71188	CCN1CCN(CC1)C2=C(C=C3C(=C2)N(C=C(C3=O)C(=O)O)C4CC4)F	Active
44	2106919	C1CC1N2C=C(C(=O)C3=CC(=C(C=C32)N4CCN(CC4)S(=O)(=O)C5=CC6=C(C=C5)OCCO6)F)C(=O)O	Active
45	1893821	CCCNC(=O)C1=CN(C2=CC(=C(C=C2C1=O)F)N3CCN(CC3)C)CC	Active
46	243447	CC1CN(C(=N)O1)N=CC2=CC=C(O2)[N+](=O)[O-]	Active
47	6875617	COC(=O)N/N=C/C1=CC=C(O1)[N+](=O)[O-]	Active
48	16806362	CC(C)N1CCC2=C(C1)SC(=C2C(=O)N)NC(=O)C3=CC=C(O3)[N+](=O)[O-].Cl	Active
49	176015	CN1CCN(CC1)C2=C(C=C3C4=C2SCCN4C=C(C3=O)C(=O)O)F.Cl	Active
50	3794850	CC1CN(CCN1C(=S)NC2CC3CCC2C3)C4=C(C=C5C(=C4OC)N(C=C(C5=O)C(=O)O)C6CC6)F	Active
51	1895569	CCN1C=C(C(=O)C2=CC(=C(C=C21)N3CCN(CC3)C(=O)C4=CC=CO4)F)C(=O)NCC5=CN=CC=C5	Active
52	16806361	CN1CCC2=C(C1)SC(=C2C(=O)N)NC(=O)C3=CC=C(O3)[N+](=O)[O-].Cl	Active
53	4610756	CCN1C=C(C(=O)C2=CC(=C(C=C21)N3CCN(CC3)C(=S)NC(=O)C4=C(C=CC=C4OC)OC)F)C(=O)O	Active
54	9444	C1=NC(=NC(=O)N1[C@H]2[C@@H]([C@@H]([C@H](O2)CO)O)O)N	Active
55	45479726	CN1C(=NC(=O)C(=O)N1)SCC2=C(N3C(C(C3=O)NC(=O)C(=NOC)C4=CSC(=N4)N)SC2)C(=O)O.O.[Na+]	Active
56	4410	CC1CCC2=C3N1C=C(C(=O)C3=CC(=C2N4CCC(CC4)O)F)C(=O)O	Active
57	328131	C1=CC(=CC=C1SC2=CC3=C(C=C2)N=C(N=C3N)N)Cl	Active
58	3726475	CN1CCN(CC1)C2=C(C=C3C4=C2OCN(N4C=C(C3=O)C(=O)[O-])C)F	Active
59	45479753	C1CN(CCN1)C2=C(C=C3C(=C2)N(C=C(C3=O)C(=O)O)C4=CC=C(C=C4)F)F.O.Cl	Active
60	228590	CC(=NN1CC(=O)NC1=O)C2=CC=C(O2)[N+](=O)[O-]	Active
61	6902142	C1OC2=C(O1)C=C(C=C2)C(=O)N/N=C/C3=CC=C(O3)[N+](=O)[O-]	Active
62	3734129	CC1CN(CCN1C(=S)NC)C2=C(C=C3C(=C2OC)N(C=C(C3=O)C(=O)O)C4CC4)F	Active
63	334410	CC(=O)O.C1=CC(=CC(=C1)[N+](=O)[O-])CN2C=CC3=C2C=CC4=C3C(=NC(=N4)N)N	Active
64	10695961	CC(=O)OCC1=C(N2[C@@H]([C@@H](C2=O)NC(=O)/C(=N\OC)/C3=CSC(=N3)N)SC1)C(=O)[O-].[Na+]	Active
65	332389	C1=CC2=C(C=C(O2)[N+](=O)[O-])C3=C1OC=C3	Active
66	319089	CN1C=CC(=NC2=CC=C(C=C2)NC(=O)C3=CC=C(C=C3)N=C4C=CN(C5=C4C=C(C=C5)[N+](=O)[O-])C)C=C1	Active
67	54682937	C[C@@]1(C2[C@@H](C3[C@@H](C(=O)C(=C([C@]3(C(=O)C2=C(C4=C1C=CC=C4O)O)O)O)C(=O)N)N(C)C)O)O.Cl	Active
68	275986	CC1=C(C(=NN1)C2=CN=CC=C2)N=NN(C)C	Active
69	4583	CC1COC2=C3N1C=C(C(=O)C3=CC(=C2N4CCN(CC4)C)F)C(=O)O	Active
70	54686003	CC1(C2C(C3C(C(=O)C(=C(C3(C(=O)C2=C(C4=C1C=CC=C4O)O)O)O)C(=O)N)N(C)C)O)O	Active
71	54686764	CN(C)[C@H]1[C@@H]2C[C@@H]3[C@@H](C4=C(C=CC(=C4C(=C3C(=O)[C@@]2(C(=C(C1=O)C(=O)N)O)O)O)O)Cl)O.Cl	Active
72	24892684	CC(C)N1CCC2=C(C1)SC(=C2C(=O)OC)NC(=O)C3=CC=C(O3)[N+](=O)[O-].Cl	Active
73	664069	CCN1C=C(C(=O)C2=CC(=C(C=C21)N3CCN(CC3)C)F)C(=O)NCC4=CC5=C(C=C4)OCO5	Active
74	3794983	C1=CC=C(C=C1)C(=O)NNC(=O)C2=CC=C(O2)[N+](=O)[O-]	Active
75	1895848	CCN1C=C(C(=O)C2=CC(=C(C=C21)N3CCN(CC3)C)F)C(=O)NCC(C)C	Active
76	1045642	CCN1C=C(C(=O)C2=CC(=C(C=C21)N3CCN(CC3)C(=S)NC(=O)C4=CC=CC=C4Br)F)C(=O)O	Active
77	488261	CN1CCN(CC1)C2=C(C=C3C(=C2)N(C=C(C3=O)C(=O)O)CCF)F	Active
78	3229	CCN1C=C(C(=O)C2=CC(=C(N=C21)N3CCNCC3)F)C(=O)O	Active
79	3374	CC1CCC2=C3N1C=C(C(=O)C3=CC(=C2)F)C(=O)O	Active
80	135899465	CCC(C)N1CCC2(CC1)NC3=C4C5=C(C(=NC(=O)C(=CC=C[C@@H]([C@@H]([C@H]([C@H]([C@H]([C@@H]([C@@H]([C@H](C=CO[C@@]6(C(=O)C4=C(O6)C(=C5O)C)C)OC)C)OC(=O)C)C)O)C)O)C)C)C3=N2)O	Active
81	135900090	C[C@H]1/C=C/C=C(\C(=O)NC2=C(C(=C3C(=C2O)C(=C(C4=C3C(=O)[C@](O4)(O/C=C/[C@@H]([C@H]([C@H]([C@@H]([C@@H]([C@@H]([C@H]1O)C)O)C)OC(=O)C)C)OC)C)C)O)O)C=NN5CCN(CC5)C)/C	Active
82	3684314	CC(=O)N1CCN(CC1)C2=C(C=C3C(=C2)N(C=C(C3=O)C(=O)O)C4CC4)F	Active
83	334409	C1=C2C(=C(N=C(N2)N)N)C3=CC=NC3=C1	Active
84	1917463	CCN1C=C(C(=O)C2=CC(=C(C=C21)N3CCN(CC3)C(=S)NC4=CC=CC=C4OC)F)C(=O)O	Active
85	10695961	CC(=O)OCC1=C(N2[C@@H]([C@@H](C2=O)NC(=O)/C(=N\OC)/C3=CSC(=N3)N)SC1)C(=O)[O-].[Na+]	Active
86	1090196	CCN1CCN(CC1)C2=C(C=C(C=C2)NC(=O)C3=CC=C(O3)[N+](=O)[O-])Cl	Active
87	243449	CCN(CC)CC1CN(C(=O)O1)N=CC2=CC=C(O2)[N+](=O)[O-]	Active
88	3395923	CC1CN(CCN1C(=S)NC2=CC=C(C=C2)F)C3=C(C=C4C(=C3OC)N(C=C(C4=O)C(=O)O)C5CC5)F	Active
89	6093	C1CN(C(=O)N1)C2=NC=C(S2)[N+](=O)[O-]	Active
90	3084396	CC(C(=O)O)O.COC1=CC(=CC(=C1OC)OC)CC2=CN=C(N=C2N)N	Active
91	44246710	C[C@@H]1[C@H]2[C@@H]([C@H]3[C@@H](C(=O)C(C(=O)C3(C(=O)C2C(=O)C4=C1C=CC=C4O)O)C(=O)N)N(C)C)O.Cl	Active
92	4852862	C1=CSC(=C1C(=O)N)NC(=O)C2=CC=C(O2)[N+](=O)[O-]	Active
93	404406	C[N+]1=C2CCCCC2=C3N1C4=CC=CC=C4C3=CC5=CC=C(C=C5)N(C)C.C(F)(F)(F)S(=O)(=O)[O-]	Active
94	4661621	CCCOC1=CC=C(C=C1)C(=O)NC(=S)N2CCN(CC2)C3=C(C=C4C(=C3)N(C=C(C4=O)C(=O)O)CC)F	Active
95	24687249	CN1C=CSC1=NC(=O)C2=CC=C(O2)[N+](=O)[O-]	Active
96	702695	C1=C(OC(=C1)[N+](=O)[O-])/C=C/C(=O)O	Active
97	1895893	CCCCCCNC(=O)C1=CN(C2=CC(=C(C=C2C1=O)F)N3CCN(CC3)C)CC	Active
98	1904355	CCN1C=C(C(=O)C2=CC(=C(C=C21)N3CCN(CC3)C(=S)NC(=O)C4=CC(=CC=C4)F)F)C(=O)O	Active
99	54683010	C[C@@]1(C2C[C@H]3[C@@H](C(=O)C(=C([C@]3(C(=O)C2=C(C4=C1C=CC=C4O)O)O)O)C(=O)N)N(C)C)O.Cl	Active
100	148471	C1=CC(=CN=C1)NC(=O)C2=CC=C(O2)[N+](=O)[O-]	Active
101	3281742	CC1COC2=C3N1C=C(C(=O)C3=CC(=C2N4CCN(CC4)C)F)C(=O)NC5=C(C=C(C=C5C)C)C	Active
102	4252228	C1=CC=C(C=C1)C(=O)NNC2=CC(=C(C(=C2)Br)O)Br	Active
103	16218899	C1[C@@H]([C@H]([C@@H]([C@H]([C@@H]1NC(=O)[C@H](CCN)O)O[C@@H]2[C@@H]([C@H]([C@@H]([C@H](O2)CO)O)N)O)O)O[C@@H]3[C@@H]([C@H]([C@@H]([C@H](O3)CN)O)O)O)N.O	Active
104	5091685	CC1CN(CCN1C(=S)NC2=CC=CC=C2F)C3=C(C=C4C(=C3OC)N(C=C(C4=O)C(=O)O)C5CC5)F	Active
105	5280707	C1=COC(=C1)/C(=C/C2=CC=C(O2)[N+](=O)[O-])/C(=O)N	Active
106	3032422	C1CN(C(=S)N1)N=CC2=CC=C(O2)[N+](=O)[O-]	Active
107	98652	C1=CC=C2C=C(C=CC2=C1)S(=O)(=O)C3=CC4=C(C=C3)N=C(N=C4N)N	Active
108	23667300	CO[C@@]1([C@@H]2N(C1=O)C(=C(CS2)COC(=O)N)C(=O)[O-])NC(=O)CC3=CC=CS3.[Na+]	Active
109	35370	CC1=CN(C(=O)NC1=O)[C@H]2C[C@@H]([C@H](O2)CO)N=[N+]=[N-]	Active
110	54117	C[C@H]1[C@@H](C(=O)N1S(=O)(=O)O)NC(=O)C(=NOC(C)(C)C(=O)O)C2=CSC(=N2)N	Active
111	1952592	CCN1C=C(C(=O)C2=CC(=C(C=C21)N3CCN(CC3)C(=S)NC(=O)C4=CC=CC=C4F)F)C(=O)O	Active
112	657705	CCOC(=O)C1=NC2=CC=CC=C2C1=[N+]=[N-]	Active
113	6603548	CCN1C=C(C(=O)C2=CC(=C(C=C21)N3CCN(CC3)C)F)C(=O)NCCCN(C)C.Cl	Active
114	56642849	C=CC1=C(N2[C@@H]([C@@H](C2=O)NC(=O)/C(=N/OCC(=O)O)/C3=CSC(=N3)N)SC1)C(=O)O.O	Active
115	135466007	C1=CC=C2C(=C1)NC(=N2)/C(=C(/C3=CC=C(O3)[N+](=O)[O-])\O)/C#N	Active
116	42640	CN1CCN(CC1)C2=CC=C(C3=NO[N+](=C23)[O-])[N+](=O)[O-]	Active
117	279924	CC1=C(C(=NN1)C(F)(F)F)N=NN2CCOCC2	Active
118	774010	COC1=CC=C(C=C1)NC(=O)C2=CC=C(O2)[N+](=O)[O-]	Active
119	92968	C1COCCN1CC2CN(C(=O)O2)N=CC3=CC=C(O3)[N+](=O)[O-].Cl	Active
120	9563275	CC1=NC2=CC=CC=C2N1/N=C/C3=CC=C(O3)[N+](=O)[O-]	Active
121	313582	C1=C(C2=[N+](ON=C2C(=C1)[N+](=O)[O-])[O-])N(CCO)CCO	Active
122	3765969	CCC(C)NC(=O)C1=CN(C2=CC(=C(C=C2C1=O)F)N3CCN(CC3)C)CC	Active
123	321946	CN1C(=CN=C1C=C2CC3=C(C2=O)C=C(C=C3)OCCN(C)C)[N+](=O)[O-].OS(=O)(=O)O	Active
124	119525	CCN1C=C(C(=O)C2=CC(=C(C=C21)N3CCN(CC3)C)F)C(=O)O.CS(=O)(=O)O	Active
125	324229	C1CCC2=C(C1)C(=NC(=N2)C3=CC=C(O3)[N+](=O)[O-])Cl	Active
126	24747685	CCCCN(CCCC)C(=O)C1=CN(C2=CC(=C(C=C2C1=O)F)N3CCN(CC3)C)CC.Cl	Active
127	24761052	CCN1C=C(C(=O)C2=CC(=C(C=C21)N3CCN(CC3)C)F)C(=O)NCCN(CC)CC.Cl	Active
128	5017142	C1=CC=C2C(=C1)C(=C(O2)C(=O)N)NC(=O)C3=CC=C(O3)[N+](=O)[O-]	Active
129	759209	CC1=C(SN(C1=O)C2=CC=C(C=C2)Cl)Cl	Active
130	6604200	C1C(=O)NC(=O)N1/N=C/C2=CC=C(O2)[N+](=O)[O-]	Active
131	221597	C1CSC(=O)N1N=CC2=CC=C(O2)[N+](=O)[O-]	Active
132	54682468	C[C@@]1([C@H]2C[C@H]3[C@@H](C(=O)C(=C([C@]3(C(=O)C2=C(C4=C(C=CC(=C41)Cl)O)O)O)O)C(=O)N)N(C)C)O.Cl	Active
133	1956711	CCN1C=C(C(=O)C2=CC(=C(C=C21)N3CCN(CC3)C(=S)NC(=O)C4=CC=CC=C4)F)C(=O)O	Active
134	339983	C1=CC(=CC(=C1)[N+](=O)[O-])C2=C(N3C=CC=NC3=N2)N=O	Active
135	61205	C1=C(OC(=C1)[N+](=O)[O-])C2=NN=C(S2)N	Active
136	1894659	CCN1C=C(C(=O)C2=CC(=C(C=C21)N3CCN(CC3)C(=O)C4=CC=CO4)F)C(=O)NCC=C	Active
137	5578	COC1=CC(=CC(=C1OC)OC)CC2=CN=C(N=C2N)N	Active
138	6901830	C1CC1C(=O)N/N=C/C2=CC=C(O2)[N+](=O)[O-]	Active
139	16188230	CC1=C(C(=NC(=N1)N)N)/C=C/C(C)(C)C2=CC=C(C=C2)Cl.Cl	Active
140	135398743	C[C@H]1/C=C/C=C(\C(=O)N=C2C(=C3C(=C4C2=NC5(N4)CCN(CC5)CC(C)C)C6=C(C(=C3O)C)O[C@@](C6=O)(O/C=C/[C@@H]([C@H]([C@H]([C@@H]([C@@H]([C@@H]([C@H]1O)C)O)C)OC(=O)C)C)OC)C)O)/C	Active
141	4421	CCN1C=C(C(=O)C2=C1N=C(C=C2)C)C(=O)O	Active
142	57338	C1=CC(=CC=C1N2C=C(C(=O)C3=CC(=C(C=C32)Cl)F)C(=O)O)F	Active
143	5335985	C1=C(OC(=C1)[N+](=O)[O-])/C=C/C=C\2/C(=O)NC(=S)S2	Active
144	5564	C1=CC(=C(C=C1Cl)O)OC2=C(C=C(C=C2)Cl)Cl	Active
145	1080599	CCN1C=C(C(=O)C2=CC(=C(C=C21)N3CCN(CC3)C(=O)NC4=CC=CC=C4)F)C(=O)O	Active
146	9695946	COC1=CC=CC=C1OCC(=O)N/N=C/C=C/C2=CC=C(O2)[N+](=O)[O-]	Active
147	24747656	CCN1C=C(C(=O)C2=CC(=C(C=C21)N3CCN(CC3)C)F)C(=O)NCCN(C)C.Cl	Active
148	60063	C1CC1N2C=C(C(=O)C3=CC(=C(C(=C32)Cl)N4CCC(C4)N)F)C(=O)O	Active
149	311899	CN1C=CC(=O)C2=C1C=CC(=C2)[N+](=O)[O-]	Active
150	135398739	C1C[C@@H](O[C@@H]1CO)N2C=NC3=C2N=CNC3=O	Active
151	2762	CCN1C2=CC3=C(C=C2C(=O)C(=N1)C(=O)O)OCO3	Active
152	24747663	CCN1C=C(C(=O)C2=CC(=C(C=C21)N3CCN(CC3)C)F)C(=O)NCCCO.Cl	Active
153	69756	C1=C(OC(=C1)[N+](=O)[O-])C2=NC(=NC(=N2)N)N	Active
154	24981106	C1=CC(=C(C=C1Cl)NC(=O)C2=CC=C(O2)[N+](=O)[O-])N3C=NC=N3	Active
155	7019465	COC1=C2C(=CC(=C1F)F)C(=O)C(=CN2C3CC3)C(=O)O	Active
156	5337997	C1=CC(=CC=C1C(=O)N/N=C/C2=CC=C(O2)[N+](=O)[O-])O	Active
157	44246707	CN(C)[C@@H]1C2CC3CC4=C(C=CC(=C4C(=O)C3C(=O)[C@]2(C(=O)C(C1=O)C(=O)N)O)O)N(C)C.Cl	Active
158	1900573	CCCC1=NN=C(S1)NC(=O)C2=CN(C3=CC(=C(C=C3C2=O)F)N4CCN(CC4)C)CC	Active
159	328839	C1=CN(C(=O)N=C1)C2C(C(C(O2)CO)O)O	Active
160	762594	C1CN(C2=CC=CC=C21)C(=O)C3=CC=C(O3)[N+](=O)[O-]	Active
161	313562	C1COCCN1C2=CC=C(C3=NO[N+](=C23)[O-])[N+](=O)[O-]	Active
162	135422442	C1CC(OC1CO)N2C=NC3=C2N=CNC3=O	Active
163	93215	CN1C(=CN=C1[N+](=O)[O-])C=C	Active
164	395175	C[N+]1=C(C=C2N1C3=CC=CC=C3C2=CC4=C(C=C(C=C4)N(C)C)OC)C5=CC=CC=C5.C(F)(F)(F)S(=O)(=O)[O-]	Active
165	54683835	CC(C(=O)NC1C2C(C(CC(=C2C(=O)OC1(C)C(Cl)Cl)O)O)O)N	Active
166	5405088	CC1=NC=C(C=C1)C(=O)N/N=C\C2=CC=C(O2)[N+](=O)[O-]	Active
167	952234	C1=CC(=NC=C1Cl)NC(=O)C2=CC=C(O2)[N+](=O)[O-]	Active
168	244989	CC1=C(C(=O)C2=C(C1=O)N3CC4C(C3(C2COC(=O)N)OC)N4C)N	Active
169	10695961	CC(=O)OCC1=C(N2[C@@H]([C@@H](C2=O)NC(=O)/C(=N\OC)/C3=CSC(=N3)N)SC1)C(=O)[O-].[Na+]	Active
170	3912236	C1=CC=C2C(=C1)C3=C(C(=CC(=C3)NC(=O)C(F)(F)F)[N+](=O)[O-])NC2=O	Active
171	16682542	CCO.C1=CC=C2C=C(C=CC2=C1)SC3=CC4=C(C=C3)N=C(N=C4N)N	Active
172	265820	C1=CC=C(C=C1)C2=C(N=C3N2C=CC=N3)N=O	Active
173	135747342	C1=CC=C(C(=C1)N/N=C(\C#N)/N=NC2=CC=CC=C2O)O	Active
174	1895703	CCN1C=C(C(=O)C2=CC(=C(C=C21)N3CCN(CC3)C)F)C(=O)NCCC(C)C	Active
175	135449527	C[C@H]1C=CC=C(C(=O)NC2=C(C(=C3C(=C2O)C(=C(C4=C3C(=O)[C@](O4)(OC=C[C@@H]([C@H]([C@H]([C@@H]([C@@H]([C@@H]([C@H]1O)C)O)C)OC(=O)C)C)OC)C)C)O)O)C=NN5CCN(CC5)C)C	Active
176	100335	CCN(CC)C1=CC2=C(C=C1)C=C(C(=O)O2)C3=NC4=CC=CC=C4N3C	Active
177	135511839	COC(=O)N/N=C/C1=[N+](C2=CC=CC=C2[N+](=C1)[O-])[O-]	Active
178	406463	CC1=C([N+](=O)C2=CC(=C(C=C2N1[O-])F)F)C(=O)C	Active
179	5790	C1[C@@H]([C@H](O[C@H]1N2C=C(C(=O)NC2=O)F)CO)O	Active
180	66122	C1=C(OC(=C1)[N+](=O)[O-])C2=NNC(=O)NC2=O	Active
181	919526	CCOC(=O)C1=C(C2=C(N1)C=CC(=C2)F)N=NN3CCSCC3	Active
182	15945669	C1=CC(=C(C=C1Cl)Cl)CSC(=N)N.Br	Active
183	89851	COC(=O)CN1C=CN=C1[N+](=O)[O-]	Active
184	3089184	C1=CC(=CC(=C1)[N+](=O)[O-])NC(=O)C2=CC=C(O2)[N+](=O)[O-]	Active
185	240980	C1C(C(OC1N2C=C(C(=NC2=O)N)F)CO)O	Active
186	917183	CC1=CC=C(C=C1)C(=O)SC2=CC=CC=CC2=O	Active
187	1068705	CCN1C=C(C(=O)C2=CC(=C(C=C21)N3CCN(CC3)C)F)C(=O)OCC	Active
188	20039	C1C[C@@H](O[C@@H]1CO)N2C=NC3=C(N=CN=C32)N	Active
189	404291	CC1=C([N+](=O)C2=CC=CC=C2N1[O-])C(=O)C	Active
190	314146	C1=CC(=CN=C1)NC(=O)C2=CC=C(S2)[N+](=O)[O-]	Active
191	1898247	CCN1C=C(C(=O)C2=CC(=C(C=C21)N3CCN(CC3)C(=O)C4=CC=CO4)F)C(=O)NC5=C(C=CC=N5)O	Active
192	100475	C1=CC(=CC(=C1)SC2=CC3=C(C=C2)N=C(N=C3N)N)C(F)(F)F	Active
193	54368	CC1=C2C(=NC(=NC2=NC=C1CC3=C(C=CC(=C3)OC)OC)N)N.C(CS(=O)(=O)O)O	Active
194	3161478	CN1CCN(CC1)C2=C(C=C(C=C2)NC(=O)C3=CC=C(O3)[N+](=O)[O-])Cl	Active
195	452029	C1[C@H]([C@H](O[C@H]1N2C=CC(=O)NC2=O)CO)N=[N+]=[N-]	Active
196	371711	CN(C(=S)C1=CC=CC=C1)O	Active
197	80533	C1=CC2=NNN=C2C(=C1)[N+](=O)[O-]	Active
198	823973	CC(=O)C1=CC(=CC=C1)NC(=O)C2=CC=C(O2)[N+](=O)[O-]	Active
199	2723601	C1=NC2=C(N1)C(=S)N=C(N2)N	Active
200	114811	CS(=O)(=O)C1=CC=C(C=C1)[C@H]([C@@H](CF)NC(=O)C(Cl)Cl)O	Active
201	407401	CCN(CC)C1=CC=C(C=C1)C(=C2C=CC(=[N+](CC)CC)C=C2)C3=CC=CC=C3.OS(=O)(=O)O	Active
202	328145	CN(C)C1=CC=C(C=C1)SC2=CC3=C(C=C2)N=C(N=C3N)N	Active
203	6893438	C1=CC=C(C=C1)C(=O)NCC(=O)N/N=C/C2=CC=C(O2)[N+](=O)[O-]	Active
204	5356520	CN1CCN(CC1)C(=O)/C=C/C2=CC=C(O2)[N+](=O)[O-]	Active
205	2724387	C1=NC2=C(N1[C@H]3[C@@H]([C@@H]([C@H](O3)CO)O)O)NC(=NC2=S)N	Active
206	774017	C1=CC(=NC=C1Br)NC(=O)C2=CC=C(O2)[N+](=O)[O-]	Active
207	3197	CC1C(=O)N(C2CSC(C(C(=O)N(C(C(=O)OCC(C(=O)N1)NC(=O)C3=NC4=CC=CC=C4N=C3)C(C)C)C)N(C(=O)C(NC(=O)C(COC(=O)C(N(C2=O)C)C(C)C)NC(=O)C5=NC6=CC=CC=C6N=C5)C)C)SC)C	Active
208	5959	C1=CC(=CC=C1[C@H]([C@@H](CO)NC(=O)C(Cl)Cl)O)[N+](=O)[O-]	Active
209	23670318	CO/N=C(/C1=CC=CO1)\C(=O)N[C@H]2[C@@H]3N(C2=O)C(=C(CS3)COC(=O)N)C(=O)[O-].[Na+]	Active
210	45281151	CC1=CC=C(C=C1)S(=O)(=O)[O-].C[N+]1=C2C=CC=CN2C=C1C3=CC=C(C=C3)C=NNC(=O)C4=CC=C(C=C4)C(=O)NN=CC5=CC=C(C=C5)C6=CN7C=CC=CC7=[N+]6C	Active
211	3246138	CNC1=C(C(=NC=N1)SC2=NC(=NC3=C2NC=N3)N)[N+](=O)[O-]	Active
212	135512353	CC1=CC(=O)NC(=N1)N=N/C(=N/NC2=CC=C(C=C2)O)/C3=CC=CC=C3	Active
213	8975	C1=NC2=C(N=C(N=C2N1[C@H]3[C@@H]([C@@H]([C@H](O3)CO)O)O)F)N	Active
214	657237	C1=NC2=C(N=C(N=C2N1[C@H]3[C@H]([C@@H]([C@H](O3)CO)O)O)F)N	Active
215	647455	C1=CC=C(C=C1)CN2C(=O)C=CS2	Active
216	254007	C1=CC=C2C(=C1)C=CC3=C2C=C(C=N3)[N+](=O)[O-]	Active
217	5904441	C1=CC=C2C(=C1)NC(=N2)/C(=C/C3=CC=C(O3)[N+](=O)[O-])/C#N	Active
218	700511	CCN(CC)N=NC1=C2C(=CC(=NC2=NN1)C)C	Active
219	24747691	C[C@@H]1CC(=O)[C@]2([C@@H](O1)O[C@@H]3[C@H]([C@@H]([C@@H]([C@@H]([C@H]3O2)NC)O)NC)O)O.O.Cl	Active
220	471826	C1=NC2=C(N1)C(=NC=N2)SSC3=NC=NC4=C3NC=N4	Active
221	844040	CC1=CC(=NC=C1)NC(=O)C2=CC=C(O2)[N+](=O)[O-]	Active
222	298	C1=CC(=CC=C1C(C(CO)NC(=O)C(Cl)Cl)O)[N+](=O)[O-]	Active
223	328132	CC(=O)O.C1=CC2=C(C=C1CNC3=CC(=C(C=C3)Cl)Cl)C(=NC(=N2)N)N	Active
224	667490	C1=NC2=C(N1)C(=S)N=CN2	Active
225	234636	CC(=O)NC1=CC=C(C=C1)SC2=CC=C(O2)[N+](=O)[O-]	Active
226	2724350	C1=NC2=C(N1)C(=S)N=CN2.O	Active
227	769051	CC1=CC(=NC2=NNC(=C12)N=NN(C)C)C	Active
228	3385	C1=C(C(=O)NC(=O)N1)F	Active
229	19910	C1=CC2=C(C=CC(=C2N=C1)O)[N+](=O)[O-]	Active
230	3246652	C1=C(C2=NON=C2C(=C1)SC3=NC(=NC4=C3NC=N4)N)[N+](=O)[O-]	Active
231	6364517	CCN\1C2=CC=CC=C2S/C1=C\C(=C\C3=[N+](C4=CC=CC=C4S3)CC)\C.[I-]	Active
232	9624557	C1=CC(=CC=C1CC(=O)N/N=C/C2=CC=C(O2)[N+](=O)[O-])[N+](=O)[O-]	Active
233	776890	CC1=CC(=CC=C1)NC(=O)C2=CC=C(O2)[N+](=O)[O-]	Active
234	773976	CC(=O)C1=CC=C(C=C1)NC(=O)C2=CC=C(O2)[N+](=O)[O-]	Active
235	6872741	C1=CC(=CC(=C1)[N+](=O)[O-])NCC(=O)N/N=C/C2=CC=C(O2)[N+](=O)[O-]	Active
236	5469569	C1=CN=CC=C1C(=O)N/N=C/C2=CC=C(O2)[N+](=O)[O-]	Active
237	260645	C1=CC2=C(C=C(C(=C2N=C1)O)[N+](=O)[O-])Cl	Active
238	823976	CC1=NC(=CC=C1)NC(=O)C2=CC=C(O2)[N+](=O)[O-]	Active
239	9634077	C1=C(OC(=C1)[N+](=O)[O-])/C=N/NC(=O)C2=NON=C2N	Active
240	460747	CC1=NN(C2=NC(=O)N(C(=O)C2=N1)C)C	Active
241	5280	CC1=CN(C(=O)NC1=O)C2CCC(O2)CO	Active
242	9564693	C1=CC=C(C=C1)NCC(=O)N/N=C/C2=CC=C(O2)[N+](=O)[O-]	Active
243	328138	C1=CC(=CC(=C1)S(=O)(=O)C2=CC3=C(C=C2)N=C(N=C3N)N)C(F)(F)F	Active
244	6896342	CC1=CC2=C(C=C1C)N(C=N2)/N=C/C3=CC=C(O3)[N+](=O)[O-]	Active
245	3938248	C1=NC2=C(N1C3C(C(C(O3)CO)O)O)NC(=NC2=S)N	Active
246	135403208	C1=CC=C2C(=C1)[N+](=C3C=CC(=CC3=[N+]2[O-])O)[O-]	Active
247	5155	CC1=CN(C(=O)NC1=O)C2C=CC(O2)CO	Active
248	18283	CC1=CN(C(=O)NC1=O)[C@H]2C=C[C@H](O2)CO	Active
249	14165	C1COCCN1CC(=O)NN=CC2=CC=C(O2)[N+](=O)[O-]	Active
250	2453	C1=CC2=C(C(=C(C=C2Br)Br)O)N=C1	Active
251	18343	C[C@@H]1[C@H]([C@H]([C@@H](O1)N2C=C(C(=O)NC2=O)F)O)O	Active
252	352938	C1=C(C(=NC(=O)N1C2C(C(C(O2)CO)O)O)N)F	Active
253	700515	CC1=CC(=NC2=NNC(=C12)N=NN3CCCCC3)C	Active
254	3366	C1=NC(=O)NC(=C1F)N	Active
255	659760	CC1=CC2=C(C=C1)[N+](=O)C(=C(N2[O-])C)C(=O)C	Active
256	8022634	CCN1C=C(C(=O)C2=CC3=C(C=C21)OCO3)C(=O)N[C@@H](C(C)C)C(=O)O	Active
257	555237	C1=CC=C(C=C1)N2C(=C3C=CC(=CC3=[N+]2[O-])[N+](=O)[O-])C#N	Active
258	796200	C1=CC(=CC=C1C2=CN=C(N=C2)N)[N+](=O)[O-]	Active
259	20848883	CN(C)CCN1C(=NN=N1)SCC2=C(N3[C@@H]([C@@H](C3=O)NC(=O)CC4=CSC(=N4)N)SC2)C(=O)O.Cl	Active
260	18283	CC1=CN(C(=O)NC1=O)[C@H]2C=C[C@H](O2)CO	Active
261	2722	C1=CC2=C(C(=C(C=C2Cl)Cl)O)N=C1	Active
262	135400998	C1=CC=C(C=C1)NC2=[N+](C3=C(C=C(C=C3)Cl)[N+](=C2C#N)[O-])[O-]	Active
263	657549	C1=CN=C(C=C1C(=O)C=[N+]=[N-])C(=O)C=[N+]=[N-]	Active
264	260644	C1=CC2=C(C=C(C(=C2N=C1)O)[N+](=O)[O-])F	Active
265	16196223	CC1=CC(=CC(=[N+]1C2=CC=C(C=C2)OC)C)/C=C\3/N(C4=CC=CC=C4S3)C.[I-]	Active
266	135411583	C1=CC=NC(=C1)/C=N/NC2=NN=CC(=O)N2	Active
267	339703	COC1C(C(=O)NC(=O)N1)(C(=O)OC)F	Active
268	1511784	C1=CC2=C(C(=C(C=C2[N+](=O)[O-])Cl)O)N=C1	Active
269	330095	C1=CC(=O)OC1N2C=C(C(=O)NC2=O)F	Active
270	2035178	COC1=NSN=C1NS(=O)(=O)C2=CC=C(C=C2)NC(=S)NC(=O)C3=CN=CC=C3	Active
271	5177733	C1=CC(=CC=C1C2=CN=C(N=C2)NO)[N+](=O)[O-]	Active
272	219997	CCOC(=O)C1=CNC2=C(C1=O)C=C(C=C2[N+](=O)[O-])OC	Active
273	5434410	CC1=CC=C(O1)/C=N\NC(=O)C2=CC=C(O2)CN3C=C(C(=N3)[N+](=O)[O-])Br	Active
274	56603505	CCN\1C2=CC=CC=C2C(/C1=C\C=C\C3=[N+](C4=CC=CC=C4C3(C)C)CC)(C)C.[O-]Cl(=O)(=O)=O	Active
275	6473883	CC[C@@H]1[C@@]([C@H]2[C@H]([C@H]([C@@H](C[C@@]([C@@H]([C@H]([C@@H]([C@H](C(=O)O1)C)O[C@H]3C[C@@]([C@H]([C@@H](O3)C)O)(C)OC)C)O[C@H]4[C@@H]([C@H](C[C@H](O4)C)N(C)C)O)(C)O)C)N[C@H](O2)COCCOC)C)(C)O	Active
276	3106303	C1=CC=C2C(=C1)C3=NC4=CC=CC=C4SC(C3C2=O)C5=CC=C(C=C5)Cl	Active
277	43795	C1CN(CCN1CC2=CC=CC=C2)C3=CC=C(C4=NO[N+](=C34)[O-])[N+](=O)[O-]	Active
278	279943	CC1=C(C(=NN1)C(=O)NN=CC2=CC=CC=C2Cl)N=NN(C)C	Active
279	700833	C1=CC2=C(C(=C(C=C2Cl)Cl)OC(=O)C3=CC=CS3)N=C1	Active
280	3003931	CC(=NNC(=S)N1CCC1)C2=CC=CC=N2	Active
281	648308	CC1=C(OC(=N1)NC2=CC=C(C=C2)S(=O)(=O)N)C	Active
282	84029	CC[C@@H]1[C@@]([C@@H]([C@H](C(=O)[C@@H](C[C@@]([C@@H]([C@H]([C@@H]([C@H](C(=O)O1)C)O[C@H]2C[C@@]([C@H]([C@@H](O2)C)O)(C)OC)C)O[C@H]3[C@@H]([C@H](C[C@H](O3)C)N(C)C)O)(C)OC)C)C)O)(C)O	Active
283	2788	C1=CC2=C(C(=C(C=C2Cl)I)O)N=C1	Active
284	5731104	C1=CC=C2C(=C1)C(=O)N(C(=N2)/C=C/C3=CC=C(O3)[N+](=O)[O-])C4=CC=C(C=C4)O	Active
285	6634	C1=CC(=CC=C1N)S(=O)(=O)NC2=NN=C(C=C2)Cl	Active
286	16311908	COC1=NC=C(C=C1)NC(=O)CSC2=NN=C(O2)C3=CC=C(C=C3)F	Active
287	65303	C1=CC=C(C(=C1)C(=O)NNC(=O)C2=CC=CC=C2O)O	Active
288	135455068	C/C(=N\NC1=CC=CC=C1O)/N=NC2=NC3=CC=CC=C3S2	Active
289	24791257	CC1=C(C(=CC=C1)C)OCC2=CC(=NO2)C(=O)N(C)CC3=NC4=CC=CC=C4N3	Active
290	800459	C1=CC=C(C(=C1)CNC(=S)NC2=CC=C(C=C2)F)Cl	Active
291	340558	C1C(C(OC1N2C=C(C(=NC2=O)N)Cl)CO)O	Active
292	3613382	C1C(OC(C1O)N2C=NC3=C2NC(=NC3=S)N)CO	Active
293	2746659	C1=CC=C(C=C1)NC(=O)CSC2=NNC(S2)C3=CC=CC=N3	Active
294	3446799	C1=CC=C(C(=C1)C=NNC(=S)NN=CC2=CC=CC=C2O)O	Active
295	6103	C1=CC2=C(C=C1Cl)N=C(O2)N	Active
296	9685240	C1=CC=NC(=C1)/C=N/NC2=C(C(=NC=N2)Cl)N	Active
297	1285782	C1OC2=C(O1)C=C(C=C2)CC(=O)NN=CC3=CC=C(O3)[N+](=O)[O-]	Active
298	40237	C1=CC2=C(C=C1Cl)OC(=N2)N	Active
299	16193032	CCN1/C(=C/C2=[N+](C3=CC=CC=C3C=C2)CC=C)/C=CC4=C1C=CC(=C4)C.[Br-]	Active
300	3766627	C1=CC(=CN=C1)NC(=S)NN=CC2=NC=C(C=C2)O	Active
301	4122039	C1=CC=C2C(=C1)NC(=N2)CNC(=S)NC3=CC=C(C=C3)OC(F)F	Active
302	3164059	CCCC1=NN(C2=NC(=O)N(C(=O)C2=N1)C)C	Active
303	9500339	CC1=NNC(=S)N(C1=O)NC(=O)CC(=O)NN2C(=O)C(=NNC2=S)C	Active
304	3034621	C1=CC2=C(C=CN=C2C=NNC(=S)N)C(=C1)N	Active
305	969982	C1=CC=NC(=C1)C(=O)NNC(=S)NC2=CC(=C(C=C2)Cl)Cl	Active
306	451668	C1[C@@H]([C@H](O[C@H]1N2C=NC(=NC2=O)N)CO)O	Active
307	3129251	CCCCC(=O)NC(C1=CC=C(C=C1)Cl)C2=C(C3=C(C=CC=N3)C=C2)O	Active
308	159917	COC1=CC(=NC(=C1)C2=CC=CC=N2)C=NO	Active
309	1994988	COC1=NSN=C1NS(=O)(=O)C2=CC=C(C=C2)NC(=S)NC(=O)C3=CC=NC=C3	Active
310	2821421	C1=CSC(=C1)S(=O)(=O)C2=NC=CN=C2C#N	Active
311	135541149	C1=CC(=CN=C1)NC(=S)N/N=C/C2=C(C(=C(C=C2)O)O)O	Active
312	769054	CC1=CC(=NC2=NNC(=C12)N=NN3CCOCC3)C	Active
313	3130447	CCC1=NN=C(S1)NS(=O)(=O)C2=CC=C(C=C2)N=CC3=C(N(C(=O)NC3=O)C4=CC=CC=C4)O	Active
314	12560	CC[C@@H]1[C@@]([C@@H]([C@H](C(=O)[C@@H](C[C@@]([C@@H]([C@H]([C@@H]([C@H](C(=O)O1)C)O[C@H]2C[C@@]([C@H]([C@@H](O2)C)O)(C)OC)C)O[C@H]3[C@@H]([C@H](C[C@H](O3)C)N(C)C)O)(C)O)C)C)O)(C)O	Active
315	16413079	CC1=C(C(=NO1)C2=C(C=CC=C2Cl)Cl)C(=O)N/N=C(/COC3=CC=C(C=C3)Cl)\N	Active
316	3005256	CCN(C1=CN=C(C2=CC=CC=C21)C=NNC(=S)N)C(=O)C	Active
317	5371064	C/C(=N\NC(=S)NCC=C)/C1=CC=CC=N1	Active
318	3329253	C1=CC=C(C=C1)NC(=S)NN=CC2=NC=C(C=C2)O	Active
319	2872439	CC(=O)NC(C1=CC2=CC=CC=C2C=C1)C3=C(C4=C(C=CC=N4)C=C3)O	Active
320	3032423	C1=CC=C2C(=C1)C=CN=C2C=NNC(=S)N	Active
321	3129248	CCCCC(=O)NC(C1=C(C2=C(C=CC=N2)C=C1)O)C3=CC=CC=C3OC	Active
322	4040288	C1=CC(=CC(=C1)N)C2=CC(=NC=C2)C=NNC(=S)N	Active
323	3110288	CCC1=NN=C(S1)NS(=O)(=O)C2=CC=C(C=C2)N=CC3=C(NN(C3=O)C4=CC(=CC=C4)Cl)C	Active
324	9678687	C1=CC=NC(=C1)/C=N/NC2=NC(=O)NN=C2	Active
325	1814	CCC1=CN(C(=O)NC1=O)C2CC(C(O2)CO)O	Active
326	355450	C1CC(OC1CO)N2C=C(C(=NC2=O)N)F	Active
327	2922048	CCCCC(=O)NC(C1=C(C=C(C=C1)Cl)Cl)C2=C(C3=C(C=CC=N3)C=C2)O	Active
328	6322955	C1=CC=C(C=C1)OCC(=O)N/N=C/C2=CC=C(O2)[N+](=O)[O-]	Active
329	135437688	CN1C2=CC=CC=C2C(=C1O)/C=N/NC(=O)C3=CC4=CC=CC=C4C=C3O	Active
330	6825	C1=CC=C2C(=C1)C=CC(=C2N=NC3=CC=CC=N3)O	Active
331	6708818	C1[C@@H]([C@H](OC1N2C=C(C(=O)NC2=O)C(F)(F)F)CO)O	Active
332	2877075	CCCC(=O)NC(C1=CC=C(C=C1)N(C)C)C2=C(C3=C(C=CC=N3)C=C2)O	Active
333	916230	C1=CC=C2C(=C1)C(=O)C3=C(C2=O)NC(=O)N3	Active
334	2876668	CCCC(=O)NC(C1=CC=CC=C1)C2=C(C3=C(C=CC=N3)C=C2)O	Active
335	161532	C1CCNC(=O)CCC(=O)N(CCCCCNC(=O)CCC(=O)N(CCCCCNC(=O)CCC(=O)N(CC1)O)O)O	Active
336	2876744	CCC(=O)NC(C1=CC=C(C=C1)C)C2=C(C3=C(C=CC=N3)C=C2)O	Active
337	3129244	CCCCC(=O)NC(C1=CC=CC=C1)C2=C(C3=C(C=CC=N3)C=C2)O	Active
338	1880649	CC1=C(C(=NO1)C2=CC=CC=C2)C(=O)NC(=S)NNC(=O)C3=CC=CC=C3O	Active
339	135576680	C1=CC(=C(C=C1O)O)/C=N/NC(=O)C(=O)N/N=C/C2=C(C=C(C=C2)O)O	Active
340	2108350	CCOC1=CC=C(C=C1)NC(=S)NCC2=NC3=CC=CC=C3N2	Active
341	135452424	C1=NC2=C(N1C3C(C(C(O3)CO)O)O)N=NNC2=O	Active
342	135504720	C/C(=N\N=C/1\NC(=O)C(S1)CC(=O)O)/C2=CC=CC=N2	Active
343	135517162	CC(C)(C)C1=NN=C(N(C1=O)N)N/N=C/C2=C(C=CC(=C2)Br)O	Active
344	135521434	CCN(CC)C1=CC(=C(C=C1)/C=N/NC(=O)C2=CC(=CC=C2)S(=O)(=O)NC3=CC=CC=C3OC)O	Active
345	3129253	CC(C)C(=O)NC(C1=CC(=CC=C1)[N+](=O)[O-])C2=C(C3=C(C=CC=N3)C=C2)O	Active
346	135439902	C1=CC=C(C=C1)/C(=N\NC2=CC=C(C=C2)Br)/N=NC3=NNN=N3	Active
347	46380	C1=CC2=C(C=C1Br)N=C(O2)N	Active
348	135490259	C1=CC=C2C(=C1)C=CC(=C2/C=N/NC3=NN=C(C4=CC=CC=C43)C5=NC=CN5)O	Active
349	225786	C1=CC=C(C(=C1)C(=O)O)[As](=O)(O)O	Active
350	3136122	CCC(=O)NC(C1=C(C=C(C=C1)Cl)Cl)C2=C(C3=C(C=CC=N3)C=C2)O	Active
351	5340	C1=CC(=CC=C1N)S(=O)(=O)NC2=NC=CS2	Active
352	16192804	CCN\1C2=C(C=C(C(=C2)C)C)S/C1=C\C3=[N+](C4=C(C=C3)C=C(C=C4)C)CC.[I-]	Active
353	2876611	CCCC(=O)NC(C1=CC=C(C=C1)Cl)C2=C(C3=C(C=CC=N3)C=C2)O	Active
354	5328	CC1=NN=C(S1)NS(=O)(=O)C2=CC=C(C=C2)N	Active
355	5329	CC1=CC(=NO1)NS(=O)(=O)C2=CC=C(C=C2)N	Active
356	6256	C1[C@@H]([C@H](O[C@H]1N2C=C(C(=O)NC2=O)C(F)(F)F)CO)O	Active
357	2831996	C1=CC=C2C(=C1)C=CC(=C2O)N=NC3=CC=CC=N3	Active
358	1237692	CC1=C(C(=O)N(N1)C2=CC=CC=C2)C=NC3=CC=C(C=C3)S(=O)(=O)NC4=NC=CS4	Active
359	2865851	C1=CC=C2C(=C1)C3=NC4=CC=CC=C4SC(C3C2=O)C5=CC(=CC=C5)F	Active
360	135736487	C1=CC(=C(C(=C1)O)O)/C=N/NC2=NN=C(C=C2)Cl	Active
361	49790119	CC1=CC(=CC(=C1)C(C2=NC=C(N2)C3=CC4=CC=CC=C4C=C3)O)C	Active
362	3129250	CCCCC(=O)NC(C1=CC(=C(C=C1)OC)OC)C2=C(C3=C(C=CC=N3)C=C2)O	Active
363	496641	C1=CC=C(C=C1)C(C2=CC=CC=C2)(C3=CC=CC=C3)OCC4C=C(C(=O)C(O4)N5C=C(C(=O)NC5=O)F)F	Active
364	3129242	CCCC(=O)NC(C1=CC(=CC=C1)[N+](=O)[O-])C2=C(C3=C(C=CC=N3)C=C2)O	Active
365	3361499	CC1=CC(=NO1)NC(C2=CC=C(C=C2)Cl)C3=C(C4=C(C=CC=N4)C=C3)O	Active
366	1883073	CC1=C(C(=NO1)C2=CC=CC=C2)C(=O)NC(=S)NNC(=O)C3=C(C=C(C=C3)O)O	Active
367	2921215	CCCC(=O)NC(C1=C(C=C(C=C1)Cl)Cl)C2=C(C3=C(C=CC=N3)C=C2)O	Active
368	392783	CC(=NNC1=NC2=CC=CC=C2S1)C3=NC=NC=C3	Active
369	3129245	CCCCC(=O)NC(C1=CC(=CC=C1)[N+](=O)[O-])C2=C(C3=C(C=CC=N3)C=C2)O	Active
370	56643206	C1=CC=C(C=C1)NC2=CN=C3C(=C2)C=CC=C3O.C(=O)(C(F)(F)F)O	Active
371	3113279	C1=CC(=CC=C1N=CC2=C(N(C(=O)NC2=O)C3=CC=C(C=C3)Cl)O)S(=O)(=O)NC4=NC=CS4	Active
372	135497995	C1CCC2(C1)CC3=CC=CC=C3/C(=C/C(=O)C(=O)N/N=C/C4=CC=CC=C4O)/N2	Active
373	3728	C1=CC2=C(C(=C(C=C2I)I)O)N=C1	Active
374	7207419	C1=CC=C(C=C1)C(=O)CSC2=NN=C(C=C2)C3=CC=CC=N3	Active
375	1315290	C1COCCN1C2=C(C=C(C=C2)NC(=O)CSC3=NC4=CC=CC=C4S3)Cl	Active
376	5351279	C[N+]1=CC=C(C=C1)C2=CC=[N+](C=C2)C.[Cl-]	Active
377	3129252	CCCCC(=O)NC(C1=C(C2=C(C=CC=N2)C=C1)O)C3=CC=CC=C3Cl	Active
378	9725965	C1=CC=C2C(=C1)C=NN=C2N/N=C/C3=CC=CC=N3	Active
379	135521587	CC1=CC(=C(C=C1)C(C)C)OCC2=CC=C(C=C2)C(=O)N/N=C/C3=C(C=C(C=C3)O)O	Active
380	2930234	CCCC(=O)NC(C1=CC=CO1)C2=CC(=C3C=CC=NC3=C2O)Cl	Active
381	16745864	CCCNC(=O)C1=CC2=C(C=C1)C(=O)C(=C(N2)C3=CC=C(C=C3)C)O	Active
382	5036077	C1=CC(=NC=C1OC(=O)COC2=CC(=C(C=C2Cl)Cl)Cl)C=NNC(=S)N	Active
383	5344	CC1=C(ON=C1C)NS(=O)(=O)C2=CC=C(C=C2)N	Active
384	2857250	CCC1=NN=C(S1)NS(=O)(=O)C2=CC=C(C=C2)N=CC3=C(NN(C3=O)C4=CC(=C(C=C4)C)C)C	Active
385	5763840	C1=CC=C(C(=C1)C(=O)NNC(=S)NC(=O)/C=C/C2=CC=CS2)O	Active
386	135521558	COC1=CC=CC(=C1O)/C=N/NC2=C(C(=NC=N2)Cl)N	Active
387	2876872	CCCC(=O)NC(C1=CC=C(C=C1)OC)C2=C(C3=C(C=CC=N3)C=C2)O	Active
388	66377	CCC1=CN(C(=O)NC1=O)[C@H]2C[C@@H]([C@H](O2)CO)O	Active
389	3671778	C=CCSC1=NSC(=N1)NC(=O)NC2=CC=C(C=C2)F	Active
390	1933277	COC1=CC=C(C=C1)C(=O)NC(=S)NNC(=O)C2=CC=CC=C2O	Active
391	2167979	C1=CC(=C(C=C1NC(=O)CC(C(F)(F)F)(C(F)(F)F)O)Cl)Cl	Active
392	3095210	CCCCNC1=CC(=O)C(=O)C2=CC=CC=C21	Active
393	3765921	CCSC1=NSC(=N1)NC(=O)NC2=CC(=CC=C2)F	Active
394	2920814	CC(C)C(=O)NC(C1=C(C=C(C=C1)Cl)Cl)C2=C(C3=C(C=CC=N3)C=C2)O	Active
395	1147047	CCOC(=O)C1=CC=C(C=C1)NC(=O)CN2C=NC3=C2C=C(C(=C3)C)C	Active
396	2922155	CC(=O)NC(C1=CC=C(C=C1)N(C)C)C2=CC(=C3C=CC=NC3=C2O)Cl	Active
397	3606315	C1=CC2=C(C=CN=C2C=NNC(=S)N)C(=C1)C(F)(F)F	Active
398	3136131	CCC(=O)NC(C1=CC=C(C=C1)OC)C2=CC(=C3C=CC=NC3=C2O)Cl	Active
399	135675946	C1=CC(=C(C(=C1/C=N/NC2=NN=C(C=C2)Cl)O)O)O	Active
400	135412312	CCC1=NN=C(S1)NS(=O)(=O)C2=CC=C(C=C2)N=CC3=C(CC(CC3=O)(C)C)O	Active
401	5351279	C[N+]1=CC=C(C=C1)C2=CC=[N+](C=C2)C.[Cl-]	Active
402	3136134	CCC(=O)NC(C1=CC=CS1)C2=CC(=C3C=CC=NC3=C2O)Cl	Inactive
403	3136125	CCCC(=O)NC(C1=CC=C(C=C1)C(C)C)C2=C(C3=C(C=CC=N3)C=C2)O	Inactive
404	9637112	C/C(=N\NC1=NN2C=NN=C2C=C1)/C3=CC=CC=N3	Inactive
405	14671620	C1CCNC(=O)CCC(=O)N(CCCCNC(=O)CCC(=O)N(CCCCCNC(=O)CCC(=O)N(CC1)O)O)O	Inactive
406	3136121	CC(=O)NC(C1=C(C=C(C=C1)Cl)Cl)C2=C(C3=C(C=CC=N3)C=C2)O	Inactive
407	4171355	CC1=C(C=CC(=C1)[N+](=O)[O-])C2=CC=C(O2)C3NC4=CC=CC=C4C(=O)N3O	Inactive
408	9566818	C1=CC=C2C(=C1)N=C(S2)N/N=C/C3=CC=CC=N3	Inactive
409	3005040	CC1=CC(=CC=C1)NC(=S)NN=C(C)C2=CC=CC=N2	Inactive
410	2020	CCCCCC(CC(=O)NO)C(=O)NC(C(C)C)C(=O)N1CCCC1CO	Inactive
411	135479518	COC1=CC(=C(C=C1)/C=N/NC(=O)C2=NN(C(=N2)C3=CC=CC=C3)C4=CC=CC=C4)O	Inactive
412	4042376	C1=CC2=C(C=CN=C2C=NNC(=S)N)C(=C1)C(C(C(F)(F)F)(F)F)(F)F	Inactive
413	9685271	C1=CC=C2C(=C1)C=CC(=N2)/C=N/NC3=C(C(=NC=N3)Cl)N	Inactive
414	135519928	C1=CC=C(C=C1)CN2C(=C(C3=CC=CC=C3C2=O)/C=N/NC(=O)C4=CN=CC=C4)O	Inactive
415	805087	C1=CC=C(C=C1)C2=NN=C(O2)NC(=O)C3=CC=C(C=C3)Cl	Inactive
416	2344236	C1=CC=C2C=C(C(=CC2=C1)C(=O)NNC(=S)NC(=O)C3=CC=CO3)O	Inactive
417	135521626	CCN(CC)C1=CC(=C(C=C1)/C=N/NC(=S)NCC2=CC=CC=C2)O	Inactive
418	721948	C1=CC(=CC=C1C#N)NC(=O)NC2=CC=C(C=C2)Cl	Inactive
419	3005719	CC(=NNC(=S)NC1=CC=CC=C1OC)C2=CC=CC=N2	Inactive
420	237338	CC1=C(N=C(N1)N=NC2=CC=CC=C2)N=NC3=CC=CC=C3	Inactive
421	2921404	CC(C)C1=CC=C(C=C1)C(C2=C(C3=C(C=CC=N3)C=C2)O)NC(=O)C	Inactive
422	2729976	C1=CC(=C(C=C1NC2=NN=C(S2)C(F)(F)F)Cl)F	Inactive
423	135497984	CN1C=CC=C1C2=NNC(=C2)C(=O)N/N=C/C3=C(C(=CC=C3)OC)O	Inactive
424	392790	CC(=NNC1=NC2=CC=CC=C2O1)C3=NC=CC=N3	Inactive
425	49789836	C1=CC=C2C=C(C=CC2=C1)C3=CN=C(N3)C(C4=CC(=CC=C4)Cl)O	Inactive
426	283138	CC1C2=C(C3C(O1)CC(=O)O3)C(=O)C4=C(C2=O)C(=CC=C4)O	Inactive
427	7661741	C1=CC=C2C(=C1)C(=CC(=N2)C3=CC=NC=C3)C(=O)NNC(=O)C4=CC=CC=C4O	Inactive
428	135517033	C1=CC=C2C(=C1)C=CC(=C2/C=N/NC(=O)C3=CC(=CC=C3)C(F)(F)F)O	Inactive
429	3113283	CCC1=NN=C(S1)NS(=O)(=O)C2=CC=C(C=C2)N=CC3=C(N(C(=O)NC3=O)C4=CC=C(C=C4)Cl)O	Inactive
430	18109116	CCOC1=CC2=C(C=C1)OC(=C2C)C(=O)NNC(=O)C3=CC=CC=C3O	Inactive
431	16745860	CC1=CC=C(C=C1)CNC(=O)C2=CC3=C(C=C2)C(=O)C(=C(N3)C4=CC=C(C=C4)C)O	Inactive
432	2486837	CC1=CC(=C(C=C1)C)S(=O)(=O)N2CCN(CC2)CC3=C4C=CC=NC4=C(C=C3)O	Inactive
433	49791323	COC1=CC=CC(=C1)C2=CN=C(N2)C(C3=CC(=CC(=C3)Cl)Cl)O	Inactive
434	2929884	CCCC(=O)NC(C1=CC=CS1)C2=CC(=C3C=CC=NC3=C2O)Cl	Inactive
435	2920952	CCCCC(=O)NC(C1=CC=C(C=C1)N(CC)CC)C2=C(C3=C(C=CC=N3)C=C2)O	Inactive
436	3136123	CCC(=O)NC(C1=C(C2=C(C=CC=N2)C=C1)O)C3=CC=CS3	Inactive
437	2928707	CCCC(=O)NC(C1=CC(=C(C=C1)OC)OC)C2=CC(=C3C=CC=NC3=C2O)Cl	Inactive
438	2928736	CCCCC(=O)NC(C1=CC=CS1)C2=CC(=C3C=CC=NC3=C2O)Cl	Inactive
439	5157422	C1=CC=C2C(=C1)C(=O)N(C(N2)C3=CC=C(O3)C4=CC(=CC=C4)Cl)O	Inactive
440	4100469	C1=CC=C(C=C1)C2=C(N=C(N2)N=NC3=CC=CC=C3O)C4=CC=CC=C4	Inactive
441	2831983	CC1=CC(=C(C=C1)OC)N=NC2=C3C=CC=NC3=C(C=C2)O	Inactive
442	135517016	COC1=CC2=C(C=C1)C=C(C=C2)C(=O)N/N=C/C3=C(C4=CC=CC=C4S3)O	Inactive
443	7181	CCC1=NN=C(S1)NS(=O)(=O)C2=CC=C(C=C2)N	Inactive
444	135490325	COC1=CC=CC(=C1O)/C=N/NC(=O)C2=CC=C(C=C2)C3=CC=CC=C3	Inactive
445	225906	C1=CC2=C(C(=C1)[N+](=O)[O-])NC=C(C2=O)C(=O)O	Inactive
446	3984988	CC1=CC=CC2=NC(=CN12)CSC3=NN=C(S3)NC4=CC=C(C=C4)OC	Inactive
447	135512352	CC1=CC(=O)NC(=N1)N=N/C(=N/NC2=CC=C(C=C2)OC)/C3=CC=CC=C3	Inactive
448	392789	CC(=NNC1=NC2=CC=CC=C2O1)C3=CC4=CC=CC=C4C=N3	Inactive
449	6404647	C1CCC(CC1)NC2=C(N=NC(=N2)C3=CC=CC=N3)C4=CC=CC=C4	Inactive
450	7207435	CC(=O)C1=CC(=CC=C1)NC(=O)CSC2=NN=C(C=C2)C3=CC=CC=N3	Inactive
451	135476824	COC1=CC=CC(=C1O)/C=N/NC2=C3C(=CSC3=NC=N2)C4=CC=CC=C4	Inactive
452	135418715	C1CCC(CC1)C(=O)NC2=CC=C(C=C2)C(=O)N/N=C/C3=C(C=C(C=C3)O)O	Inactive
453	3532976	C1=CC(=CN=C1)C(=O)OC2=C(C=C(C=C2Br)[N+](=O)[O-])Br	Inactive
454	644951	COC1=CC=C(C=C1)C2=NC3=NC=NN3C(=C2)N4CCCC4	Inactive
455	135505315	C1=CC=C2C(=C1)C=CC(=C2/C=N/NC(=O)CCSC3=NC4=CC=CC=C4S3)O	Inactive
456	2871851	CC(=O)NC(C1=CC=C(C=C1)Cl)C2=C(C3=C(C=CC=N3)C=C2)O	Inactive
457	16292388	C1COC2=C(C=C(C=C2)NC(=O)CN3C=NC4=CC=CC=C43)OC1	Inactive
458	44460172	CCC(=O)NC(C1=CC=CO1)C2=CC(=C3C=CC=NC3=C2O)Br	Inactive
459	2920571	CCC(=O)NC(C1=CC=CO1)C2=CC(=C3C=CC=NC3=C2O)Cl	Inactive
460	2920402	CC1=CC=C(C=C1)C(C2=CC(=C3C=CC=NC3=C2O)Cl)NC(=O)C	Inactive
461	21013	C1=C(C(=C(C(=C1Cl)Cl)Cl)Cl)O	Inactive
462	2608748	CC1=C(C=CC(=C1)NC(=O)CN2C(=NC3=CC=CC=C3C2=O)C)Br	Inactive
463	2966178	C1=CC=NC(=C1)NC(C2=CN=CC=C2)C3=CC(=C4C=CC=NC4=C3O)Cl	Inactive
464	1836620	C1=CC=C(C=C1)C2=NOC(=C2)CSC3=NC4=CC=CC=C4N3	Inactive
465	9562940	C1=CC=NC(=C1)/C=N/NC(=S)NC2=CC=CC(=C2)C(=O)O	Inactive
466	3990384	CC1=CC(=CC=C1)NC2=NN=C(S2)SCC3=CN4C=CC=CC4=N3	Inactive
467	1487353	C1=CC(=CC(=C1)C(F)(F)F)C2=NC3=C(C=C(C=C3)Br)C(=O)N2O	Inactive
468	2104451	C1=CC(=CC(=C1)C(F)(F)F)C(=O)NC2=NN=C(O2)C3=CC=CS3	Inactive
469	49778873	CC1=CC=C(C=C1)C2=CN=C(N2)C(C3=CC(=CC(=C3)Cl)Cl)O	Inactive
470	659661	CC(C(F)(F)F)(C(F)(F)F)NC(=O)NC1=NN=C(S1)C(F)(F)F	Inactive
471	135510946	C1=CC=C2C(=C1)C=CC(=C2/C=N/NC3=NC4=CC=CC=C4C(=O)N3O)O	Inactive
472	80481	C1CCC(CC1)C2=C(C=CC(=C2)[N+](=O)[O-])O	Inactive
473	976141	C1=CC(=O)C(=C2C1=CC3=C(O2)NC4=C3C=C(C=C4)Br)O	Inactive
474	2876959	CC(C)C(=O)NC(C1=C(C2=C(C=CC=N2)C=C1)O)C3=CC=CO3	Inactive
475	93149	CC1=C2C=CC3=C(C2=NC=C1)N=CC=C3	Inactive
476	81403	C1=CC=C(C=C1)CC2=C3C=CC=NC3=C(C=C2)O	Inactive
477	1641241	COC1=CC=CC(=C1)/C=C/2\C(=O)N(C(=S)S2)CC(=O)NNC(=O)C3=CC=CC=C3O	Inactive
478	135473369	COC1=CC=CC(=C1O)/C=N/NC2=NC=C(C=C2)[N+](=O)[O-]	Inactive
479	5187118	C1CCN(C1)C(C2=C(C3=C(C=CC=N3)C=C2)O)C4=CC=CC=C4Cl	Inactive
480	12004724	CCN\1C2=CC=CC=C2S/C1=C\C3=[N+](C4=C(C=C3)C=C(C=C4)C)CC.[I-]	Inactive
481	2828945	C1=COC(=C1)C(=O)NC(C(Cl)(Cl)Cl)NC(=S)NC2=CC=C(C=C2)Cl	Inactive
482	16745861	CCCNC(=O)C1=CC2=C(C=C1)C(=O)C(=C(N2)C3=CC(=CC=C3)Br)O	Inactive
483	135490280	CCN(CC)C1=CC(=C(C=C1)/C=N/NC2=NC3=CC=CC=C3N2)O	Inactive
484	3136126	CCCCC(=O)NC(C1=CC=C(C=C1)C(C)C)C2=C(C3=C(C=CC=N3)C=C2)O	Inactive
485	1091512	COC1=CC=C(C=C1)NC(=O)CN2C=C(C3=CC=CC=C32)C(=O)C4=CC=CO4	Inactive
486	2998355	C1=CC=C2C(=C1)N=C(S2)NC(C3=C(C4=C(C=CC=N4)C=C3)O)C5=CC=CO5	Inactive
487	44460175	CC(=O)NC(C1=CC=CS1)C2=CC(=C3C=CC=NC3=C2O)Br	Inactive
488	3570131	C1=CC(=CC(=C1)O)C(C2=C(C3=C(C=CC=N3)C=C2)O)NC4=NC=CS4	Inactive
489	332348	CCOC1=CC=CC(=C1O)C=NNC(=O)C(=O)NC2=CC=CC(=C2)C(F)(F)F	Inactive
490	2922086	CC(=O)NC(C1=CC=C(C=C1)OC)C2=CC(=C3C=CC=NC3=C2O)Cl	Inactive
491	2922130	CCN(CC)C1=CC=C(C=C1)C(C2=C(C3=C(C=CC=N3)C=C2)O)NC(=O)C(C)C	Inactive
492	3005742	C1=CC=NC(=C1)CNC(=S)NN=CC2=CC=CC=N2	Inactive
493	135433226	C1=CC2=C3C(=C1)C(=O)N(C3=CC=C2)CC4=CC=C(C=C4)C(=O)N/N=C/C5=C(C=C(C=C5)O)O	Inactive
494	2998107	CC1=CC(=CC=C1)NC2=NN=C(S2)SCC3=CN4C=CSC4=N3	Inactive
495	5856349	COC1=C(C=C(C=C1)/C=C\2/C(=O)N(C(=O)S2)CC(=O)NNC(=O)C3=CC=CC=C3O)OC	Inactive
496	9662480	CC1=C(SC(=N1)N/N=C/C2=CC=CC=N2)C	Inactive
497	10662	C1=CC(=C(C=C1Br)C(=O)C(=O)C2=C(C=CC(=C2)Br)O)O	Inactive
498	16409834	CN1C(=NN=N1)N=N/C(=N/NC2=CC=CC=C2)/C3=CC=CC=C3	Inactive
499	135455146	CCOC1=CC=CC(=C1O)/C=N/NC(=O)C2=CC(=NN2)C3=CC=CN3C	Inactive
500	21966304	CC1C(C(CC(O1)OC2C(C(C(OC2OC3=C4C=C5C=C3OC6=C(C=C(C=C6)C(C(C(=O)NC(C(=O)NC5C(=O)NC7C8=CC(=C(C=C8)O)C9=C(C=C(C=C9O)O)C(NC(=O)C(C(C1=CC(=C(O4)C=C1)Cl)O)NC7=O)C(=O)O)CC(=O)N)NC(=O)C(CC(C)C)NC)O)Cl)CO)O)O)(C)N)O.O.Cl	Inactive
501	1487451	C1=CC=C(C=C1)C2=C(C(=O)N(C=C2)CC3=CC(=CC=C3)Cl)C#N	Inactive
502	3138753	CCCCC(=O)NC(C1=CC=CO1)C2=CC(=C3C=CC=NC3=C2O)Cl	Inactive
503	135404087	C1=CC(=CC(=C1)Br)C(=O)N/N=C/C2=C3C=CC=NC3=C(C=C2)O	Inactive
504	2921752	CCC(=O)NC(C1=CC(=C(C=C1)OC)OC)C2=CC(=C3C=CC=NC3=C2O)Cl	Inactive
505	4137008	C1=CC=C2C(=C1)C(=O)N(C(N2)C3=CC=C(O3)C4=CC=C(C=C4)Br)O	Inactive
506	24746846	CC(C)(C)SC1=NSC(=N1)NC(=O)NC2=CC(=CC=C2)OC	Inactive
507	219566	CC1=CC(=NC=C1)NC(C2=CC=CC=C2)C3=C(C4=C(C=CC=N4)C=C3)O	Inactive
508	71446	CC1([C@@H](N2[C@H](S1)[C@@H](C2=O)NC(=O)[C@@H](C3=CC=CC=C3)N)C(=O)OC4C5=CC=CC=C5C(=O)O4)C.Cl	Inactive
509	49792449	CC1=CC=C(C=C1)C2=CN=C(N2)C(C3=CC(=CC(=C3)C)C)O	Inactive
510	1213598	COC1=CC(=CC=C1)OCC(=O)NNC(=O)C2=C(C3=CC=CC=C3C=C2)O	Inactive
511	3129247	CCCCC(=O)NC(C1=CC=C(C=C1)N(C)C)C2=C(C3=C(C=CC=N3)C=C2)O	Inactive
512	135401294	CC1=CC(=C(C=C1)C(C)C)OCC2=CC=C(C=C2)C(=O)N/N=C/C3=C(C(=CC=C3)O)O	Inactive
513	135497975	C1CC2=CC(=C(C3=C2N(C1)CCC3)O)/C=N/NC(=O)C4=CC=CC=C4O	Inactive
514	3094956	CC1=CC=C(C=C1)NC(=S)NC(C(Cl)(Cl)Cl)NC(=O)C2=CC=CO2	Inactive
515	4183195	CCOC(=O)C1=CC=C(C=C1)C2=CC=C(O2)C3NC4=CC=CC=C4C(=O)N3O	Inactive
516	3005038	CC(=NNC(=S)NC1=CC=CC=C1Cl)C2=CC=CC=N2	Inactive
517	3604468	C1CN(CCN1CC2=C3C=CC=NC3=C(C=C2)O)S(=O)(=O)C4=CC=C(C=C4)Cl	Inactive
518	2927953	C1=CC=C(C=C1)CCC(=O)NC(C2=CC=CS2)C3=CC(=C4C=CC=NC4=C3O)Cl	Inactive
519	4857147	COC1=CC(=CC(=C1OC)OC)C2=NN=C(O2)COC(=O)C3=CC=C(O3)[N+](=O)[O-]	Inactive
520	3138363	C1=CC=C(C(=C1)C(=O)NC(=S)NNC(=O)C2=CC=CC=C2O)[N+](=O)[O-]	Inactive
521	4786896	C1CCC(C1)CCC(=O)NNC(=O)C2=CC3=CC=CC=C3C=C2O	Inactive
522	16745873	CCCNC(=O)C1=CC2=C(C=C1)C(=O)C(=C(N2)C3=CC(=C(C=C3)Cl)[N+](=O)[O-])O	Inactive
523	11957158	CCCCCOC1=C(C=C(C=C1)CSC(=N)N)[N+](=O)[O-].Cl	Inactive
524	24818774	COC1=CC=CC=C1NC(=O)NNC(=O)C2=CC3=CC=CC=C3C=C2O	Inactive
525	2973	CC(=O)N(CCCCCNC(=O)CCC(=O)N(CCCCCNC(=O)CCC(=O)N(CCCCCN)O)O)O	Inactive
526	135439847	COC1=CC=C(C=C1)CN2C(=C(C3=CC=CC=C3C2=O)/C=N/NC(=O)C4=CN=CC=C4)O	Inactive
527	135479086	C1COC2=C(O1)C=CC(=C2)N=NC3=C4C(=C(C=C3)O)C=CC=N4	Inactive
528	49790985	COC1=CC=CC(=C1)C(C2=NC=C(N2)C3=CC4=CC=CC=C4C=C3)O	Inactive
529	5215	C1=CN=C(N=C1)NS(=O)(=O)C2=CC=C(C=C2)N	Inactive
530	2347323	C1COCCN1C2=CC=C(C=C2)NC(=O)CSC3=NC4=CC=CC=C4N3	Inactive
531	44142342	CCC(=O)NC(C1=CC(=C2C=CC=NC2=C1O)Cl)C(C)C	Inactive
532	1231901	C1=CC=C(C=C1)CNC(=S)NC2=CC=C(C=C2)SC(F)(F)F	Inactive
533	24818643	CC1=CC(=C(C=C1)C)NC(=O)NNC(=O)C2=CC3=CC=CC=C3C=C2O	Inactive
534	135412108	CC1=CC(=O)NC(=N1)N/N=C/C2=CC=CC=N2	Inactive
535	135516999	COC1=CC=CC(=C1O)/C=N/NC2=C(C=C(C=N2)C(F)(F)F)Cl	Inactive
536	62881	CC(=O)N(CCCCCNC(=O)CCC(=O)N(CCCCCNC(=O)CCC(=O)N(CCCCCN)O)O)O.CS(=O)(=O)O	Inactive
537	243459	C1=CC=C(C(=C1)C=NNC(=O)C(=O)NN=CC2=CC=CC=C2O)O	Inactive
538	1181212	CC(=O)OC1=C(OC2=CC=CC=C2C1=O)C3=CC=C(C=C3)OC	Inactive
539	128599	CC(=O)N(CCCCCNC(=O)CCC(=O)N(CCCCCNC(=O)CCC(=O)N(CCCCCNC(=O)CCC(=O)O)O)O)O	Inactive
540	7207303	C1=CC=C(C=C1)CSC2=NN=C(C=C2)C3=CC=CC=N3	Inactive
541	9591327	C/C(=N\NC(=O)C1=CC=CC=C1O)/CC(=O)NC2=CC=CC=N2	Inactive
542	2730609	CC1=CC(=NO1)NS(=O)(=O)C2=CC=C(C=C2)NC(=S)NC3=C(C=C(C=C3)Cl)C	Inactive
543	135628898	C1=CC=NC(=C1)/C=N/N=C/2\NC(=O)C(S2)CC(=O)O	Inactive
544	1320694	CC(C)CCNC(=S)NC1=CC=C(C=C1)Br	Inactive
545	46942919	C1=CC2=NC=CN2C(=C1)C3=CSC=C3	Inactive
546	135460436	CC1=NC2=C(N1)C=C(C=C2)C(=O)N/N=C/C3=C(C=CC(=C3)[N+](=O)[O-])O	Inactive
547	44142081	C1=CC=C2C(=C1)C(=O)N(C(N2)C3=CC=C(O3)C4=CC=C(C=C4)C(F)(F)F)O	Inactive
548	2957053	CC1=C(C=CC(=C1)OC(F)F)NC(=O)NC2=CC=C(C=C2)[N+](=O)[O-]	Inactive
549	254340	C1=CC=C2C(=C1)C(=O)C(=C(O2)C3=CC=CS3)O	Inactive
550	5048960	C1=CC=C2C(=C1)C(=O)N(C(N2)C3=CC=C(O3)C4=CC(=CC=C4)[N+](=O)[O-])O	Inactive
551	6023694	C1=CC=C2C(=C1)/C(=N/S(=O)(=O)C3=CC=C(C=C3)C(=O)O)/C=C(C2=O)NC4=CC=CC=C4F	Inactive
552	135521591	COCCN=C1N(C(=CS1)C2=CC=CS2)/N=C/C3=C(C(=C(C=C3)O)O)O	Inactive
553	826184	CC(C)OC1=CC=C(C=C1)CC2=CN=C(N=C2N)N	Inactive
554	53383535	CC1=NC2=C(C=C1)C=CC(=C2O)C(C3=CC=CC=C3)NC4=CC=CC=C4.C(=O)(C(F)(F)F)O	Inactive
555	886163	CCNC(=S)NC1=CC(=C(C=C1)Cl)C(F)(F)F	Inactive
556	1471085	CC1=CC=C(C=C1)C2=NC3=C(C=C(C=C3Cl)Cl)C(=O)N2O	Inactive
557	54683802	CCN1C2=CC=CC=C2C(=C(C1=O)C(=O)NCCC3=CC(=C(C=C3)OC)OC)O	Inactive
558	135460539	C1COCCN1S(=O)(=O)C2=C(C=CC(=C2)[N+](=O)[O-])N/N=C/C3=C(C(=C(C=C3)O)O)O	Inactive
559	570353	C1=CC=C(C=C1)C(=O)NC(C(F)(F)F)(C(F)(F)F)NC2=NC3=C(S2)C=C(C=C3)[N+](=O)[O-]	Inactive
560	3094959	C1=COC(=C1)C(=O)NC(C(Cl)(Cl)Cl)NC(=S)NC2=CC(=C(C=C2)Cl)Cl	Inactive
561	2562920	COC1=CC2=C(C=C1)N=C(S2)NC(=O)CCNC(=O)C3=CC=CO3	Inactive
562	20900476	C1=CC=C(C=C1)NC(=O)CSC2=NN=C(C=C2)C3=CC=CC=N3	Inactive
563	42601075	CCOC(=O)[C@@H]1[C@H]2COC3=C([C@H]2N4[C@@]1(C(=O)N(C4=O)C5=CC=C(C=C5)C(F)(F)F)C)C=CC(=C3)OC	Inactive
564	4432459	COC1=CC=CC(=C1)N=NC2=C3C=CC=NC3=C(C=C2)O	Inactive
565	3244122	C1=CC=C2C(=C1)C(=O)N(C(N2)C3=C(C=C(C=C3)Cl)Cl)O	Inactive
566	135650671	C1=CC=C(C=C1)NCC2=C(N=NN2C3=NON=C3N)C(=O)N/N=C/C4=C(C=CC(=C4)Br)O	Inactive
567	135420009	COC1=CC=CC=C1NCC(=O)N/N=C/C2=CC=CC(=C2O)CC=C	Inactive
568	135521496	C1CSC(=N1)SCC2=C(N=NN2C3=NON=C3N)C(=O)N/N=C/C4=C(C=CC(=C4)Br)O	Inactive
569	739795	CC(C)COC1=CC=C(C=C1)CC2=CN=C(N=C2N)N	Inactive
570	3637814	C1=CC=C2C(=C1)N=CN2CC(=O)NC3=CC=C(C=C3)SC(F)F	Inactive
571	2887361	CC(=O)C1=CC=C(C=C1)NC(=S)NC(C(Cl)(Cl)Cl)NC(=O)C2=CC=CO2	Inactive
572	18109111	CC1=C(OC2=C1C=C(C=C2)Br)C(=O)NNC(=O)C3=CC=CC=C3O	Inactive
573	135420208	C1=CC=C(C(=C1)NC(=O)C(=O)N/N=C/C2=C(C=CC(=C2)Cl)O)OC(C(F)F)(F)F	Inactive
574	3384730	CCN1CCN(CC1)C(C2=CC=C(C=C2)C(F)(F)F)C3=C(C4=C(C=CC=N4)C=C3)O	Inactive
575	1256576	COC1=CC=CC=C1N2C(=O)C3=C(C=CC(=C3)Cl)OC2=O	Inactive
576	23704906	C1=CC=C(C=C1)C2=CC(=O)N(C(=C2)C3=CC=CC=C3)[O-].[Na+]	Inactive
577	805519	C1=CC=C(C=C1)N2C=C(C=N2)CC(=O)C3=C(C(=C(C=C3)O)O)O	Inactive
578	135403797	C1=CC2=CC(=C(C(=C2C(=O)C(=C1)O)O)O)O	Inactive
579	16330239	CN(C1=CC=C(C=C1)OC)S(=O)(=O)C2=CC(=C(C=C2)Cl)C(=O)NNC(=O)C3=CC=CC=C3O	Inactive
580	6182725	CC(C)COC(=O)C1=CC=C(C=C1)OCC2=C(C=CC(=C2)/C=N\NC(=O)C3=CC(=C(C(=C3)O)O)O)OC	Inactive
581	135517114	CC1=CC(=NN1CC2=CC=C(C=C2)C(=O)N/N=C/C3=C(C=C(C=C3)O)O)[N+](=O)[O-]	Inactive
582	881003	CC1=CC=C(C=C1)NC(=O)NC2=NN=C(S2)C3=CC=NC=C3	Inactive
583	1135796	CCOC(=O)C1=CC=C(C=C1)NC(=O)CSC2=NC3=C(N2)C=CC=N3	Inactive
584	970335	C1=CC=C(C(=C1)CNC(=S)NC2=CC=CC(=C2)C(F)(F)F)F	Inactive
585	4538652	CC1=CC=C(C=C1)C2=NC3=C(C=C(C=C3)Cl)C(=O)N2O	Inactive
586	7502931	COC1=CC(=CC(=C1)NC(=O)CSC2=NN=C(C=C2)C3=CC=CC=N3)OC	Inactive
587	24818777	C1=CC=C2C=C(C(=CC2=C1)C(=O)NNC(=O)NC3=CC=CC=C3F)O	Inactive
588	2921493	CC(=O)NC(C1=CC=CC=C1)C2=CC(=C3C=CC=NC3=C2O)Cl	Inactive
589	971803	C1=CC(=CC(=C1)NC(=O)NC2=CC=C(C=C2)OC(F)F)C(F)(F)F	Inactive
590	878836	C1=CC(=CC(=C1)NC(=S)NCC2=CC=C(C=C2)Cl)C(F)(F)F	Inactive
591	24819542	C1=CC=C2C=C(C(=CC2=C1)C(=O)NNC(=O)NC3=CC=C(C=C3)Br)O	Inactive
592	3005295	C1=CC=C(C=C1)C(=NNC(=S)N(CC2=CC=CC=N2)CC3=CC=CC=N3)C4=CC=CC=N4	Inactive
593	971445	C1=CC=C(C(=C1)NC(=S)NC2=CC(=C(C=C2)F)Cl)OC(F)F	Inactive
594	7329	C1=CC(=C(C=C1Cl)SC2=C(C=CC(=C2)Cl)O)O	Inactive
595	2140576	CC1=CC=C(C=C1)S(=O)(=O)NC2=CC(=C(C3=C2C=CC=N3)O)Cl	Inactive
596	659822	CCC(C(F)(F)F)(C(F)(F)F)NC(=O)NC1=NN=C(S1)C(F)(F)F	Inactive
597	443953	CC[C@@H]1[C@@]([C@@H]([C@H](C(=O)[C@@H](C[C@@]([C@@H]([C@H]([C@@H]([C@H](C(=O)O1)C)O[C@H]2C[C@@]([C@H]([C@@H](O2)C)O)(C)OC)C)O[C@H]3[C@@H]([C@H](C[C@H](O3)C)N(C)C)OC(=O)CCC(=O)OCC)(C)O)C)C)O)(C)O	Inactive
598	738401	CC1=NC2=CC=CC=C2C(=C1)NC3=CC=CC=C3Cl	Inactive
599	2349771	C1CCC(CC1)NC(=S)NC2=CC=C(C=C2)C(F)(F)F	Inactive
600	24980568	CC(C)(C)C1=CC=C(C=C1)OCCCC(=O)NNC(=O)C2=CC=CC=C2O	Inactive
601	2954345	C1=CC(=CC=C1CCNC(=S)NC2=CC=C(C=C2)[N+](=O)[O-])Cl	Inactive
602	3728472	C1=CC=C(C(=C1)C2=C3C=C(C(=O)C=C3OC4=CC(=C(C=C42)O)O)O)[N+](=O)[O-]	Inactive
603	1096545	CC1=C(C=C(C=C1)C2=CN=C(N2C)NCC3=CC4=C(C=C3[N+](=O)[O-])OCO4)C	Inactive
604	978194	COC(=O)C1=CC=C(C=C1)NC(=O)NC2=CC(=C(C=C2)F)Cl	Inactive
605	4054926	C1=CC(=CC(=C1)NC(C2=CN=CC=C2)C3=C(C4=C(C=CC=N4)C=C3)O)C(F)(F)F	Inactive
606	3590942	C1=CC=C(C(=C1)C(C2=C(C3=C(C=CC=N3)C=C2)O)NC4=NC=CS4)O	Inactive
607	3386722	CN1CCN(CC1)C(C2=CC=C(C=C2)C(F)(F)F)C3=CC(=C4C=CC=NC4=C3O)Cl	Inactive
608	376353	C1=CC(=CC=C1C2=NC3=C(N2)C=C(C=C3)[N+](=O)[O-])Cl	Inactive
609	1825238	CCNC(=S)NNC(=S)NCC1=CC=CC=C1	Inactive
610	24982827	C1CN(C2=CC=CC=C21)S(=O)(=O)C3=C(C=CC(=C3)C(=O)NNC(=O)C4=CC=CC=C4O)Cl	Inactive
611	24819049	CCC1=CC=C(C=C1)NC(=O)NNC(=O)C2=C(C3=CC=CC=C3C=C2)O	Inactive
612	5691857	COC1=CC=CC(=C1)N2C(=O)C3=CC=CC=C3N=C2SCC4=CC(=O)OC5=CC(=C(C=C45)O)O	Inactive
613	135517175	CCOC(=O)C1=C(NC(=C1C)C(=O)N/N=C\C2=CC=CC=C2O)C	Inactive
614	135484279	CCN(CC)C1=CC(=C(C=C1)/C=N/NC(=O)C2=C(N(N=N2)C3=NON=C3N)C(C)C)O	Inactive
615	3528812	CC1=CC2=C(C=C1C)NC(=O)C(=C2)CCNC(=O)C3=CC=CS3	Inactive
616	54687283	C=CCN1C2=CC=CC=C2C(=C(C1=O)C(=O)NCCC3=CC=CC=C3)O	Inactive
617	24819048	C1=CC=C2C(=C1)C=CC(=C2O)C(=O)NNC(=O)NC3=CC=C(C=C3)F	Inactive
618	6301	CC1=NC2=C(C=C1)C(=CC(=C2O)Cl)Cl	Inactive
619	1652555	C1=CC(=C(C=C1O)O)C(=O)NNC(=O)C2=CC3=C(C=CC(=C3)Br)OC2=O	Inactive
620	49792542	CC1=CC(=CC(=C1)C(C2=NC=C(N2)C3=CC(=CC=C3)OC)O)C	Inactive
621	135401277	CCN(CC)S(=O)(=O)C1=CC=CC(=C1)C(=O)N/N=C/C2=C(C(=C(C=C2)O)O)O	Inactive
622	266468	C1=CC(=CC(=C1)F)NC(=O)NC2=CC(=CC=C2)Cl	Inactive
623	135521588	CN=C1N(C(=CS1)C2=CC=CS2)/N=C/C3=C(C(=C(C=C3)O)O)O	Inactive
624	4552226	C1=CC(=CC=C1NC(=S)NC2=CC=C(C=C2)S(=O)(=O)NC3=NC=CS3)S(=O)(=O)N	Inactive
625	6683	C1=CC=C2C(=C1)C(=O)C3=C(C2=O)C(=C(C=C3O)O)O	Inactive
626	4007391	C1COC2=C(O1)C=CC(=C2)N=NC3=C4C=CC=NC4=C(C=C3)O	Inactive
627	136141415	CC1=C(C(NC(=NCC2=CC=CC=C2)N1CC3=CC=CC=C3C(F)(F)F)C4=CC=C(C=C4)C(F)(F)F)C(=O)OC	Inactive
628	18109108	CC1=C(OC2=CC=CC=C12)C(=O)NNC(=O)C3=CC=CC=C3O	Inactive
629	24818770	COC1=CC=CC=C1NC(=O)NNC(=O)C2=C(C3=CC=CC=C3C=C2)O	Inactive
630	2092674	CC1=CC=C(C=C1)NC(=O)CCCSC2=NC3=CC=CC=C3N2	Inactive
631	5689963	COC1=CC(=CC(=C1OC)OC)C2=NN=C(O2)SCC3=CC(=O)OC4=CC(=C(C=C34)O)O	Inactive
632	1632077	CCC1=NN=C(S1)NS(=O)(=O)C2=CC=C(C=C2)NC(=S)NC3=CC=C(C=C3)F	Inactive
633	3144995	C1=CC=C(C=C1)CN2C(=NN=C2SCC(=O)NNC(=O)C3=CC=CC=C3O)C4=CC=CC=C4O	Inactive
634	728868	C1=CSC(=C1)C2=C(C(=O)C3=C(O2)C=CC(=C3)Cl)O	Inactive
635	2333112	C1=CC=C(C=C1)CNC(=S)NC2=CC=C(C=C2)C(F)(F)F	Inactive
636	135517031	C=CCC1=C(C(=CC=C1)/C=N/NC(=O)CCC(=O)NC2=CC=C(C=C2)F)O	Inactive
637	135517060	C1=CC=C2C(=C1)C=CC=C2C(=O)N/N=C/C3=C(C4=CC=CC=C4S3)O	Inactive
638	135419650	COC1=CC=CC(=C1O)/C=N/NC(=O)C(=O)NC2=CC=CC=C2OC(C(F)F)(F)F	Inactive
639	3244508	CCNS(=O)(=O)C1=CC=C(C=C1)NC(=O)CN2C(=CC(=N2)C(F)(F)F)C	Inactive
640	3878766	CN1CCN(CC1)C(C2=CC=C(C=C2)C(F)(F)F)C3=C(C4=C(C=CC=N4)C=C3)O	Inactive
641	823179	C1=CC=C(C=C1)CNC(=S)NC2=CC=CC(=C2)C(F)(F)F	Inactive
642	881449	C1=CC(=CC=C1CNC(=S)NC2=CC=C(C=C2)Cl)F	Inactive
643	1381298	C1=CC=C(C=C1)/C=C\2/C(=O)N(C(=O)S2)CC(=O)NNC(=O)C3=CC=CC=C3O	Inactive
644	4836220	C1C(OC2=CC=CC=C2O1)CNC(=S)NC3=CC=CC(=C3)C(F)(F)F	Inactive
645	3157242	CC1=CC(=CC=C1)NC(=O)CN2C=C(C3=CC=CC=C32)C(=O)C4=CC=CO4	Inactive
646	3037	C1=CC(=C(C=C1Cl)CC2=C(C=CC(=C2)Cl)O)O	Inactive
647	3000575	CC(=NNC(=S)NC1=CC=CC=C1)C2=CC=CC=N2	Inactive
648	135401318	C1=CC=C(C=C1)/C(=N\N=C\C2=C(C(=C(C=C2)O)O)O)/C(=O)C3=CC=CC=C3	Inactive
649	227456	CC1=CC2=C(C(=C(C(=C2C(C)C)O)O)C=O)C(=C1C3=C(C4=C(C=C3C)C(=C(C(=C4C=O)O)O)C(C)C)O)O.CC(=O)O	Inactive
650	2332818	C1=CC=C(C=C1)CNC(=S)NC2=CC=C(C=C2)SC(F)F	Inactive
651	5281605	C1=CC=C(C=C1)C2=CC(=O)C3=C(O2)C=C(C(=C3O)O)O	Inactive
652	2188248	CN(C)C(=O)/C(=C/C1=CC=C(O1)C2=CC(=CC=C2)[N+](=O)[O-])/NC(=O)C3=CC=CC=C3	Inactive
653	44142343	CCC(=O)NC(C1CC1)C2=CC(=C3C=CC=NC3=C2O)Cl	Inactive
654	96015	C1=CC=C(C(=C1)C=NNC(=O)NN=CC2=CC=CC=C2O)O	Inactive
655	2829923	COC1=CC=CC=C1NC(=S)NC(C(Cl)(Cl)Cl)NC(=O)C2=CC=CO2	Inactive
656	2999375	CC1=CC(=NO1)NC(C2=CN=CC=C2)C3=C(C4=C(C=CC=N4)C=C3)O	Inactive
657	16745854	CC1=CC=C(C=C1)C2=C(C(=O)C3=C(N2)C=C(C=C3)C(=O)NCCCN4C=CN=C4)O	Inactive
658	630034	C1=CC=NC(=C1)C(C2=C(C3=C(C=CC=N3)C=C2)O)NC4=CC=CC=N4	Inactive
659	17298733	CC1=CC(=C(C=C1)NC(=O)NNC(=O)C2=CC3=CC=CC=C3C=C2O)C	Inactive
660	5201260	C1CCN(C1)C(C2=CC=C(C=C2)Cl)C3=CC(=C4C=CC=NC4=C3O)Cl	Inactive
661	54679959	C=CCN1C2=CC=CC=C2C(=C(C1=O)C(=O)NCC3=CC4=C(C=C3)OCO4)O	Inactive
662	3278036	C1C(OC2=CC=CC=C2O1)CNC(=S)NC3=CC=C(C=C3)Br	Inactive
663	265996	C1=CC=C(C=C1)NC(=O)NC2=CC=CC(=C2)C(F)(F)F	Inactive
664	257457	C1=CC(=C(C(=C1)Cl)O)CC2=C(C(=CC(=C2)Cl)Cl)O	Inactive
665	2976904	COC1=C(C=C(C=C1)Cl)C(C2=C(C3=C(C=CC=N3)C=C2)O)NC4=CN=CC=C4	Inactive
666	1318	C1=CC2=C(C3=C(C=CC=N3)C=C2)N=C1	Inactive
667	16188186	C1=CC2=NC(=CN2C=C1)CCNC(=O)C3=NOC(=C3)COC4=C(C=CC=C4F)F	Inactive
668	25163611	COC1=CC=CC=C1C(=O)NC(CCSC)C(=O)NNC(=O)C2=CC=CC=C2O	Inactive
669	11957195	CC1CCCC(N1C2=NN=C(S2)NC(=O)C3=NOC(=C3)C4=CC=C(C=C4)Br)C	Inactive
670	1716838	C1=CC=C(C(=C1)C(=O)NC(C(F)(F)F)(C(F)(F)F)NC2=NC3=C(S2)C=C(C=C3)[N+](=O)[O-])Cl	Inactive
671	261769	C1=CC2=C(C=C1Cl)C(=O)C3=C2C(=CC(=C3)Cl)O	Inactive
672	2425999	C1=CC=C(C(=C1)NC(=S)NC2=CC=C(C=C2)S(=O)(=O)NC3=NC=CC=N3)Cl	Inactive
673	7314659	C1=CC=C(C=C1)/C=C/C(=O)C2=C(C(=O)C=CC(=C2)Br)O	Inactive
674	2373962	C1CCC(CC1)CNC(=S)NC2=CC=C(C=C2)SC(F)F	Inactive
675	20900500	C1=CC=NC(=C1)C2=NN=C(C=C2)SCC(=O)NC3=CC(=CC=C3)F	Inactive
676	2425984	CCC1=CC=C(C=C1)NC(=S)NC2=CC=C(C=C2)S(=O)(=O)NC3=NC=CC=N3	Inactive
677	24819690	CC1=CC(=C(C=C1)OC)NC(=O)NNC(=O)C2=CC3=CC=CC=C3C=C2O	Inactive
678	2977478	CCOC1=CC=C(C=C1)C(C2=CC(=C3C=CC=NC3=C2O)Cl)NC4=CN=CC=C4	Inactive
679	2125555	COC1=CC=CC(=C1)N=NC2=C(C3=C(C=CC=N3)C=C2)O	Inactive
680	27200	CS(=O)(=O)C1=CC=C(C=C1)[C@H]([C@@H](CO)NC(=O)C(Cl)Cl)O	Inactive
681	870364	C1=CC=C2C(=C1)C=CC(=C2O)C(=O)NNC(=O)C3=CC=CC=C3Cl	Inactive
682	3679708	C1=CC(=CC=C1NC(=O)NC2=CC(=CC(=C2)OCC(F)(F)F)OCC(F)(F)F)F	Inactive
683	16193002	CCCCCCCCCC[N+]1=CC=CC2=C1C=CC3=CC=CC=C32.[I-]	Inactive
684	6416438	CC1=NN=C(C2=CC=CC=C12)NCCC3=CC=CC=C3	Inactive
685	135521488	CC1=CC(=NC(=N1)SCC2=CC=C(C=C2)C(=O)N/N=C/C3=C(C=CC(=C3)OC)O)C	Inactive
686	49790185	CC1=CC=C(C=C1)C2=CN=C(N2)C(C3=CC(=CC(=C3)Cl)F)O	Inactive
687	6293	C1=CC=C2C(=C1)C(=O)C3=C(C2=O)C(=C(C=C3)O)O	Inactive
688	9684005	COC1=CC=C(C=C1)N/N=C/C2=C(C=CC3=CC=CC=C32)C(=O)O	Inactive
689	1224895	CC(C(F)(F)F)(C(F)(F)F)NC(=O)NC1=CC(=CC=C1)[N+](=O)[O-]	Inactive
690	135521596	C1=CC=C(C=C1)C(=N/N=C/C2=C(C(=C(C=C2)O)O)O)C3=CC=CC=C3	Inactive
691	2956767	CC1=C(C(=CC=C1)NC(=O)NNC(=O)C2=CC3=CC=CC=C3C=C2O)C	Inactive
692	2098889	CCOC1=CC2=C(C=C1)NC(=O)/C(=C/C3=CC=CS3)/S2	Inactive
693	5072425	C1CCC(CC1)NC(=O)NNC(=O)C2=CC3=CC=CC=C3C=C2O	Inactive
694	7314657	CC1=CC(=CC=C1)/C=C/C(=O)C2=C(C(=O)C=CC(=C2)Br)O	Inactive
695	24686279	CN(CC(=O)NC1=CC(=CC=C1)F)C(=O)CC2CCCCC2	Inactive
696	2742253	C1COC2=C1C=C(C=C2)CNC(=O)NC3=CC=CC(=C3)C(F)(F)F	Inactive
697	670460	C1OC2=C(O1)C=C(C=C2)C(=O)NN=CC3=C(C=CC4=CC=CC=C43)O	Inactive
698	681321	C1=CC=C(C=C1)NC(=O)NC2=CC(=C(C=C2)Br)Cl	Inactive
699	53383533	CC1=NC2=C(C=C1)C=CC(=C2O)C(C3=CC(=CC=C3)OC)NC4=CC=CC=C4.C(=O)(C(F)(F)F)O	Inactive
700	955258	CCC(=O)C1=CN(C2=CC=CC=C21)CC(=O)NC3=CC=C(C=C3)OC	Inactive
701	135473431	CC1=CC(=C(C=C1)/C=N/NC(=O)C2=NNC(C2)(C3=CC=CC=C3)C4=CC=CC=C4)O	Inactive
702	1380879	C1=CC=NC(=C1)NC2=NC3=C(C=CC=C3O)C=C2	Inactive
703	136417	COC1=C(C=C(C=C1)C2=C(C(=O)C3=C(C(=C(C(=C3O2)OC)OC)OC)O)OC)OC	Inactive
704	2371608	C1CCC(CC1)NC(=S)NC2=CC=C(C=C2)SC(F)F	Inactive
705	3840152	CCSCCC1=NN=C(S1)NC(=O)NC2=CC=CC(=C2)C(F)(F)F	Inactive
706	805682	C1CCC(CC1)NC(=S)NC2=CC=C(C=C2)Br	Inactive
707	12005566	CCCCCCC[N+]1=CC=C(C=C1)C2=CC=[N+](C=C2)CCCCCCC.[I-]	Inactive
708	135517143	C1=CC=C(C=C1)C2=C(N(C=N2)CCC(=O)N/N=C/C3=CC=CC=C3O)C4=CC=CC=C4	Inactive
709	4878031	C1=CC=C(C=C1)C(CC(=O)NCCC2=CC=C(C=C2)S(=O)(=O)N)NC(=O)C3=CC=CC=C3Cl	Inactive
710	4233114	CC1=C(C=C(C=C1)S(=O)(=O)N2CCOCC2)NC(=O)CNCC3=C(C=C(C=C3)Cl)Cl	Inactive
711	2359905	CC1=C(C=C(C=C1)NC(=S)NC2=CC(=C(C=C2)OC(F)F)Cl)F	Inactive
712	3356718	CC1=CC=C(C=C1)C(=O)CC(=O)COC2=C(C=C(C=C2)Cl)C	Inactive
713	2426064	C1=CN=C(N=C1)NS(=O)(=O)C2=CC=C(C=C2)NC(=S)NC3=CC=C(C=C3)Cl	Inactive
714	135425036	CC1=CC=C(C=C1)NCCCC(=O)N/N=C/C2=CC=CC(=C2O)CC=C	Inactive
715	1260931	CCOC1=CC=C(C=C1)NC(=O)CN2C=C(C3=CC=CC=C32)C(=O)C4=CC=CO4	Inactive
716	3841172	C1=CC=C(C=C1)C2=C(C(=O)C3=CC=CC=C3C2=O)C(=O)C4=CC=CC=C4	Inactive
717	135517024	CC1=CC(=CC=C1)N=NC2=C3C=CC=NC3=C(C=C2)O	Inactive
718	7207482	C1=CC=NC(=C1)C2=NN=C(C=C2)SCC(=O)C3=CC=C(C=C3)[N+](=O)[O-]	Inactive
719	44142080	C1=CC=C2C(=C1)C(=O)N(C(N2)C3=CC=C(O3)C4=CC(=CC=C4)F)O	Inactive
720	690911	C1=CC=C(C=C1)C2=NC3=CC=C4C(=NON4O)C3=C2	Inactive
721	11979278	CC1=CC=C(C=C1)C(C2=CC=C(C=C2)C)(C(=O)NNC3=NC4=CC=CC=C4C=C3)O.Cl	Inactive
722	67238	C1=CC=C2C(=C1)C3=CC(=C(C=C3N2)O)C(=O)NC4=CC=C(C=C4)Cl	Inactive
723	25162935	CCOC1=CC=C(C=C1)OCCCC(=O)ON=C(C2=CC=CC=C2Cl)N	Inactive
724	3126794	COC(=O)C1=CC=C(C=C1)NC(=O)NC2=CC=C(C=C2)[N+](=O)[O-]	Inactive
725	2811009	C1=CSC(=C1)C(=O)NNC2=C(C=CC(=C2)Cl)Cl	Inactive
726	135498029	CC1=NN(C(=C1)C2=CC=CC=C2)C3=NC=NC(=C3)N/N=C/C4=CC=CC=C4O	Inactive
727	2767943	C1=CC=C(C=C1)C2=C(SN=N2)C(=O)NC3=C(C=CC(=C3)Cl)O	Inactive
728	18109124	C1CN(CCC1C(=O)NNC(=O)C2=CC=CC=C2O)S(=O)(=O)C3=CC=C(C=C3)Cl	Inactive
729	135779770	CC1=C(C(=O)NC(=O)N1)/C=N/NC(=O)[C@H](CC2=CC=CC=C2)N.Cl	Inactive
730	9594933	CC1=NC2=CC=CC=C2C(=C1)N/N=C/C3=CC=C(C=C3)N(C)C	Inactive
731	2949097	CNCCCCOC1=CC=CC=C1C2=CC=CC=C2.C(=O)(C(=O)O)O	Inactive
732	1088584	CC1=CC=C(C=C1)NC(=O)CN2C=C(C3=CC=CC=C32)C(=O)C	Inactive
733	20886726	CCCOC1=CC=C(C=C1)CNC(=O)C2=CC3=C(C=C2)N=C(S3)N4CCOCC4	Inactive
734	5310396	C1=CC=C(C=C1)CCCC(=O)NCC2=CN3C=CSC3=N2	Inactive
735	25102720	CCC1[C@@](C(C(C(=NOCOCCOC)C(C[C@@](C(C(C(C(C(=O)O1)C)OC2C[C@@](C(C(O2)C)O)(C)OC)C)O[C@H]3C(C(CC(O3)C)N(C)C)O)(C)O)C)C)O)(C)O	Inactive
736	9507785	C1COC2=C(C=C(C=C2)NC(=O)CN3C4=CC=CC=C4N=C3CO)OC1	Inactive
737	734393	CC(=O)C1=CC=C(C=C1)NC(=O)NC2=CC(=CC=C2)Cl	Inactive
738	2911922	CC(C)OC(=O)C1=CC=C(C=C1)NC(=O)CSC2=NC3=C(N2)C=CC=N3	Inactive
739	1136282	C1=CC=C(C=C1)CN2C(=NN=C2SCC(=O)NNC(=O)C3=CC=CC=C3O)C4=CC=CC=C4	Inactive
740	49786857	CC1=C(C=CC(=C1)C(C2=NC=C(N2)C3=CC=C(C=C3)OC4=CC=CC=C4)O)F	Inactive
741	7661749	C1=CC=C2C(=C1)C=C(O2)C(=O)NNC(=O)C3=CC=CC=C3O	Inactive
742	5309243	CN(C)C1=CC=C(C=C1)NC(=O)CN2C=C3CCCCC3=N2	Inactive
743	6905163	COC1=CC=C(C=C1)C2=NN(C=C2/C=N/NC(=S)N)CCC(=O)O	Inactive
744	24790480	CN(C1CCOC1)C(=O)C2=NOC(=C2)COC3=CC(=C(C=C3)F)F	Inactive
745	750769	C1=CC(=CC=C1F)S(=O)(=O)NNC(=O)C2=C(C=CC(=C2)Cl)O	Inactive
746	25102580	CCN1CCN(C(=O)C1=O)C(=O)N[C@H](C2=CC=C(C=C2)O)C(=O)N[C@H]3[C@@H]4N(C3=O)C(=C(CS4)CSC5=NN=NN5C)C(=O)O.O	Inactive
747	341818	CN(C)CCNC1=C2C(=CC=C1)SC3=C(C2=O)C=C(C=C3)O	Inactive
748	9464695	CCN1C(=CC(=C1C)C(=O)COC(=O)CNC(=O)C2=CC=CO2)C	Inactive
749	2865236	C1=CC=C(C(=C1)C2C3C(=NC4=CC=CC=C4S2)C5=CC=CC=C5C3=O)F	Inactive
750	1263653	C1CN(CCN1CC2=CC(=C3C=CC=NC3=C2O)Cl)C4=CC=C(C=C4)F	Inactive
751	5310288	CCS(=O)(=O)NCCC1=CSC(=N1)C2=CN=CC=C2	Inactive
752	4049488	CCCCN1C2=CC=CC=C2N=C1CNC(=O)CC3=CC=CC=C3	Inactive
753	135691237	C=CCN=C1N(C(=CS1)C2=CC=CO2)/N=C/C3=C(C(=C(C=C3)O)O)O	Inactive
754	3240863	CCC(C)NC(=O)C1C2=CC=CC=C2C(=O)N1CC3=C(C=CC(=C3)OC)OC	Inactive
755	1456351	CCCN1C(=NN=C1SCC(=O)NC2CCCC2)C3=CC=CC=N3	Inactive
756	7314670	CCOC1=CC=C(C=C1)/C=C/C(=O)C2=C(C(=O)C=CC(=C2)Br)O	Inactive
757	5094048	C1=CC(=CC(=C1)F)NC(=O)CSC2=NC3=C(N2)C=C(C=N3)Cl	Inactive
758	5431927	C/C(=N/NC(=O)C1=CC2=CC=CC=C2C=C1O)/C3C(=O)C4=CC=CC=C4C3=O	Inactive
759	2957797	C1C2CC3CC1CC(C2)(C3)NC(=O)NNC(=O)C4=CC5=C(C=C4)OCO5	Inactive
760	33255	CC1=NN=C(S1)SCC2=C(N3[C@@H]([C@@H](C3=O)NC(=O)CN4C=NN=N4)SC2)C(=O)O	Inactive
761	51359460	CC(C)C[C@H]1CNC(=S)N1C[C@H]2CCCN2C[C@H](CC3=CC=CC=C3)N4C[C@@H](N(C4=S)CC5CCCCC5)CC6=CC=C(C=C6)O	Inactive
762	46942569	CC1=C(C=CC(=C1)C(C2=NC=C(N2)C3=CC(=CC=C3)OC)O)F	Inactive
763	4299085	CN1CCN(CC1)C(C2=CC=C(C=C2)Cl)C3=CC(=C4C=CC=NC4=C3O)Cl	Inactive
764	3549885	CN1CCN(CC1)C(C2=CC=C(C=C2)Br)C3=CC(=C4C=CC=NC4=C3O)Cl	Inactive
765	1136683	COC1=CC(=C(C=C1)OC)C(=O)CN2N=C(N=N2)C3=CC=C(C=C3)N4CCOCC4	Inactive
766	332908	CC1=CC2=C(C=C1)N=C(C=C2C)NN=C(C)C3=CC=CC=N3	Inactive
767	135829854	CCN(CC)S(=O)(=O)C1=C(C=CC(=C1)OC)N=NC2=C3C=CC=NC3=C(C=C2)O	Inactive
768	16189147	CN(CC1=NC(=NO1)CC2=CC(=C(C=C2)OC)OC)CC3(CCCCC3)N4CCOCC4	Inactive
769	20899575	CCC1=CC=C(C=C1)NC(=O)CCC(=O)N2CCSC3=CC=CC=C32	Inactive
770	53383536	CC1=NC2=C(C=C1)C=CC(=C2O)C(C3=CC=C(C=C3)Cl)NC4=CC=CC=C4.C(=O)(C(F)(F)F)O	Inactive
771	808844	C1=CC(=CC(=C1)Cl)NC(=O)NC2=NN=C(S2)C3=CC=NC=C3	Inactive
772	2328694	C1=CC=C(C=C1)NC(=O)NC2=CC(=CC(=C2)OCC(F)(F)F)OCC(F)(F)F	Inactive
773	135521622	CC(C)N=C1N(C(=CS1)C2=CC=CS2)/N=C/C3=C(C(=C(C=C3)O)O)O	Inactive
774	3598	C1=C(C(=C(C(=C1Cl)Cl)CC2=C(C(=CC(=C2Cl)Cl)Cl)O)O)Cl	Inactive
775	973007	CC(=O)C1=CN(C2=CC=CC=C21)CC(=O)NC3=CC=CC=C3	Inactive
776	24982058	C1=CSC(=C1)S(=O)(=O)NC2=CC=C(C=C2)C(=O)NNC(=O)C3=C(C=CC(=C3)Cl)O	Inactive
777	98363	CC1C2CN3CCC4(C3CC2C(=CO1)C(=O)OC)C5=CC=CC=C5NC4=O	Inactive
778	4094710	CCN(CC)S(=O)(=O)C1=CC=CC(=C1)NC(=O)NC2=CC=CC(=C2)C(F)(F)F	Inactive
779	774	C1=C(NC=N1)CCN	Inactive
780	2732355	CC1=C(C(=CC=C1)C)N2C(=O)CC(C2=O)SC(=O)C	Inactive
781	2739967	C1CN(C(C2=C1C3=CC=CC=C3N2)C(F)(F)F)C(=O)C4=CC(=CC=C4)C(F)(F)F	Inactive
782	332157	CC1=C(C(=NO1)C2=CC=CC=C2)C(=O)NN=CC3=C(C(=CC(=C3)Cl)Cl)O	Inactive
783	2318529	C1=CC=C2C(=C1)C(=CC(=N2)C3=CN=CC=C3)C(=O)NNC(=O)NC4=CC=C(C=C4)Cl	Inactive
784	24818775	C1=CC=C2C=C(C(=CC2=C1)C(=O)NNC(=O)NC3=C(C=C(C=C3)F)F)O	Inactive
785	5310438	CC(C(C1=CC=CS1)N2CCOCC2)NC(=O)C3CCCCC3	Inactive
786	3319171	CCC(C)(C(=O)NC1CCCCC1)N(CC2=CC=CS2)C(=O)C3=CNC(=O)C=C3	Inactive
787	135446674	C1=CC=C(C=C1)C(=O)N/C(=C\C2=CC=C(C=C2)[N+](=O)[O-])/C(=O)N/N=C/C3=C(C(=C(C=C3)O)O)O	Inactive
788	1557000	COC1=CC=C(C=C1)/C=C\2/C(=O)N(C(=O)S2)CC(=O)NNC(=O)C3=CC=CC=C3O	Inactive
789	4023389	CC1=CC=CC=C1C(=O)NCC(C)NC(=O)C2=CC=CC=C2C	Inactive
790	44143212	CN(C)C1=CC=C(C=C1)C2=CC(=C3C(=C2)C=CC=N3)O.C(=O)(C(F)(F)F)O	Inactive
791	340909	CCN(CCOC(=O)NC1=CC=C(C=C1)Cl)C(=O)NC2=CC=C(C=C2)Cl	Inactive
792	5309745	CC1=CC=C(C=C1)C2=NC(=C(O2)C)CS(=O)CC(=O)NCC3=CC=CC=C3	Inactive
793	2618	CC1=NN=C(S1)SCC2=C(N3C(C(C3=O)NC(=O)CN4C=NN=N4)SC2)C(=O)O	Inactive
794	2770510	C1=CC=C(C(=C1)N=NC2=CC(=C(C=C2)O)C=O)Cl	Inactive
795	2150804	CC1=C2C(=C(C=C1)OC)N(C(=NC(=O)C3=CC=CC=C3)S2)C	Inactive
796	5939037	CC1=CC=C(C=C1)/C=C/C(=O)C2=C(N=C3N2C=CC=C3)C	Inactive
797	24747073	C1CN2CCC1C(C2)NCC3=CC=C(C=C3)F.Cl	Inactive
798	3784439	C1=CC(=CC(=C1)C(F)(F)F)C2=NC3=C(C=CC(=C3)Cl)C(=O)N2O	Inactive
799	7314606	CC1=CC(=C(C=C1)/C=C/C(=O)C2=C(C(=O)C=CC=C2)O)C	Inactive
800	16190099	C1CC(CN(C1)CCCN2C=CC=N2)C(=O)C3=CC(=C(C=C3)C4=CC=CC=C4)F	Inactive
801	2133777	C1=CC=C(C=C1)S(=O)(=O)NC2=CC(=C(C3=CC=CC=C32)O)SC4=NC=NN4	Inactive
802	2818869	CC(C)(C)C(=O)NC1=C(C(=NN1C2=CC=CC=C2)C3CC3)Br	Inactive
803	2161217	CC1=C(N=C(N=C1C)SCC(=O)NC2=CC=C(C=C2)N3CCOCC3)C	Inactive
804	2813573	COC1=CC=C(C=C1)C(=O)COC2=NC=NC3=C2C=CC(=C3)Cl	Inactive
805	6870710	CN1C=C(C(=N1)C(=O)N/N=C/C2=CC=C(C=C2)[N+](=O)[O-])[N+](=O)[O-]	Inactive
806	727807	CC1=C(C=C(C=C1)NC(=O)NC2=CC=C(C=C2)F)Cl	Inactive
807	6466215	COC(=O)C1=CC=C(C=C1)NC(=O)NC2=CC(=CC=C2)F	Inactive
808	4176489	C1CN(CCN1CC2=CC=CC=C2)C(=O)C3=CC=C(C=C3)NC4=NC5CS(=O)(=O)CC5S4	Inactive
809	5308528	COC1=CC=CC=C1S(=O)(=O)CC2=CC=C(O2)C(=O)N3CCOCC3	Inactive
810	16274323	CC1=CC(=C(C(=C1C)S(=O)(=O)N2CCC(CC2)C(=O)NNC(=O)C3=CC=CC=C3O)C)C	Inactive
811	1988937	C1=CC(=CC(=C1)Br)CSC2=NN=C(N2N)C3=CC=NC=C3	Inactive
812	4531915	C1=CC=C(C=C1)CSC2=C(C=CC=N2)C=O	Inactive
813	2994342	CCC(=O)NC1=CC=C(C=C1)CCC(=O)N2CCCC2	Inactive
814	135447480	C1=CC=C2C(=C1)C(=O)NC(=N2)SCC(=O)N(CCC#N)C3=CC=C(C=C3)F	Inactive
815	2448645	C1=CC=C2C(=C1)C(=NN(C2=O)CCSC3=CC=CC=C3F)C(=O)O	Inactive
816	4753825	C1C(CN(C1=O)C2=CC=CC(=C2)C(F)(F)F)C3=NC4=CC=CC=C4N3	Inactive
817	46942812	CC1(CCN1C(=O)C/C=C/C2=CC=CC=C2)C(=O)NS(=O)(=O)C3=CC=CC=C3	Inactive
818	1440171	C1COCCN1C(=O)CN2N=C(N=N2)C3=CC=CC=C3NC(=O)C4=CC=C(C=C4)F	Inactive
819	662515	CCOC(=O)C1=C(C2=CC(=C(C=C2N1)OC)OC)NC(=O)C3=NON=C3C	Inactive
820	2148437	CCCC(=O)NC1=CC(=O)N(C(=O)N1C)C	Inactive
821	83699	CC1=NC=CN1CC2=CC=CC=C2	Inactive
822	7314658	CCC1=CC=C(C=C1)/C=C/C(=O)C2=C(C(=O)C=CC(=C2)Br)O	Inactive
823	2813282	CC(C)(C)C1=CC2=NC3=C(CN(C3=O)CC4=CC=CC=C4)C(=O)N2N1	Inactive
824	830753	C1=CC=C(C=C1)C2=NC3=CC=CC=C3N=C2C4=CC=C(C=C4)O	Inactive
825	6302331	C1=CC(=C(C(=O)C=C1)O)C(=O)/C=C/C2=CC=C(C=C2)[N+](=O)[O-]	Inactive
826	135472547	COC1=C(C=CC(=C1)/C=N/NC(=O)C2=CC=NC=C2)O.O	Inactive
827	7727818	CC1=C(C(=CC=C1)NC(=O)COC(=O)CN2CCCCCC2=O)C	Inactive
828	2266188	CN1C(=NN=N1)SCC2=CC=C(C=C2)F	Inactive
829	800005	CC1=CC=C(C=C1)C(=O)NS(=O)(=O)C2=CC=C(C=C2)N=NN(C)C	Inactive
830	2614419	CC1=CC(=CC=C1)NC(=O)COC(=O)C2=C(ON=C2C3=CC=CC=C3)C	Inactive
831	3163684	CC(=O)N1C(CC(=N1)C2=CC(=CC=C2)O)C3=CC=CS3	Inactive
832	23723105	CN1CCN(CC1)C(=O)N(C2=CC=CC=C2)C3=CC=CC=C3.Cl	Inactive
833	23723904	CC(=C)CNC(=O)C1CCC(=O)N(C1)CCCC2=CC=CC=C2	Inactive
834	5239152	CCNC(=S)N(CCC1=C(NC2=C1C=C(C=C2)C)C)CC3=CC=CO3	Inactive
835	3245758	CC1=CC(=NO1)C(=O)N(C2CCCCC2)C3CCCCC3	Inactive
836	4790440	CCC1=NOC(=C1C(=O)OCC(=O)NC2=CC3=C(C=C2)OCO3)C	Inactive
837	4753644	CC(=O)NCCCC1=NC2=CC=CC=C2N1CC3=CC=CC=C3F	Inactive
838	4617706	CC1=C(SC(=C1C#N)NC(=O)C(C)(C)C)CC2=CC3=C(C=C2)OCO3	Inactive
839	16017341	C1CCN(C1)S(=O)(=O)C2=NN=C(S2)NC(=O)COC3=CC=CC=C3Cl	Inactive
840	753202	CCOC1=CC=C(C=C1)NC(=O)NC2=CC3=NSN=C3C=C2	Inactive
841	24792200	C1CCN(CC1)NC2=CC(=C(C=C2[N+](=O)[O-])[N+](=O)[O-])OC3=C(C=CC=C3Cl)Cl	Inactive
842	5280483	CC1=C(C(=O)C2=CC=CC=C2C1=O)C/C=C(\C)/CCCC(C)CCCC(C)CCCC(C)C	Inactive
843	5307359	CCOC1=CC=C(C=C1)CN2C(=C(N=N2)C(=O)NC3=C(C=C(C=C3)OC)OC)N	Inactive
844	3163796	CC1CC2=CC=CC=C2N1C(=O)CCN3C4=CC=CC=C4OC3=O	Inactive
845	4262396	C1C(C(OC1N2C=NC3=C2NC=NC3=S)CO)O	Inactive
846	2816297	C1=CC=C2C(=C1)C(=CS2)NC(=O)NC3=CC=C(C=C3)F	Inactive
847	16189127	C1CN(CCN(C1)C(=O)C2=CC=CO2)CC3=NC(=NO3)C4=CC5=C(C=C4)OCO5	Inactive
848	997372	COC1=CC=C(C=C1)C(=O)NC2=CC=C(C=C2)S(=O)(=O)N3CCOCC3	Inactive
849	7530182	CC(C)C[C@@H](C(=O)O)NC(=O)N1CCCCCC1	Inactive
850	822448	C1CN(C2=CC=CC=C21)S(=O)(=O)C3=CN=C(C=C3)Cl	Inactive
851	979593	CCOC1=C(C=C(C=C1Br)CNC2=CC=C(C=C2)N3CCOCC3)OC	Inactive
852	15323993	COC1=C(C=C2C(=C1)CC[N+]3=CC4=CC(=C(C=C4C(=C23)C(=O)OC)OC)OC)OC.[O-]Cl(=O)(=O)=O	Inactive
853	2809567	CN(C1=NC(=CS1)C2=CC=C(S2)Cl)C(=O)C3CCC3C(=O)O	Inactive
854	4890354	CC1=CC=CC=C1CN2C(=NC3=C2C(=O)N(C(=O)N3C)C)CN4CCN(CC4)C(=O)C5=CC=CO5	Inactive
855	17148682	C1=CC(=CC=C1C(=O)NC2=CC3=C(C=C2)NN=C3)F	Inactive
856	3751260	CCCC[N+]1=CN(C=C1)C2=NC3=CC=CC=C3N=C2N=S(=O)(C4=CC=CS4)[O-]	Inactive
857	2131481	CC1=C(SC2=C1C(=O)NC(=N2)SCC(=O)NCC=C)C	Inactive
858	3104536	CC(CC1=CC=CC=C1)NC(=O)CCCCC(=O)NC(C)CC2=CC=CC=C2	Inactive
859	794136	C1=CC=C(C=C1)C(=O)COC2=CC3=CC=CC=C3C=C2	Inactive
860	7196421	CN1C=C(C(=O)N(C1=O)C)S(=O)(=O)N2CCC(CC2)C(=O)N	Inactive
861	8099633	CC1=CC(=C(C=C1)C)NS(=O)(=O)C2=C(N=C3N(C2=O)C=CS3)C	Inactive
862	5123397	CN(C)C(=O)N1CCC(CC1)C(=O)NCC2=CC=C(C=C2)F	Inactive
863	5307568	CN1CCN(CC1)C(=O)C2=CN(C3=C(C2=O)C=C(C=C3)S(=O)(=O)N4CCCC4)CC=C	Inactive
864	4899114	CCN1CCN(CC1)C2=NC(=NC(=N2)NC3=C(C=CC(=C3)OC)OC)NC4=C(C=CC(=C4)OC)OC	Inactive
865	2873271	C1=CC(=C(C(=C1)Cl)Cl)CC2C(=O)N=C(S2)N	Inactive
866	2939776	CC1=CC=C(C=C1)CC(=O)NC2=NC=C(S2)[N+](=O)[O-]	Inactive
867	24687838	CN1C(=O)C=CC(=N1)C(=O)NCC(=O)NC2=CC(=C(C=C2)F)F	Inactive
868	1455419	C1C(=O)N(C2=CC=CC=C2O1)CC(=O)NC3=CC=CC=C3F	Inactive
869	17253541	CCN1CCN(CC1)C(=O)C2=CC(=NS(=O)(=O)N2C)C3=CC=C(C=C3)C	Inactive
870	1712494	C1=CC=C(C=C1)OS(=O)(=O)C2=CN=CC=C2	Inactive
871	246299	C1=CC=C(C=C1)C(C2=CC=CC=C2)C(=O)NC3=CC=CC=N3	Inactive
872	2974758	COCCNC(=O)CN1C=C(C2=CC=CC=C21)C(=O)C3=CC=CC=C3F	Inactive
873	5082268	CN1CCSC2=C1C=C(C=C2)C(=O)NC3=CC=C(C=C3)Cl	Inactive
874	16189328	CC1=C(C(=CC=C1)NC(=O)CN(C2=CC=C(C=C2)OC)S(=O)(=O)C3=C(NC(=O)NC3=O)C)C	Inactive
875	1342143	COC1=CC=CC=C1N2CCN(CC2)CC3=CC(=C(C4=C3C=CC=N4)O)Br	Inactive
876	6498996	COC1=CC=C(C=C1)CCNC(=O)C2CCN(CC2)S(=O)(=O)C3=CC=C(C=C3)SC	Inactive
877	23724302	CC1=CC=C(C=C1)C(=O)CN2C3=CC=CC=C3N(C2=N)N.Br	Inactive
878	655222	C1CN(CCN1CC(CN2C3=CC=CC=C3C4=CC=CC=C42)O)C5=CC=CC=N5	Inactive
879	2822844	COC1=C(C=C(C=C1)S(=O)(=O)N(CCC(=O)N)CC2=CC=CO2)OC	Inactive
880	5308899	CC(CCC1=CC=CO1)NC(=O)CN2C3=C(C=N2)C(=O)OC4=CC=CC=C43	Inactive
881	15944667	CCCNC(=O)C1=NC(=C(N=C1C(=O)NC2=CC(=CC=C2)Cl)C)C	Inactive
882	7531962	COC1=CC=C(C=C1)C(=O)CSC2=NN=C3N2N=C(C=C3)C4=CC=CC=N4	Inactive
883	22519152	CN1C=C(C=C1C(=O)NC2CCCCC2)S(=O)(=O)N3CCC4=CC=CC=C43	Inactive
884	53301257	CCOC(=O)[C@]12CC3=C([C@H]1N(C(=O)C4=C2C=CC(=C4)OC)C5CCCCC5)C=CC(=C3)Cl	Inactive
885	3457778	CC1CCCCN1C2=NN=C(S2)NC(=O)NC3=C(C=CC(=C3)OC)OC	Inactive
886	4546740	C1CC(=O)NN=C1C(=O)OCC(=O)N(CCC#N)C2=CC=CC=C2	Inactive
887	4029817	COC1=CC=CC(=C1)C2C3=C(C(=O)N2CCCN4CCOCC4)OC5=CC=CC=C5C3=O	Inactive
888	9550753	CN1C=C(C2=CC=CC=C21)CC(=O)N3CCN(CC3)C4=CC=CC=C4F	Inactive
889	17429903	CC1=C(C=C(C=C1)NC(=O)C2=CC(=CN2C)S(=O)(=O)N3CCOCC3)F	Inactive
890	49792495	COC1=CC=CC(=C1)C2=CN=C(N2)C(C3=CC(=CC=C3)OC)O	Inactive
891	3648794	C1=CC=C(C=C1)CNC(=O)C2=C3NC(=O)C4=CC=CC=C4N3C(=S)S2	Inactive
892	135449201	C1OC2(OC1)C/C(=N/O)/C(=NO)/C(=N\O)/C2	Inactive
