# Supplementary material for: A deep learning-driven discovery of berberine derivatives as novel antibacterial against multidrug-resistant Helicobacter pylori
Source: Signal Transduct Target Ther. 2024 Jul 8;9:183. doi: 10.1038/s41392-024-01895-0 (PMC11228022; doi:10.1038/s41392-024-01895-0)
Supplement: Supplementary file 3 — Dataset 1 [file 41392_2024_1895_MOESM3_ESM.xlsx]

## Sheet: Sheet1
No	SMILE	MIC
1	COC1=C(OC)C=CC(C1=C2)=CC3=[N+]2CCC4=CC(OC/C=C(C)/C)=C(OC)C=C43	4
2	COC1=C(OC)C=CC(C1=C2)=CC3=[N+]2CCC4=CC(OCC5CCCCC5)=C(OC)C=C43	2
3	COC1=C(OC)C=CC(C1=C2)=CC3=[N+]2CCC4=CC(OC/C=C/C)=C(OC)C=C43	8
4	COC1=C(OC)C2=C[N+]3=C(C=C2C=C1)C4=CC(OC)=C(OCC(Br)=C)C=C4CC3	8
5	COC1=C(OC)C=CC(C1=C2)=CC3=[N+]2CCC4=CC(OCCCCC#C)=C(OC)C=C43	4
6	COC1=C(OC)C2=C[N+]3=C(C=C2C=C1)C4=CC(OC)=C(OC5C=CCCC5)C=C4CC3	8
7	COC1=C(OC)C2=C[N+]3=C(C=C2C=C1)C4=CC(OC)=C(OCC5=CC=C([N+]([O-])=O)C=C5)C=C4CC3	8
8	COC1=C(OC)C2=C[N+]3=C(C=C2C=C1)C4=CC(OC)=C(OC(CCC)=O)C=C4CC3	＞16
9	COC1=C(OC)C2=C[N+]3=C(C=C2C=C1)C4=CC(OC)=C(OS(CCCCCCCC)(=O)=O)C=C4CC3	4
10	COC1=C(OC)C2=C[N+]3=C(C=C2C=C1)C4=CC(OC)=C(OCC5CCC5)C=C4CC3	4
11	COC1=C(OC)C2=C[N+]3=C(C=C2C=C1)C4=CC(OC)=C(OCC5CC5)C=C4CC3	8
12	COC1=C(OC)C2=C[N+]3=C(C=C2C=C1)C4=CC(OC)=C(OCC5CCCC5)C=C4CC3	2
13	COC1=C(OC)C2=C[N+]3=C(C=C2C=C1)C4=CC(OC)=C(OCC=C)C=C4CC3	8
14	COC1=C(OC)C2=C[N+]3=C(C=C2C=C1)C4=CC(OC)=C(OCC5=CC=CC=C5)C=C4CC3	8
15	COC1=C(OC)C2=C[N+]3=C(C=C2C=C1)C4=CC(OC)=C(OCC5=CC=C(C)C=C5)C=C4CC3	0.5
16	COC1=C(OC)C2=C[N+]3=C(C(CC=C)=C2C=C1)C4=CC5=C(OCO5)C=C4CC3	1
17	COC1=C(OC)C2=C[N+]3=C(C(CC4=CC(C)=CC=C4)=C2C=C1)C5=CC6=C(OCO6)C=C5CC3	0.25
18	COC1=C(OC)C2=C[N+]3=C(C(CC4=CC=C(C)C=C4)=C2C=C1)C5=CC6=C(OCO6)C=C5CC3	0.25
19	COC1=C(OC)C2=C[N+]3=C(C(C/C=C/C)=C2C=C1)C4=CC5=C(OCO5)C=C4CC3	1
20	COC1=C(OC)C2=C[N+]3=C(C(C4CCCC=C4)=C2C=C1)C5=CC6=C(OCO6)C=C5CC3	1
21	COC1=C(NCC2=CC=CC=C2)C3=C[N+]4=C(C=C3C=C1)C5=CC(OC)=C(OC)C=C5CC4	＞16
22	COC1=C(NCC2=CC=CC(C)=C2)C3=C[N+]4=C(C=C3C=C1)C5=CC(OC)=C(OC)C=C5CC4	16
23	COC1=C(NCC2=CC=C(C)C=C2)C3=C[N+]4=C(C=C3C=C1)C5=CC(OC)=C(OC)C=C5CC4	16
24	COC1=C(NCC2=CC=C(OC)C=C2)C3=C[N+]4=C(C=C3C=C1)C5=CC(OC)=C(OC)C=C5CC4	16
25	COC1=C(NCC2=CC=CC(C#N)=C2)C3=C[N+]4=C(C=C3C=C1)C5=CC(OC)=C(OC)C=C5CC4	＞16
26	COC1=C(NCC2=CC=C(F)C=C2)C3=C[N+]4=C(C=C3C=C1)C5=CC(OC)=C(OC)C=C5CC4	＞16
27	COC1=C(NCC2=CC=C(Br)C=C2)C3=C[N+]4=C(C=C3C=C1)C5=CC(OC)=C(OC)C=C5CC4	＞16
28	COC1=C(NCC2=CC=CO2)C3=C[N+]4=C(C=C3C=C1)C5=CC(OC)=C(OC)C=C5CC4	＞16
29	COC1=C(NCC2=NC=CC=C2)C3=C[N+]4=C(C=C3C=C1)C5=CC(OC)=C(OC)C=C5CC4	＞16
30	NC1=C(OC)C=CC(C1=C2)=CC3=[N+]2CCC4=CC(OC)=C(OC)C=C43	16
31	COC1=C(NCC2=C(OC)C=C(OC)C=C2)C3=C[N+]4=C(C=C3C=C1)C5=CC(OC)=C(OC)C=C5CC4	＞16
32	COC1=C(NC(C2=CC=CC=C2)=O)C3=C[N+]4=C(C=C3C=C1)C5=CC(OC)=C(OC)C=C5CC4	＞16
33	COC1=C(NC(C2=CC=C(C(C)(C)C)C=C2)=O)C3=C[N+]4=C(C=C3C=C1)C5=CC(OC)=C(OC)C=C5CC4	＞16
34	COC1=C(NC(C2=CC=CC(F)=C2)=O)C3=C[N+]4=C(C=C3C=C1)C5=CC(OC)=C(OC)C=C5CC4	＞16
35	COC1=C(NC(C2=CC=CO2)=O)C3=C[N+]4=C(C=C3C=C1)C5=CC(OC)=C(OC)C=C5CC4	＞16
36	COC1=C(NC(C2=C(C)OC(C)=C2)=O)C3=C[N+]4=C(C=C3C=C1)C5=CC(OC)=C(OC)C=C5CC4	＞16
37	COC1=C(NC(C2=NN(C)C(C)=C2)=O)C3=C[N+]4=C(C=C3C=C1)C5=CC(OC)=C(OC)C=C5CC4	＞16
38	COC1=C(NC(C2=C(C)ON=C2C)=O)C3=C[N+]4=C(C=C3C=C1)C5=CC(OC)=C(OC)C=C5CC4	＞16
39	COC1=C(NC(C2=CC(C3=CC=CC=C3)=NO2)=O)C4=C[N+]5=C(C=C4C=C1)C6=CC(OC)=C(OC)C=C6CC5	＞16
40	COC1=C(NC(C2=CN=CC=C2)=O)C3=C[N+]4=C(C=C3C=C1)C5=CC(OC)=C(OC)C=C5CC4	＞16
41	COC1=C(OC)C2=C[N+]3=C(C=C2C=C1)C4=CC(OC)=C(OCC5=CC(C)=CC(C)=C5)C=C4CC3	2
42	COC1=C(OC)C2=C[N+]3=C(C=C2C=C1)C4=CC(OC)=C(OCC5=CC=C(F)C=C5F)C=C4CC3	4
43	COC1=C(OC/C=C/C)C2=C[N+]3=C(C=C2C=C1)C4=CC(OCO5)=C5C=C4CC3	4
44	COC1=C(OC)C=CC(C1=C2)=CC3=[N+]2CCC4=CC(OCCC5(N=N5)CCC#C)=C(OC)C=C43	4
45	COC1=C(OC)C2=C[N+]3=C(C(CC4=CC=C(C)C=C4)=C2C=C1)C5=CC(OC)=C(OC)C=C5CC3	2
46	COC1=C(OC)C2=C[N+]3=C(C(C4CCCC=C4)=C2C=C1)C5=CC6=C(OCO6)C=C5CC3	2
47	COC1=C(OC)C2=C[N+]3=C(C(C4CCCC=C4)=C2C=C1)C5=CC(OC)=C(OC)C=C5CC3	＞16
48	COC1=C(OC)C2=C[N+]3=C(C(C/C=C/C)=C2C=C1)C4=CC(OC)=C(OC)C=C4CC3	4
49	COC1=C(OC)C2=C[N+]3=C(C(CC=C)=C2C=C1)C4=CC(OC)=C(OC)C=C4CC3	＞16
50	COC1=C(OCCC2(N=N2)CCC#C)C=CC(C1=C3)=CC4=[N+]3CCC5=CC6=C(OCO6)C=C54	8
51	COC1=C(OC)C2=C[N+]3=C(C(CC4=CC=CC=C4)=C2C=C1)C5=CC(OC)=C(OC)C=C5CC3	4
52	COC1=C(OCCC2(N=N2)CCC#C)C3=C[N+]4=C(C=C3C=C1)C5=CC(OC)=C(OC)C=C5CC4	＞16
53	COC1=C(OC)C2=C[N+]3=C(C(CC4=CC=C(OC)C=C4)=C2C=C1)C5=CC(OC)=C(OC)C=C5CC3.[Cl-]	4
54	O=S(OC1=C(OC)C=CC(C1=C2)=CC3=[N+]2CCC4=CC(OCO5)=C5C=C43)(C6=CC=C(C(F)(F)F)C=C6)=O	＞16
55	COC1=CC2=C[N+]3=C(C=C2C=C1OC)C4=CC=C(OC)C(OC)=C4CC3	8
56	COC1=CC2=C[N+]3=C(C=C2C=C1OC)C4=CC(OC)=C(OCC)C=C4CC3	＞16
57	COC1=C(OC)C2=C[N+](CCC3=CC=CC=C3)=CC=C2C=C1	＞16
58	COC1=C(OC)C2=C(C=C1)CC3C4=CC5=C(OCO5)C=C4CCN3C2	4
59	COC1=C(OCCCCCN)C2=C[N+](CCC3=CC4=C(OCO4)C=C53)=C5C=C2C=C1	2
60	COC1=C(OC(CC2[C@@H]3C[C@@H]4C[C@H]2C[C@H](C3)C4)=O)C=CC(C1=C5)=CC6=[N+]5CCC7=CC(OCO8)=C8C=C76.C	＞16
61	COC1=C(OC(C2=CN=C(F)C=C2)=O)C3=C[N+]4=C(C=C3C=C1)C5=CC6=C(OCO6)C=C5CC4	＞16
62	NCCCCCOC1=C(OC)C=C2C3=[N+](C=C4C(OC)=C(C=CC4=C3)OC)CCC2=C1	＞16
63	C12=C(OCO2)C=C(C(C=C(C=C3C(OCCO3)=C4)C4=C5)=[N+]5CC6)C6=C1	8
64	COC1=C(OCCOCCNC(CCCC[C@H]2[C@]([H])([C@]([H])(CS2)N3)NC3=O)=O)C4=C[N+](CCC5=CC(OC)=C(OC)C=C65)=C6C=C4C=C1.C	＞16
65	COC1=C(OC/C=C/C)C=CC(C1=C2)=CC3=[N+]2CCC4=CC5=C(OCO5)C=C43	＞16
66	COC1=C(OCCCCCN)C2=C[N+](CCC3=CC4=C(OCO4)C=C53)=C5C=C2C=C1	4
67	COC(C1=C[N+](CCC2=CC3=C(OCO3)C=C42)=C4C=C1C=C5)=C5OCCCN	8
68	COC1=C(OCCOCCOCCN)C2=C[N+](CCC3=CC4=C(OCO4)C=C53)=C5C=C2C=C1	＞16
69	COC1=C(OC(CC2CCCC2)=O)C3=C[N+]4=C(C=C3C=C1)C5=CC6=C(OCO6)C=C5CC4	＞16
70	COC(C1=C[N+](CCC2=CC(OCCCN)=C(OC)C=C32)=C3C=C1C=C4)=C4OC	＞16
71	COC1=C(Cl)C2=C[N+]3=C(C=C2C=C1)C4=CC(OCO5)=C5C=C4CC3	＞16
72	O=S(OC1=C(OC)C=CC(C1=C2)=CC3=[N+]2CCC4=CC(OCO5)=C5C=C43)(C6=CC(C(F)(F)F)=CC=C6)=O	＞16
73	COC1=C(OCCCN)C2=C[N+](CCC3=CC4=C(OCO4)C=C53)=C5C=C2C=C1	4
74	COC1=C(OCCCCCNC(OC(C)(C)C)=O)C2=C[N+](CCC3=CC4=C(OCO4)C=C53)=C5C=C2C=C1	＞16
75	COC1=C(OCCCCCNC(CCCC[C@H]2[C@]([H])([C@]([H])(CS2)N3)NC3=O)=O)C4=C[N+](CCC5=CC(OC)=C(OC)C=C65)=C6C=C4C=C1.C	＞16
76	COC1=C(OCCOCCN)C2=C[N+](CCC3=CC4=C(OCO4)C=C53)=C5C=C2C=C1	＞16
77	COC(C1=C[N+](CCC2=CC(OCCCCCNC(OC(C)(C)C)=O)=C(OC)C=C32)=C3C=C1C=C4)=C4OC	＞16
78	COC1=C(OCCCNC(CCCC[C@H]2[C@]([H])([C@]([H])(CS2)N3)NC3=O)=O)C4=C[N+](CCC5=CC(OC)=C(OC)C=C65)=C6C=C4C=C1	＞16
79	O=S(OC1=C(OC)C=CC(C1=C2)=CC3=[N+]2CCC4=CC(OCO5)=C5C=C43)(C6=CC=C([N+]([O-])=O)C=C6)=O	＞16
80	COC1=C(OC(C2CCCC2)=O)C3=C[N+]4=C(C=C3C=C1)C5=CC6=C(OCO6)C=C5CC4	＞16
81	COC1=CC2=C[N+]3=C(C=C2C=C1OCC)C4=CC(OCO5)=C5C=C4CC3	＞16
82	COC1=CC=C2C(CCCCCCCCC)=C3C4=CC(OCC)=C(OCC)C=C4CC[N+]3=CC2=C1OCC	0.5
83	COC1=C(OC)C2=C[N+]3=C(C=C2C=C1)C4=CC(OCC)=C(OC)C=C4CC3	＞16
84	COC1=CC=C2C(CCCCCCCCC)=C3C4=CC5=C(OCO5)C=C4CC[N+]3=CC2=C1	＞16
85	COC1=CC=C2C(CCCCCCCCC)=C3C4=CC5=C(OCO5)C=C4CC[N+]3=CC2=C1OC	0.125
86	COC(C1=C[N+](CCC2=CC(OCCCNC(CCCC[C@H]3[C@]([H])([C@]([H])(CS3)N4)NC4=O)=O)=C(OC)C=C52)=C5C=C1C=C6)=C6OC	＞16
87	COC1=CC2=C[N+]3=C(C=C2C=C1OC)C4=CC(OCC)=C(OC)C=C4CC3	＞16
88	COC1=C(OC(C2=CC=C(C(C)(C)C)C=C2)=O)C3=C[N+]4=C(C=C3C=C1)C5=CC6=C(OCO6)C=C5CC4	＞16
89	O=S(OC1=C(OC)C=CC(C1=C2)=CC3=[N+]2CCC4=CC(OCO5)=C5C=C43)(C6=C(C(F)(F)F)C=CC=C6)=O	＞16
90	COC(C1=C[N+](CCC2=CC(OCCCNC(OC(C)(C)C)=O)=C(OC)C=C32)=C3C=C1C=C4)=C4OC	＞16
91	COC1=CC2=C[N+]3=C(C=C2C=C1OC)C4=CC(OCO5)=C5C=C4CC3	8
92	COC1=C(Cl)C2=C[N+]3=C(C=C2C=C1)C4=CC(OCO5)=C5C=C4CC3	＞16
93	COC1=C(OC)C2=C[N+]3=C(C=C2C=C1)C4=CC=C(OC)C(OC)=C4CC3	＞16
94	COC1=C(Cl)C2=C[N+]3=C(C=C2C=C1OC)C4=CC(OCO5)=C5C=C4CC3	＞16
95	COC1=C(OC)C2=C[N+]3=C(C=C2C=C1)C4=CC(OC)=C(OCC)C=C4CC3	＞16
96	COC(C1=C[N+](CCC2=CC(OCO3)=C3C=C42)=C4C=C1C=C5)=C5OCCCCC#N	＞16
97	COC1=C(OCCCCCC#N)C2=C[N+](CCC3=CC(OC)=C(OC)C=C43)=C4C=C2C=C1	＞16
98	COC1=C(OCCCCCCC#N)C2=C[N+](CCC3=CC(OCO4)=C4C=C53)=C5C=C2C=C1	4
99	COC1=C(OCCOCCN(CC#C)CC#C)C2=C[N+](CCC3=CC(OCO4)=C4C=C53)=C5C=C2C=C1	2
100	COC(C1=C[N+](CCC2=CC(OCO3)=C3C=C42)=C4C=C1C=C5)=C5OCCCCCC#N	1
101	COC(C1=C[N+](CCC2=CC(OCO3)=C3C=C42)=C4C=C1C=C5)=C5OCCCCCC#C	2
102	COC1=C(OCCCCCCC#C)C(C=[N+]2CCC3=CC(OCO4)=C4C=C3C2=C5)=C5C=C1	2
103	COC1=C(OCCCCC#N)C2=C[N+](CCC3=CC(OCO4)=C4C=C53)=C5C=C2C=C1	＞16
104	COC1=C(OC)C2=C[N+](CCC3=CC(OCCCCCC#N)=C(OC)C=C43)=C4C=C2C=C1	＞16
105	COC1=C(OC)C2=C[N+](CCC3=CC(OCCCCCC#C)=C(OC)C=C43)=C4C=C2C=C1	4
106	COC(C1=C[N+](CCC2=CC(OCO3)=C3C=C42)=C4C=C1C=C5)=C5OCCC#C	4
107	COC1=C(OCCCCCC#C)C2=C[N+](CCC3=CC(OC)=C(OC)C=C43)=C4C=C2C=C1	＞16
108	COC1=C(OCCCCCC=C)C2=C[N+](CCC3=CC(OCO4)=C4C=C53)=C5C=C2C=C1	0.5
109	COC1=C(OCCOCCN(CC#C)CC#C)C2=C[N+](CCC3=CC(OCO4)=C4C=C53)=C5C=C2C=C1	4
110	COC(C1=C[N+](CCC2=CC(OCO3)=C3C=C42)=C4C=C1C=C5)=C5OCCCCCCC#N	4
111	COC1=C(OCCOCCOCCOCCOCC#C)C2=C[N+](CCC3=CC(OCO4)=C4C=C53)=C5C=C2C=C1	4
112	COC1=C(OCCCCCCC#C)C2=C[N+](CCC3=CC(OCO4)=C4C=C53)=C5C=C2C=C1	1
113	COC1=C(OCCOCCNC(OC(C)(C)C)=O)C2=C[N+](CCC3=CC(OCO4)=C4C=C53)=C5C=C2C=C1	＞16
114	COC(C1=C[N+](CCC2=CC(OCO3)=C3C=C42)=C4C=C1C=C5)=C5OCCCCCC=C	0.25
115	COC1=C(OCC#C)C2=C[N+](CCC3=CC(OCO4)=C4C=C53)=C5C=C2C=C1	＞16
116	COC(C1=C[N+](CCC2=CC(OCO3)=C3C=C42)=C4C=C1C=C5)=C5OCC#CCC	4
117	COC1=C(OCCC#C)C2=C[N+](CCC3=CC(OCO4)=C4C=C53)=C5C=C2C=C1	4
118	COC1=C(OC)C2=C[N+](CCC3=CC(OC)=C(OCCCCCC#C)C=C43)=C4C=C2C=C1	4
119	COC(C1=C[N+](CCC2=CC(OCO3)=C3C=C42)=C4C=C1C=C5)=C5OCCCCCCC#C	＞16
120	COC(C1=C[N+](CCC2=CC(OCO3)=C3C=C42)=C4C=C1C=C5)=C5OCCCCCCC=C	0.125
121	COC(C1=C[N+](CCC2=CC(OCO3)=C3C=C42)=C4C=C1C=C5)=C5OCC#C	＞16
122	COC1=C(OC)C2=C[N+](CCC3=CC(OC)=C(OCCCCCC#N)C=C43)=C4C=C2C=C1	＞16
123	COC1=C(OCCCCCCC=C)C2=C[N+](CCC3=CC(OCO4)=C4C=C53)=C5C=C2C=C1	0.125
124	COC1=C(OCCCCCC#N)C2=C[N+](CCC3=CC(OCO4)=C4C=C53)=C5C=C2C=C1	4
125	COC1=C(OCCCCCC#C)C2=C[N+](CCC3=CC(OCO4)=C4C=C53)=C5C=C2C=C1	1
126	COC1=C(OCCOCCOCC#C)C2=C[N+](CCC3=CC(OCO4)=C4C=C53)=C5C=C2C=C1	4
127	COC1=C(OCCOCCOCCOCC#C)C2=C[N+](CCC3=CC(OCO4)=C4C=C53)=C5C=C2C=C1	＞16
128	COC1=C(OCCCCCC#N)C(CN2CCC3=CC(OCO4)=C4C=C3C2C5)=C5C=C1	4
129	COC1=C(NCCCCC#N)C2=C[N+](CCC3=CC(OCO4)=C4C=C53)=C5C=C2C=C1	＞16
130	COC(C1=C[N+](CCC2=CC(OCO3)=C3C=C42)=C4C=C1C=C5)=C5OCCCCCC#N	4
131	COC(C1=C[N+](CCC2=CC(OCO3)=C3C=C42)=C4C=C1C=C5)=C5OCCOCCOCC#C	＞16
132	COC(C1=C[N+](CCC2=CC(OCO3)=C3C=C42)=C4C=C1C=C5)=C5OCCOCCOCCOCCOCC#C	＞16
133	COC(C1=C[N+](CCC2=CC(OCO3)=C3C=C42)=C4C=C1C=C5)=C5OCCOCCOCCOCC#C	＞16
134	COC1=C(OCCOCCNCC#C)C2=C[N+](CCC3=CC(OCO4)=C4C=C53)=C5C=C2C=C1	＞16
135	COC1=C(OCCCCCC#C)C(C[N+]2(CCCCCC#C)CCC3=CC(OCO4)=C4C=C3C2C5)=C5C=C1	2
136	COC1=C(OCCOCCN)C2=C[N+](CCC3=CC(OCO4)=C4C=C53)=C5C=C2C=C1	＞16
137	COC1=C(C2=C(C=C3C4=CC5=C(C=C4CC[N+]3=C2)OCO5)C=C1)OC	32
