# Supplementary material for: A deep learning-driven discovery of berberine derivatives as novel antibacterial against multidrug-resistant Helicobacter pylori
Source: Signal Transduct Target Ther. 2024 Jul 8;9:183. doi: 10.1038/s41392-024-01895-0 (PMC11228022; doi:10.1038/s41392-024-01895-0)
Supplement: Supplementary file 4 — Dataset 2 [file 41392_2024_1895_MOESM4_ESM.xlsx]

## Sheet: Sheet1
CHEMBL1082	CC1(C)S[C@@H]2[C@H](NC(=O)[C@H](N)c3ccc(O)cc3)C(=O)N2[C@H]1C(=O)O	'='	0.8	ug/mL
CHEMBL116438	COc1cc(/C=C/C(=O)/C=C(O)/C=C/c2ccc(O)c(OC)c2)ccc1O	'='	15	ug/mL
CHEMBL1209348	CCOC(=O)c1ccc(NC(=O)c2cc3ccc(O)cc3oc2=O)cc1	'='	8	ug/mL
CHEMBL1209408	CCOC(=O)c1ccc(NC(=O)c2cc3cc(C)ccc3oc2=O)cc1	'='	4	ug/mL
CHEMBL1209409	CCOC(=O)c1ccc(NC(=O)c2cc3cc(Br)cc(Cl)c3oc2=O)cc1	'='	8	ug/mL
CHEMBL1209410	CCOC(=O)c1ccc(NC(=O)c2cc3cc(Br)cc(Br)c3oc2=O)cc1	'='	64	ug/mL
CHEMBL1209411	CCOC(=O)c1ccc(NC(=O)c2cc3cccc(O)c3oc2=O)cc1	'>'	128	ug/mL
CHEMBL1209412	CCOC(=O)c1ccc(NC(=O)c2cc3cc(O)ccc3oc2=O)cc1	'='	4	ug/mL
CHEMBL1209486	CCOC(=O)c1ccc(NC(=O)c2cc3cc(OC)ccc3oc2=O)cc1	'='	4	ug/mL
CHEMBL1209487	O=C(O)c1ccc(NC(=O)c2cc3ccc(O)cc3oc2=O)cc1	'='	8	ug/mL
CHEMBL1209488	O=C(O)c1ccc(NC(=O)c2cc3cc([N+](=O)[O-])ccc3oc2=O)cc1	'='	128	ug/mL
CHEMBL1209567	O=C(O)c1ccc(NC(=O)c2cc3cc(Br)cc(Cl)c3oc2=O)cc1	'='	32	ug/mL
CHEMBL1209568	O=C(O)c1ccc(NC(=O)c2cc3cc(Br)cc(Br)c3oc2=O)cc1	'='	16	ug/mL
CHEMBL1209569	O=C(O)c1ccc(NC(=O)c2cc3cccc(O)c3oc2=O)cc1	'>'	128	ug/mL
CHEMBL1209570	O=C(O)c1ccc(NC(=O)c2cc3cc(O)ccc3oc2=O)cc1	'>'	128	ug/mL
CHEMBL1209571	COc1ccc2cc(C(=O)Nc3ccc(C(=O)O)cc3)c(=O)oc2c1	'>'	128	ug/mL
CHEMBL1209640	COc1ccc2oc(=O)c(C(=O)Nc3ccc(C(=O)O)cc3)cc2c1	'='	8	ug/mL
CHEMBL1209641	CCOC(=O)N1CCC(NC(=O)c2cc3ccccc3oc2=O)CC1	'>'	128	ug/mL
CHEMBL1209642	CCOC(=O)N1CCC(NC(=O)c2cc3cc(Br)ccc3oc2=O)CC1	'='	64	ug/mL
CHEMBL137	Cc1ncc([N+](=O)[O-])n1CCO	'='	747.7	ug/mL
CHEMBL165	Oc1ccc(/C=C/c2cc(O)cc(O)c2)cc1	'='	280.7	ug/mL
CHEMBL1741	CC[C@H]1OC(=O)[C@H](C)[C@@H](O[C@H]2C[C@@](C)(OC)[C@@H](O)[C@H](C)O2)[C@H](C)[C@@H](O[C@@H]2O[C@H](C)C[C@H](N(C)C)[C@H]2O)[C@](C)(OC)C[C@@H](C)C(=O)[C@H](C)[C@@H](O)[C@]1(C)O	'='	0.02	ug/mL
CHEMBL1788195	COc1c(N2CCO[C@H](CN(C)C)C2)c(F)cc2c(=O)c(C(=O)O)cn(C3CC3)c12	'='	390	ug/mL
CHEMBL2088121	COc1c(N2CCO[C@@H](CN(C)C)C2)c(F)cc2c(=O)c(C(=O)O)cn(C3CC3)c12	'='	12	ug/mL
CHEMBL2409279	O=[N+]([O-])/C=C/c1c(F)cc(Cl)cc1F	'='	2.3	ug/mL
CHEMBL2409281	COc1ccc(CSc2ccc([N+](=O)[O-])c3nonc23)cc1	'='	1.6	ug/mL
CHEMBL2409282	COc1ccc(C2(C)SCc3cc(C)c(C)cc3CS2)cc1	'='	3	ug/mL
CHEMBL2409292	COc1ccc(CSc2ccc(N)c3nonc23)cc1	'='	27.8	ug/mL
CHEMBL2409295	O=[N+]([O-])C1=Cc2cc(Cl)cc(Cl)c2OC1c1ccc(F)cc1	'='	0.37	ug/mL
CHEMBL2409303	O=[N+]([O-])/C=C/c1cc(C(F)(F)F)cc(C(F)(F)F)c1	'='	3.5	ug/mL
CHEMBL251977	COc1cc(O)c(C(CCc2ccc(O)cc2OC)c2ccc(O)cc2)cc1CCC(=O)c1ccc(O)cc1	'='	60.6	ug/mL
CHEMBL251978	Cc1c(O)ccc2c1O[C@H](c1ccc(O)cc1)CC2	'='	31.3	ug/mL
CHEMBL253562	COc1cc(O)c2c(c1C)O[C@H](c1ccc(O)cc1)CC2	'='	55.9	ug/mL
CHEMBL253563	COc1ccc([C@@H]2CCc3ccc(O)cc3O2)cc1	'='	250	ug/mL
CHEMBL253564	O=C(CCc1ccc(O)cc1O)c1ccc(O)cc1	'='	248.1	ug/mL
CHEMBL253777	COc1cc(O)ccc1C(=O)/C=C/c1ccc(O)cc1	'='	118.5	ug/mL
CHEMBL253778	COc1cc(O)ccc1CCC(=O)c1ccc(O)cc1	'='	235.3	ug/mL
CHEMBL253779	COc1ccc(CCC(=O)c2ccc(O)cc2)c(OC)c1	'='	223.8	ug/mL
CHEMBL254229	COc1ccc(C(CCc2ccc(O)cc2OC)c2c(OC)cc(/C=C/c3ccc(O)cc3)cc2OC)cc1	'='	60.8	ug/mL
CHEMBL254439	COc1cc(O)ccc1CCC(c1ccc(O)cc1)c1c(/C=C/c2ccc(O)cc2)cc(O)cc1OC	'='	64.3	ug/mL
CHEMBL254440	COc1cc(O)ccc1CCC(c1ccc(O)cc1)c1c(O)cc(O)cc1/C=C/c1ccc(O)cc1	'='	66.1	ug/mL
CHEMBL254647	COc1cc(O)ccc1CCC(c1ccc(O)cc1)c1cc2c(c(C)c1O)O[C@@H](c1ccc(O)cc1)CC2	'='	62.5	ug/mL
CHEMBL254648	COc1cc(OC)c(C(CCc2ccc(O)cc2OC)c2ccc(O)cc2)cc1CCC(=O)c1ccc(O)cc1	'='	29.5	ug/mL
CHEMBL254649	COc1ccc(C(CCc2ccc(O)cc2OC)c2cc(CCC(=O)c3ccc(O)cc3)c(OC)cc2O)cc1	'='	29.5	ug/mL
CHEMBL254855	COC1=CC(=O)C=C(OC)C1(O)CCC(=O)c1ccc(O)cc1	'='	201.3	ug/mL
CHEMBL263832	COc1ccc2c(c1C)O[C@@H](c1ccc(O)cc1)CC2	'='	59.3	ug/mL
CHEMBL273348	NC1CCN(c2nc3c(cc2F)c(=O)c(C(=O)O)cn3-c2ccc(F)cc2F)C1	'='	390	ug/mL
CHEMBL282127	CNCC1CN(c2c(F)cc3c(=O)c(C(=O)O)cn(C4CC4)c3c2F)CCO1	'='	50	ug/mL
CHEMBL286964	CCNCC1CN(c2c(F)cc3c(=O)c(C(=O)O)cn(C4CC4)c3c2F)CCO1	'='	50	ug/mL
CHEMBL291501	COc1ccc(/C=C/c2cc(O)cc(O)c2)cc1	'='	264.5	ug/mL
CHEMBL29565	NCCC1CN(c2c(F)cc3c(=O)c(C(=O)O)cn(C4CC4)c3c2F)CCO1	'='	200	ug/mL
CHEMBL29572	NCC1CN(c2c(F)cc3c(=O)c(C(=O)O)cn(C4CC4)c3c2F)CCO1	'='	50	ug/mL
CHEMBL29929	CN(C)CC1CN(c2c(F)cc3c(=O)c(C(=O)O)cn(C4CC4)c3c2F)CCO1	'='	25	ug/mL
CHEMBL30241	CC(=O)NCC1CN(c2c(F)cc3c(=O)c(C(=O)O)cn(C4CC4)c3c2F)CCO1	'='	780	ug/mL
CHEMBL302807	CN(C)CC1CN(c2c(F)cc3c(=O)c(C(=O)O)cn(C4CC4)c3c2Cl)CCO1	'='	50	ug/mL
CHEMBL328875	NCc1ccc(C(=O)O)cc1	'>'	64	ug/mL
CHEMBL33	C[C@H]1COc2c(N3CCN(C)CC3)c(F)cc3c(=O)c(C(=O)O)cn1c23	'='	200	ug/mL
CHEMBL3601582	O=C1OCC(O)=C1c1ccccc1	'='	4.7	ug/mL
CHEMBL3601583	O=C1OCC(O)=C1c1ccccc1F	'='	2.7	ug/mL
CHEMBL3601584	O=C1OCC(O)=C1c1ccccc1Cl	'='	36.7	ug/mL
CHEMBL3601585	Cc1ccccc1C1=C(O)COC1=O	'='	1.5	ug/mL
CHEMBL3601586	O=C1OCC(O)=C1c1ccccc1OCc1ccccc1	'='	13.8	ug/mL
CHEMBL3601587	O=C1OCC(O)=C1c1cccc(F)c1	'>'	100	ug/mL
CHEMBL3601588	O=C1OCC(O)=C1c1cccc(Cl)c1	'='	36.7	ug/mL
CHEMBL3601589	O=C1OCC(O)=C1c1cccc(Br)c1	'='	24.5	ug/mL
CHEMBL3601590	Cc1cccc(C2=C(O)COC2=O)c1	'='	2.6	ug/mL
CHEMBL3601591	O=C1OCC(O)=C1c1cccc(C(F)(F)F)c1	'='	28.2	ug/mL
CHEMBL3601592	O=C1OCC(O)=C1c1cccc(OCc2ccccc2)c1	'='	31.7	ug/mL
CHEMBL3601593	O=C1OCC(O)=C1c1ccc(F)cc1	'>'	100	ug/mL
CHEMBL3601594	O=C1OCC(O)=C1c1ccc(Cl)cc1	'='	49.3	ug/mL
CHEMBL3601595	O=C1OCC(O)=C1c1ccc(Br)cc1	'='	61.3	ug/mL
CHEMBL3601596	Cc1ccc(C2=C(O)COC2=O)cc1	'='	15.2	ug/mL
CHEMBL3601616	O=C1OCC(O)=C1c1ccc(OCc2ccccc2)cc1	'='	52.1	ug/mL
CHEMBL3601617	O=C1OCC(O)=C1c1ccc(Cl)c(Cl)c1	'>'	100	ug/mL
CHEMBL3601618	COc1ccc(C2=C(O)COC2=O)cc1OC	'='	46.2	ug/mL
CHEMBL3601619	CCOc1ccc(C2=C(O)COC2=O)cc1OCC	'='	72.5	ug/mL
CHEMBL3601620	O=C1OCC(O)=C1c1ccc(Cl)cc1Cl	'>'	100	ug/mL
CHEMBL398848	COc1c(O)ccc2c1OCC(Cc1ccc(O)cc1)C2	'='	55.9	ug/mL
CHEMBL399481	COc1ccc(C(CCc2ccc(O)cc2OC)c2c(O)cc(OC)cc2/C=C/c2ccc(O)cc2)cc1	'='	62.5	ug/mL
CHEMBL400281	COc1cc(O)cc(O)c1CCC(=O)c1ccc(O)cc1	'='	111.1	ug/mL
CHEMBL400283	COc1cc(O)cc(OC)c1CCC(=O)c1ccc(O)cc1	'='	211.9	ug/mL
CHEMBL443875	C=C(CC/C=C(\C)CO)[C@@H]1CC=C(C)CC1	'='	62.5	ug/mL
CHEMBL4460108	Cc1ncc(N)n1CCO	'='	227	ug/mL
CHEMBL4460158	COc1ccc(C[S+]([O-])c2ccc(N)c3nonc23)cc1	'='	53	ug/mL
CHEMBL4461688	NCCc1cc(C(F)(F)F)cc(C(F)(F)F)c1	'='	31	ug/mL
CHEMBL4464952	O/N=C/Cc1cc(C(F)(F)F)cc(C(F)(F)F)c1	'='	59	ug/mL
CHEMBL4465806	COc1ccc(CS(=O)(=O)c2ccc(N)c3nonc23)cc1	'='	100	ug/mL
CHEMBL4472893	O=[N+]([O-])CCc1cc(C(F)(F)F)cc(C(F)(F)F)c1	'='	56	ug/mL
CHEMBL4526377	ONCCc1ccccc1	'>'	233	ug/mL
CHEMBL4528885	O/N=C1\Cc2cc(Cl)cc(Cl)c2OC1c1ccc(F)cc1	'='	6.1	ug/mL
CHEMBL4540959	COc1ccc(CSc2cc(Cl)c(N)c3nonc23)cc1	'='	11.8	ug/mL
CHEMBL4546534	COc1ccc(C[S+]([O-])c2ccc([N+](=O)[O-])c3nonc23)cc1	'='	6	ug/mL
CHEMBL4572176	O=[N+]([O-])CCc1ccccc1	'='	212	ug/mL
CHEMBL459110	C=C1[C@H]2CC[C@H](C2)[C@@]1(C)CC/C=C(/C)CO	'='	7.8	ug/mL
CHEMBL474024	O=C(N/N=C/c1cc(Br)c(O)c(Br)c1O)c1ccc(Cl)cc1	'>'	100	ug/mL
CHEMBL474040	O=C(N/N=C/c1cc(Br)c(O)c(Br)c1O)c1ccc(-c2ccc(O)cc2)cc1	'>'	100	ug/mL
CHEMBL474857	O=C(N/N=C/c1cc(Br)c(O)c(Br)c1O)c1ccc(Br)cc1	'='	100	ug/mL
CHEMBL476159	C=Cc1c(C)c(O)cc2c1CC[C@H](C(=C)C)[C@@]2(C)CCC(=O)OC	'='	50	ug/mL
CHEMBL476160	C=Cc1c(C)c(O)cc2c1CC[C@H](C(=C)C)[C@@]2(C)CCC(=O)O	'>'	50	ug/mL
CHEMBL477198	C=CC1=C(C)C(=O)C=C2[C@@]1(O)CC[C@H](C(=C)C)[C@@]2(C)CCC(=O)OC	'='	50	ug/mL
CHEMBL477403	C=CC1=C(C)C(=O)C=C2[C@]1(OO)CC[C@H](C(=C)C)[C@@]2(C)CCC(=O)OC	'='	50	ug/mL
CHEMBL4849794	Cc1ncc([N+](=O)[O-])n1CCOc1cc(O)c2c(=O)c(-c3ccc(O)cc3)coc2c1	'='	0.39	ug/mL
CHEMBL4878602	Cc1ncc([N+](=O)[O-])n1CCOc1ccc(C(=O)Cc2ccc([N+](=O)[O-])cc2)c(O)c1O	'='	1.76	ug/mL
CHEMBL492320	CC(C)(C)c1ccc(C(=O)N/N=C/c2cc(Br)c(O)c(Br)c2O)cc1	'='	100	ug/mL
CHEMBL492340	O=C(N/N=C/c1cc(Br)c(O)c(Br)c1O)c1cc(C(F)(F)F)cc(C(F)(F)F)c1	'='	50	ug/mL
CHEMBL492352	O=C(N/N=C/c1cc(Br)c(O)c(Br)c1O)c1cc2ccccc2cc1O	'='	100	ug/mL
CHEMBL492353	O=C(N/N=C/c1cc(Br)c(O)c(Br)c1O)c1ccc2cc(O)ccc2c1	'='	100	ug/mL
CHEMBL492513	O=C(N/N=C/c1cc(Br)c(O)c(Br)c1O)c1ccc2ccccc2c1	'='	100	ug/mL
CHEMBL492741	O=C(N/N=C/c1cc(Br)c(O)c(Br)c1O)c1ccc2c(c1)Cc1ccccc1-2	'='	50	ug/mL
CHEMBL512210	C/C(=C/CC[C@]1(C)C2C[C@@H]3[C@H](C2)C31C)CO	'='	15.6	ug/mL
CHEMBL515632	C=CC1=C(C)C(=O)C=C2[C@]1(O)CC[C@H](C(=C)C)[C@@]2(C)CCC(=O)OC	'='	25	ug/mL
CHEMBL516273	C=CC1=C(C)C(=O)C=C2[C@]13O[C@H]3C[C@H](C(=C)C)[C@@]2(C)CCC(=O)OC	'='	50	ug/mL
CHEMBL522157	O=C(N/N=C/c1cc(Br)c(O)c(Br)c1O)c1cccc(Br)c1	'='	100	ug/mL
CHEMBL522821	O=C(N/N=C/c1cc(Br)c(O)c(Br)c1O)c1ccc2cc(Br)ccc2c1	'='	100	ug/mL
CHEMBL522830	O=C(N/N=C/c1cc(Br)c(O)c(Br)c1O)c1ccc2ccccc2c1O	'='	100	ug/mL
CHEMBL541986	COc1cc2c(cc(OC)c3cc(C)c(O)cc32)c(C)c1O	'>'	50	ug/mL
CHEMBL544084	Cl.N=C(N)NCc1ccc(C(=O)Oc2ccccc2)cc1	'='	16	ug/mL
CHEMBL544085	Cl.N=C(N)NCc1ccc(C(=O)O)cc1	'>'	64	ug/mL
CHEMBL545252	Cl.N=C(N)NCc1ccc(C(=O)Nc2ccccc2)cc1	'>'	64	ug/mL
CHEMBL557021	Cc1ccc(COC(=O)c2ccc(-c3ccc(OC(=O)c4ccc(CN=C(N)N)cc4)cc3)cc2)cc1.Cl	'='	0.8	ug/mL
CHEMBL610	NCCc1ccccc1	'='	66	ug/mL
CHEMBL68777	COc1c(N2CCOC(CN(C)C)C2)c(F)cc2c(=O)c(C(=O)O)cn(C3CC3)c12	'='	25	ug/mL
CHEMBL69196	CCCNCC1CN(c2c(F)cc3c(=O)c(C(=O)O)cn(C4CC4)c3c2F)CCO1	'='	390	ug/mL
CHEMBL71943	CCN(CC)CC1CN(c2c(F)cc3c(=O)c(C(=O)O)cn(C4CC4)c3c2F)CCO1	'='	200	ug/mL
CHEMBL71978	CN(C)CC1CN(c2cc3c(cc2F)c(=O)c(C(=O)O)cn3C2CC2)CCO1	'='	100	ug/mL
CHEMBL850	C[C@@H]1CN(c2c(F)c(N)c3c(=O)c(C(=O)O)cn(C4CC4)c3c2F)C[C@H](C)N1	'='	200	ug/mL
CHEMBL90100	Cc1ccc(CO)cc1	'>'	64	ug/mL
CHEMBL90324	Cc1ccc(COC(=O)c2ccc(-c3ccc(O)cc3)cc2)cc1	'='	8	ug/mL
CHEMBL90522	O=C(O)c1ccc(-c2ccc(O)cc2)cc1	'>'	64	ug/mL
CHEMBL91056	COC(=O)c1ccc(-c2ccc(O)cc2)cc1	'>'	64	ug/mL
CHEMBL100132	CC(=O)NCc1ccc(-c2csc(NC(=N)NCCc3ccccc3)n2)o1	'='	0.13	ug/mL
CHEMBL100133	COc1ccccc1CC/N=C(\N)Nc1nc(-c2cc(CNC(C)=O)c(C)o2)cs1	'='	0.046	ug/mL
CHEMBL100362	COc1ccccc1CC/N=C(\N)Nc1nc(-c2cc(C)c(CNC(C)=O)o2)cs1	'='	0.03	ug/mL
CHEMBL105253	Cc1nnc(SC2=C(C(=O)O)N3C(=O)[C@@H](NC(=O)Cc4ccccc4)[C@H]3SC2)s1	'='	0.00156	ug/mL
CHEMBL1082351	CCCCCC(=O)Nc1ncc([N+](=O)[O-])s1	'='	0.5	ug/mL
CHEMBL1082352	O=C(Nc1ncc([N+](=O)[O-])s1)c1ccccc1	'='	1.3	ug/mL
CHEMBL1082353	O=C(Nc1ncc([N+](=O)[O-])s1)c1cccc(C(F)(F)F)c1	'='	3.5	ug/mL
CHEMBL1082354	O=C(Nc1ncc([N+](=O)[O-])s1)c1cccs1	'='	2.9	ug/mL
CHEMBL1084742	CCCCCC(=O)Nc1sc([N+](=O)[O-])cc1[N+](=O)[O-]	'='	2.6	ug/mL
CHEMBL1084743	O=C(Nc1sc([N+](=O)[O-])cc1[N+](=O)[O-])c1ccccc1	'='	1.3	ug/mL
CHEMBL1084745	O=C(Nc1sc([N+](=O)[O-])cc1[N+](=O)[O-])c1ccoc1	'='	2.6	ug/mL
CHEMBL1085245	O=C(Nc1ncc([N+](=O)[O-])s1)c1ccoc1	'='	0.8	ug/mL
CHEMBL1085246	CCCCCC(=O)Nc1nc(Cl)c([N+](=O)[O-])s1	'='	0.9	ug/mL
CHEMBL1085247	O=C(Nc1nc(Cl)c([N+](=O)[O-])s1)c1ccccc1	'='	8.8	ug/mL
CHEMBL1085248	O=C(Nc1nc(Cl)c([N+](=O)[O-])s1)c1cccc(C(F)(F)F)c1	'='	5.7	ug/mL
CHEMBL1085249	O=C(Nc1sc([N+](=O)[O-])cc1[N+](=O)[O-])c1cccc(C(F)(F)F)c1	'='	0.5	ug/mL
CHEMBL1085250	O=C(Nc1sc([N+](=O)[O-])cc1[N+](=O)[O-])c1cccs1	'='	2.5	ug/mL
CHEMBL1086592	O=C(Nc1nc(Cl)c([N+](=O)[O-])s1)c1cccs1	'='	6.9	ug/mL
CHEMBL1087406	C=C1C(=O)O[C@H]2/C=C(\C)[C@@H](O)CC/C(C)=C/[C@@H](O)[C@H]12	'='	12.5	ug/mL
CHEMBL108821	N[C@@H]1CN(c2c(F)cc3c(=O)c(C(=O)O)cn([C@@H]4C[C@@H]4F)c3c2Cl)CC12CC2	'='	0.12	ug/mL
CHEMBL109682	CC(=O)NCc1cccc(-c2csc(NC(=N)NCCc3c[nH]cn3)n2)c1	'='	27	ug/mL
CHEMBL111924	CC(=O)NCc1cccc(-c2csc(NC(=N)NCCO)n2)c1	'='	20	ug/mL
CHEMBL112052	CC(=O)NCc1cccc(-c2csc(NC(=N)NCCC#N)n2)c1	'='	19.3	ug/mL
CHEMBL112196	CC(=O)NCc1cccc(-c2csc(NC(=N)NCCCc3ccccc3)n2)c1	'='	0.39	ug/mL
CHEMBL112282	CC(=O)NCc1cccc2c1OCCc1sc(N=C(N)N)nc1-2	'>'	100	ug/mL
CHEMBL112352	COCC/N=C(\N)Nc1nc(-c2cccc(CNC(C)=O)c2)cs1	'='	0.32	ug/mL
CHEMBL112406	CC(=O)NCc1cccc(-c2csc(NC(=N)NCCOc3ccccc3)n2)c1	'='	0.49	ug/mL
CHEMBL112434	CC(=O)NCc1cccc(-c2csc(NC(=N)NCCNC(=O)c3ccccc3)n2)c1	'='	23	ug/mL
CHEMBL112542	CC(=O)Nc1ccc2c(c1)-c1nc(N=C(N)N)sc1CS2	'>'	100	ug/mL
CHEMBL112643	CC(=O)NCc1cccc(-c2csc(N=C(N)N)n2)c1	'='	16.5	ug/mL
CHEMBL112795	CC(=O)NCc1cccc(-c2csc(NC(=N)NCCOCc3ccccc3)n2)c1	'='	2.5	ug/mL
CHEMBL112862	C/N=C(\N)Nc1nc(-c2cccc(CNC(C)=O)c2)cs1	'='	14.4	ug/mL
CHEMBL113395	CC(=O)NCc1cccc(-c2csc(NC(=N)NCCc3ccccc3)n2)c1	'='	0.037	ug/mL
CHEMBL114029	CCO/N=C(\N)Nc1nc(-c2cccc(CNC(C)=O)c2)cs1	'='	29	ug/mL
CHEMBL1192	O=c1ccc2cc3ccoc3c(O)c2o1	'>'	50	ug/mL
CHEMBL1215504	Cc1ccc2c(c1)C(=O)c1cc(O)ccc1C2=O	'='	16	ug/mL
CHEMBL12658	COc1ccc(-c2coc3cc(OC)ccc3c2=O)cc1	'>'	20	ug/mL
CHEMBL12673	COc1ccc(-c2coc3cc(OC)c(OC)cc3c2=O)cc1	'>'	20	ug/mL
CHEMBL128768	N#C/N=[N+](\[O-])c1ccc(C(=O)NCC/N=C(\NC#N)NCCCOc2cccc(CN3CCCCC3)c2)cc1	'='	16	ug/mL
CHEMBL1288310	O=c1ccc2cc3cc(Br)oc3cc2o1	'='	6.25	ug/mL
CHEMBL1288311	O=c1ccc2cc3cc(Cl)oc3cc2o1	'='	6.25	ug/mL
CHEMBL1288312	O=c1ccc2cc3cc([N+](=O)[O-])oc3cc2o1	'='	3.12	ug/mL
CHEMBL1288313	O=c1ccc2cc3cc(CCl)oc3cc2o1	'>'	50	ug/mL
CHEMBL1288380	COCc1cc2cc3ccc(=O)oc3cc2o1	'='	50	ug/mL
CHEMBL1288381	CCOCc1cc2cc3ccc(=O)oc3cc2o1	'>'	50	ug/mL
CHEMBL1288382	CCCCOCc1cc2cc3ccc(=O)oc3cc2o1	'='	50	ug/mL
CHEMBL1288471	CC(=O)OCc1cc2cc3ccc(=O)oc3cc2o1	'>'	50	ug/mL
CHEMBL1288472	CCN(CC)Cc1cc2cc3ccc(=O)oc3cc2o1	'>'	50	ug/mL
CHEMBL1288473	Cc1cc(=O)oc2cc3occc3cc12	'='	0.39	ug/mL
CHEMBL1288543	O=c1cc(C(F)(F)F)c2cc3ccoc3cc2o1	'='	12.5	ug/mL
CHEMBL1288544	CCc1cc(=O)oc2cc3occc3cc12	'='	6.25	ug/mL
CHEMBL1288545	CCCc1cc(=O)oc2cc3occc3cc12	'='	12.5	ug/mL
CHEMBL1288546	O=c1cc(-c2ccccc2)c2cc3ccoc3cc2o1	'='	12.5	ug/mL
CHEMBL1288570	O=Cc1cc(=O)oc2cc3occc3cc12	'='	1.56	ug/mL
CHEMBL1288571	O=c1cc(CO)c2cc3ccoc3cc2o1	'='	0.78	ug/mL
CHEMBL1288572	CC(=O)OCc1cc(=O)oc2cc3occc3cc12	'='	1.56	ug/mL
CHEMBL1288573	O=c1cc(CBr)c2cc3ccoc3cc2o1	'='	1.56	ug/mL
CHEMBL1288899	Cc1c2ccoc2cc2oc(=O)ccc12	'='	12.5	ug/mL
CHEMBL1288936	CC(=O)Oc1c2occc2cc2ccc(=O)oc12	'>'	50	ug/mL
CHEMBL1288937	CCOc1c2occc2cc2ccc(=O)oc12	'>'	50	ug/mL
CHEMBL1288938	O=C(O)COc1c2occc2cc2ccc(=O)oc12	'>'	50	ug/mL
CHEMBL1288939	COc1c2occc2c(CCl)c2ccc(=O)oc12	'='	25	ug/mL
CHEMBL1288970	COc1c2occc2c([N+](=O)[O-])c2ccc(=O)oc12	'='	1.56	ug/mL
CHEMBL1288999	COc1c2occc2c(Br)c2ccc(=O)oc12	'>'	50	ug/mL
CHEMBL1289000	COc1c2occc2c(Cl)c2ccc(=O)oc12	'>'	50	ug/mL
CHEMBL1289001	COc1c2occc2c(N)c2ccc(=O)oc12	'='	25	ug/mL
CHEMBL1289002	O=c1ccc2c([N+](=O)[O-])c3ccoc3c(O)c2o1	'='	25	ug/mL
CHEMBL1289911	CCOC(=O)COc1c2occc2cc2ccc(=O)oc12	'>'	50	ug/mL
CHEMBL1289912	CCCOCc1c2ccoc2c(OC)c2oc(=O)ccc12	'>'	50	ug/mL
CHEMBL1289913	CCCCOCc1c2ccoc2c(OC)c2oc(=O)ccc12	'='	50	ug/mL
CHEMBL1290022	CCN(CC)Cc1c2ccoc2c(OC)c2oc(=O)ccc12	'>'	50	ug/mL
CHEMBL1290023	COc1c2occc2c(CNc2ccc([N+](=O)[O-])cc2)c2ccc(=O)oc12	'>'	50	ug/mL
CHEMBL1290124	COc1ccc(NCc2c3ccoc3c(OC)c3oc(=O)ccc23)cc1	'='	12.5	ug/mL
CHEMBL1290125	COc1c2occc2c(/N=C/c2ccccc2)c2ccc(=O)oc12	'>'	50	ug/mL
CHEMBL1290126	CC(=O)Oc1c2occc2c([N+](=O)[O-])c2ccc(=O)oc12	'='	25	ug/mL
CHEMBL1290233	COc1c2occc2c(S(=O)(=O)OC)c2ccc(=O)oc12	'>'	50	ug/mL
CHEMBL1290234	COc1c2occc2c(S(=O)(=O)Oc2ccccc2)c2ccc(=O)oc12	'>'	50	ug/mL
CHEMBL1290235	COc1c2occc2c(S(N)(=O)=O)c2ccc(=O)oc12	'>'	50	ug/mL
CHEMBL1290348	CCN(CC)S(=O)(=O)c1c2ccoc2c(OC)c2oc(=O)ccc12	'>'	50	ug/mL
CHEMBL1290349	COc1c2occc2c(S(=O)(=O)Nc2ccc([N+](=O)[O-])cc2)c2ccc(=O)oc12	'>'	50	ug/mL
CHEMBL1290462	COc1ccc(NS(=O)(=O)c2c3ccoc3c(OC)c3oc(=O)ccc23)cc1	'>'	50	ug/mL
CHEMBL129141	N#C/N=[N+](\[O-])c1ccc(C(=O)NCCCC/N=C(\NC#N)NCCCOc2cccc(CN3CCCCC3)c2)cc1	'='	4	ug/mL
CHEMBL129906	N#C/N=[N+](\[O-])c1ccc(C(=O)NCCCCCC/N=C(\NC#N)NCCCOc2cccc(CN3CCCCC3)c2)cc1	'='	2	ug/mL
CHEMBL130	O=C(N[C@H](CO)[C@H](O)c1ccc([N+](=O)[O-])cc1)C(Cl)Cl	'='	50	ug/mL
CHEMBL13097	COc1ccc(-c2coc3cc(OC)cc(OC)c3c2=O)cc1	'>'	20	ug/mL
CHEMBL131824	N#C/N=[N+](\[O-])c1ccc(C(=O)O)cc1	'<'	0.0039	ug/mL
CHEMBL13298	COc1ccc2c(c1)OC=C(c1ccc(OC)c(OC)c1)[C@H]2O	'='	16	ug/mL
CHEMBL13311	O=c1ccoc2ccccc12	'>'	20	ug/mL
CHEMBL133258	Cc1c(CSc2nc3ccccc3[nH]2)cccc1SCCNS(=O)(=O)c1cccc2cccnc12	'='	8	ug/mL
CHEMBL13385	COc1ccc(CC(=O)c2ccc(OC)cc2)cc1	'>'	20	ug/mL
CHEMBL134624	Cc1c(CSc2nc3ccccc3[nH]2)cccc1SCCNC(=O)Nc1ccccc1	'='	0.5	ug/mL
CHEMBL134699	Cc1c(CSc2nc3ccccc3[nH]2)cccc1SCCO	'='	1	ug/mL
CHEMBL13473	COc1ccc2c(=O)cc(-c3ccc(OC)c(OC)c3)oc2c1	'>'	20	ug/mL
CHEMBL13486	O=c1c(-c2ccc(O)c(O)c2)coc2cc(O)ccc12	'>'	20	ug/mL
CHEMBL135550	COc1cccc(NC(=O)OCCSc2cccc(CSc3nc4ccccc4[nH]3)c2C)c1	'='	0.25	ug/mL
CHEMBL136941	Cc1c(CSc2nc3ccccc3[nH]2)cccc1SCC(=O)NCc1cccs1	'='	0.5	ug/mL
CHEMBL136964	Cc1c(CSc2nccs2)cccc1SCCOC(=O)Nc1ccccc1	'='	0.5	ug/mL
CHEMBL136965	Cc1c(CSc2ccncc2)cccc1SCCOC(=O)Nc1ccccc1	'='	0.25	ug/mL
CHEMBL13760	COc1ccc2c(c1)OC=C(c1ccc(OC)c(OC)c1)[C@@H]2O	'='	16	ug/mL
CHEMBL137704	Cc1c(CSc2nc3ccccc3[nH]2)cccc1SCC(=O)N1CCCCC1	'='	0.5	ug/mL
CHEMBL137720	Cc1c(CSc2nc3ccccc3[nH]2)cccc1SCCN	'='	4	ug/mL
CHEMBL137877	CNC(=O)c1cccc(NC(=O)Cc2ccc(Cl)cc2)c1	'='	0.78	ug/mL
CHEMBL138095	CNC(=O)c1cccc(NC(=O)OCc2ccc3ccccc3c2)c1	'='	0.1	ug/mL
CHEMBL138329	Cc1c(CSc2nc3ccccc3[nH]2)cccc1SCC(=O)O	'>'	16	ug/mL
CHEMBL138337	CCNC(=O)c1cccc(NC(=O)Cc2cccc(Br)c2)c1	'='	3.12	ug/mL
CHEMBL138453	CNC(=O)c1cccc(NC(=O)Cc2cccc([N+](=O)[O-])c2)c1	'='	3.12	ug/mL
CHEMBL138519	CNC(=O)c1cccc(NC(=O)Cc2cccc(F)c2)c1	'='	3.12	ug/mL
CHEMBL138522	CNC(=O)c1cccc(NC(=O)OCc2ccc(Cl)cc2)c1	'='	0.2	ug/mL
CHEMBL138561	CNC(=O)c1cccc(NC(=O)Cc2cccc(OC)c2)c1	'='	0.78	ug/mL
CHEMBL138562	CNC(=O)c1cccc(NC(=O)Cc2cccc(C)c2)c1	'='	0.39	ug/mL
CHEMBL138728	CNC(=O)c1cccc(NC(=O)CCc2ccccc2)c1	'='	12.5	ug/mL
CHEMBL138871	CNC(=O)c1cccc(NC(=O)Cc2c[nH]c3ccccc23)c1	'='	0.78	ug/mL
CHEMBL138919	CNC(=O)c1cccc(NC(=O)Cc2ccc(Br)cc2)c1	'='	0.78	ug/mL
CHEMBL138939	CNC(=O)c1cccc(NC(=O)OCc2c(Cl)cccc2Cl)c1	'='	0.2	ug/mL
CHEMBL138962	CNC(=O)c1cccc(NC(=O)COc2cccc(Cl)c2Cl)c1	'='	0.39	ug/mL
CHEMBL138997	CNC(=O)c1cccc(NC(=O)Cc2ccccc2)c1	'='	1.56	ug/mL
CHEMBL139079	CNC(=O)c1cccc(NC(=O)CCc2ccccc2OC)c1	'='	0.78	ug/mL
CHEMBL139355	CONC(=O)c1cccc(NC(=O)Cc2cccc(Br)c2)c1	'='	12.5	ug/mL
CHEMBL139421	CNC(=O)c1cccc(NC(=O)COc2cccc3ccccc23)c1	'='	0.1	ug/mL
CHEMBL139625	O=C(Cc1cccc(Br)c1)Nc1cccc(C(=O)NO)c1	'='	12.5	ug/mL
CHEMBL139635	CNC(=O)c1cccc(NC(=O)Cc2cccc(OCc3ccccc3)c2)c1	'='	0.78	ug/mL
CHEMBL139702	C=CC(C)(C)c1cc(/C=C/C(=O)c2ccc(O)cc2)c(OC)cc1O	'='	25	ug/mL
CHEMBL139809	CNC(=O)c1cccc(NC(=O)Cc2cccc(Cl)c2)c1	'='	0.39	ug/mL
CHEMBL139864	CNC(=O)c1cccc(NC(=O)Cc2ccccc2Cl)c1	'='	3.12	ug/mL
CHEMBL140024	CNC(=O)c1cccc(NC(=O)COc2ccc3ccccc3c2)c1	'='	0.39	ug/mL
CHEMBL1401	CC(=O)Oc1ccccc1C(=O)Nc1ncc([N+](=O)[O-])s1	'='	13	ug/mL
CHEMBL140601	CNC(=O)c1cccc(NC(=O)Cc2cccc3ccccc23)c1	'='	0.125	ug/mL
CHEMBL140823	CCOCc1c2ccoc2c(OC)c2oc(=O)ccc12	'>'	50	ug/mL
CHEMBL141304	CC(C)CNC(=O)c1cc(C(=O)NCc2ccccc2)nn1-c1ccc(Cl)cc1	'>'	64	ug/mL
CHEMBL141338	COc1ccc(-n2nc(C(=O)Nc3ccc(C(=O)N4CCCC4)cc3)cc2C(=O)NCc2ccccc2)cc1	'>'	32	ug/mL
CHEMBL141342	CNC(=O)c1cccc(NC(=O)Cc2csc3ccccc23)c1	'='	0.25	ug/mL
CHEMBL141520	O=C(Cc1cccc(Br)c1)Nc1cccc(C(=O)O)c1	'>'	100	ug/mL
CHEMBL141566	CNC(=O)c1cccc(NC(=O)Cc2ccc3ccccc3c2)c1	'='	0.05	ug/mL
CHEMBL141627	CNC(=O)c1cccc(NC(=O)COc2ccccc2)c1	'='	3.12	ug/mL
CHEMBL141856	CNC(=O)c1cccc(NC(=O)Cc2cccc(Br)c2)c1	'='	0.39	ug/mL
CHEMBL141911	CCOC(=O)c1cccc(NC(=O)Cc2cccc(Br)c2)c1	'>'	100	ug/mL
CHEMBL141971	CNC(=O)c1cccc(NC(=O)CC2CCCCC2)c1	'='	12.5	ug/mL
CHEMBL141973	Cc1coc2cc3oc(=O)ccc3cc12	'='	12.5	ug/mL
CHEMBL142444	O=C(NCc1cccnc1)c1cc(C(=O)Nc2ccc(N3CCCCC3)cc2)n(-c2ccc(Cl)cc2)n1	'='	2	ug/mL
CHEMBL143345	COc1ccc(-n2nc(C(=O)NCC(C)C)cc2C(=O)Nc2ccc(C(=O)N3CCCC3)cc2)cc1	'='	64	ug/mL
CHEMBL143552	COc1ccc(-n2nc(C(=O)NCc3cccnc3)cc2C(=O)Nc2ccccc2)cc1	'='	0.5	ug/mL
CHEMBL143628	O=C(NCc1ccccc1)c1cc(C(=O)Nc2ccccc2)n(-c2ccc(Cl)cc2)n1	'='	0.125	ug/mL
CHEMBL143868	Cc1ccc(CNC(=O)c2cc(C(=O)Nc3ccccc3)n(-c3ccc(Cl)cc3)n2)cc1	'='	32	ug/mL
CHEMBL1440	CN(C)[C@@H]1C(O)=C(C(N)=O)C(=O)[C@@]2(O)C(O)=C3C(=O)c4c(O)cccc4[C@@](C)(O)[C@H]3C[C@@H]12	'='	0.13	ug/mL
CHEMBL1617	CO[C@H]1/C=C/O[C@@]2(C)Oc3c(C)c(O)c4c(O)c(c5c(nc6cc(C)ccn65)c4c3C2=O)NC(=O)/C(C)=C\C=C\[C@H](C)[C@H](O)[C@@H](C)[C@@H](O)[C@@H](C)[C@H](OC(C)=O)[C@@H]1C	'='	1	ug/mL
CHEMBL163316	COc1c(-c2ccc(O)c(O)c2)oc2cc(O)cc(O)c2c1=O	'='	12.5	ug/mL
CHEMBL164660	O=c1ccc2cc3ccoc3cc2o1	'='	6.25	ug/mL
CHEMBL1650007	CCCCCCCCCCCC(=O)N[C@@H](CCCCN)C(=O)NCCCCCCCCCCCC(=O)N[C@@H](CCCCN)C(=O)N[C@@H](CCCCN)C(=O)NCCCCCCCCCCCC(=O)N[C@@H](CCCCN)C(N)=O	'='	0	ug/mL
CHEMBL1650008	CCCCCCCCCCCC(=O)N[C@@H](CCCCN)C(=O)N[C@@H](CCCCN)C(=O)NCCCCCCCCCCCC(=O)N[C@@H](CCCCN)C(=O)N[C@@H](CCCCN)C(=O)NCCCCCCCCCCCC(=O)N[C@@H](CCCCN)C(N)=O	'='	10.5	ug/mL
CHEMBL1650009	CCCCCCCCCCCC(=O)N[C@@H](CCCCN)C(=O)NCCCCCCCC(=O)N[C@@H](CCCCN)C(=O)NCCCCCCCC(=O)N[C@@H](CCCCN)C(=O)NCCCCCCCC(=O)N[C@@H](CCCCN)C(=O)NCCCCCCCC(=O)N[C@@H](CCCCN)C(=O)NCCCCCCCC(=O)N[C@@H](CCCCN)C(N)=O	'='	25	ug/mL
CHEMBL1650010	CCCCCCCCCCCC(=O)N[C@@H](CCCCN)C(=O)NCCCCCCCC(=O)N[C@@H](CCCCN)C(=O)NCCCCCCCC(=O)N[C@@H](CCCCN)C(=O)NCCCCCCCC(=O)N[C@@H](CCCCN)C(=O)NCCCCCCCC(=O)N[C@@H](CCCCN)C(=O)NCCCCCCCC(=O)N[C@@H](CCCCN)C(=O)NCCCCCCCC(=O)N[C@@H](CCCCN)C(=O)NCCCCCCCC(=O)N[C@@H](CCCCN)C(N)=O	'='	25	ug/mL
CHEMBL1652587	C#CCn1c(=O)c2c(-c3cc(C#N)cn3C)n(Cc3cc(C#N)nc4ccc(Cl)cc34)nc2n(CC2CC2)c1=O	'='	1	ug/mL
CHEMBL1652588	C#CCn1c(=O)c2c(-c3cncn3C)n(Cc3ccnc4ccc(Cl)cc34)nc2n(CC2CC2)c1=O	'='	2	ug/mL
CHEMBL1652589	CONC(=O)c1cc(-c2c3c(=O)n(C)c(=O)n(CC4CC4)c3nn2Cc2c[nH]c3ccc(C)cc23)n(C)c1	'='	0.25	ug/mL
CHEMBL174	CC1(C)S[C@@H]2[C@H](NC(=O)[C@H](N)c3ccccc3)C(=O)N2[C@H]1C(=O)O	'='	4	ug/mL
CHEMBL1784531	CCCCCCCCCCCCCCCC(=O)N(C)[C@H](CO)C(=O)N[C@H](C)C(=O)NCC(=O)N(C)[C@@H]1C(=O)N[C@@H](C)C(=O)N[C@H](C(=O)O)Cc2ccc(O)c(c2)-c2cc1ccc2O	'='	4	ug/mL
CHEMBL1790041	CNC(=C[N+](=O)[O-])NCCSCc1ccc(CN(C)C)o1	'>'	1600	ug/mL
CHEMBL179605	COc1ccc(C2CC(c3ccc(O)cc3)NN2C(C)=O)cc1	'='	4	ug/mL
CHEMBL179617	O=C1c2ccccc2C(=O)c2cnccc21	'='	0.0625	ug/mL
CHEMBL1797115	CN[C@H]1[C@@H](O)C[C@H](O[C@H]2C/C=C(\C)C/C(C)=C/C=C/CC[C@H](C)CNC(=O)/C=C/C=C/[C@@H]2C)O[C@@H]1C	'='	1	ug/mL
CHEMBL180055	CC(=O)N1NC(c2ccc(O)cc2O)CC1c1ccc(C)cc1	'='	16	ug/mL
CHEMBL180056	CC(=O)N1NC(c2ccc(O)cc2O)CC1c1ccc(Cl)cc1	'='	4	ug/mL
CHEMBL181074	COc1ccc(C2CC(c3ccc(O)cc3O)NN2C(C)=O)c(O)c1	'='	16	ug/mL
CHEMBL181080	CC(=O)N1NC(c2ccccc2O)CC1c1ccc(Cl)cc1	'='	8	ug/mL
CHEMBL181303	CC(=O)N1NC(c2ccc(O)cc2)CC1c1ccccc1Cl	'='	8	ug/mL
CHEMBL1814451	O=C1/C(=C/c2ccc(F)cc2)Oc2cc(O)cc(O)c21	'>'	500	ug/mL
CHEMBL181585	COc1ccccc1C1CC(c2ccc(O)cc2)NN1C(C)=O	'='	2	ug/mL
CHEMBL181934	CON1NC(c2ccccc2O)CC1c1ccc(Cl)cc1	'='	128	ug/mL
CHEMBL1823024	CC1(C)CC[C@]2(C(=O)O)CC[C@]3(C)C(=C2C1)C=C[C@@H]1[C@@]2(C)CC[C@@H](O)[C@@](C)(CO)[C@@H]2CC[C@]13C	'='	64	ug/mL
CHEMBL1823025	CC1(C)CC[C@]2(C(=O)O)CC[C@]3(C)C(=C2C1)C=C[C@@H]1[C@@]2(C)CC[C@H](OS(=O)(=O)O)C(C)(C)[C@@H]2CC[C@]13C	'='	128	ug/mL
CHEMBL1823026	CC1(C)CC[C@]2(C(=O)O)CC[C@]3(C)C(=C2C1)C=C[C@@H]1[C@@]2(C)CC[C@@H](O)[C@@](C)(C=O)[C@@H]2CC[C@]13C	'='	64	ug/mL
CHEMBL1823027	CC1(C)CC[C@]2(C(=O)O)CC[C@]3(C)C(=CC=C4[C@@]5(C)CC[C@@H](O)C(C)(C)[C@@H]5CC[C@]43C)[C@@H]2C1	'='	64	ug/mL
CHEMBL1823028	CC1(C)C=C2[C@H]3C[C@@H](O)[C@@H]4[C@@]5(C)CC[C@@H](O)C(C)(C)[C@@H]5CC[C@@]4(C)[C@]3(C)CC[C@@]2(C(=O)O)CC1	'='	128	ug/mL
CHEMBL1823029	CO[C@@H]1C=C2[C@@H]3CC(C)(C)CC[C@]3(C(=O)O)CC[C@@]2(C)[C@]2(C)CC[C@H]3C(C)(C)[C@H](O)CC[C@]3(C)[C@@H]12	'='	64	ug/mL
CHEMBL1823030	CC1(C)CC[C@@]23CC[C@]4(C)[C@@](C=C[C@@H]5[C@@]6(C)CC[C@@H](O)[C@@](C)(CO)[C@@H]6CC[C@]54C)(OC2=O)[C@@H]3C1	'='	64	ug/mL
CHEMBL183182	CC(=O)N1NC(c2c(O)cccc2O)CC1c1ccc(C)cc1	'>'	64	ug/mL
CHEMBL201854	CC[C@H]1OC(=O)[C@H](C)C(=O)[C@H](C)C(O[C@@H]2O[C@H](C)C[C@H](N(C)C)[C@@H]2O)[C@](C)(OC)C[C@@H](C)/C(=N\OCOc2ccccc2OC)[C@H](C)[C@@H](O)[C@]1(C)O	'='	0.04	ug/mL
CHEMBL201902	CC[C@H]1OC(=O)[C@H](C)C(O[C@H]2C[C@](C)(OC)[C@@H](O)[C@@H](C)O2)[C@H](C)C(O[C@@H]2O[C@H](C)C[C@H](N(C)C)[C@@H]2O)[C@](C)(O)C[C@@H](C)/C(=N\OCOc2ccccc2OC)[C@H](C)[C@@H](O)[C@]1(C)O	'='	0.03	ug/mL
CHEMBL201959	CC[C@H]1OC(=O)[C@H](C)C(=O)[C@H](C)C(O[C@@H]2O[C@H](C)C[C@H](N(C)C)[C@@H]2O)[C@](C)(OC)C[C@@H](C)/C(=N\OCOc2ccc(OC)cc2)[C@H](C)[C@@H](O)[C@]1(C)O	'='	0.02	ug/mL
CHEMBL2051952	COc1ccc2c(c1)OCC(c1ccc(OC)c(OC)c1)C2=O	'>'	20	ug/mL
CHEMBL2087619	CC(=O)c1cc(-c2c3c(=O)n(C)c(=O)n(CC4CC4)c3nn2Cc2ccnc3ccc(Cl)cc23)n(C)c1	'='	3	ug/mL
CHEMBL2087620	Cn1cncc1-c1c2c(=O)n(C)c(=O)n(CC3CC3)c2nn1Cc1ccnc2ccc(Cl)cc12	'='	2	ug/mL
CHEMBL2087621	Cn1cc(C#N)nc1-c1c2c(=O)n(C)c(=O)n(CC3CC3)c2nn1Cc1ccnc2ccc(Cl)cc12	'='	2	ug/mL
CHEMBL2087622	Cc1cc(C#N)oc1-c1c2c(=O)n(C)c(=O)n(CC3CC3)c2nn1Cc1ccnc2ccc(Cl)cc12	'='	1	ug/mL
CHEMBL2087623	CC(C)Cn1c(=O)n(C)c(=O)c2c(-c3cc(C#N)cn3C)n(Cc3ccnc4ccc(Cl)cc34)nc21	'='	4	ug/mL
CHEMBL2087624	CC(C)Cn1c(=O)n(C)c(=O)c2c(-c3cncn3C)n(Cc3ccnc4ccc(Cl)cc34)nc21	'='	4	ug/mL
CHEMBL2087625	Cc1oc(C#N)cc1-c1c2c(=O)n(C)c(=O)n(CC3CC3)c2nn1Cc1ccnc2ccc(Cl)cc12	'='	2	ug/mL
CHEMBL2087626	Cc1c[nH]nc1-c1c2c(=O)n(C)c(=O)n(CC3CC3)c2nn1Cc1ccnc2ccc(Cl)cc12	'='	8	ug/mL
CHEMBL2087627	Cn1cnnc1-c1c2c(=O)n(C)c(=O)n(CC3CC3)c2nn1Cc1ccnc2ccc(Cl)cc12	'='	8	ug/mL
CHEMBL2087841	CC(C)Cn1c(=O)n(C)c(=O)c2c(-c3cccn3C)n(Cc3ccnc4ccc(Cl)cc34)nc21	'='	18	ug/mL
CHEMBL2087842	Cc1sc(N)nc1-c1c2c(=O)n(C)c(=O)n(CC3CC3)c2nn1Cc1ccnc2ccc(Cl)cc12	'='	8	ug/mL
CHEMBL2087843	Cc1nc(N)sc1-c1c2c(=O)n(C)c(=O)n(CC3CC3)c2nn1Cc1ccnc2ccc(Cl)cc12	'>'	32	ug/mL
CHEMBL2087844	Cn1ncnc1-c1c2c(=O)n(C)c(=O)n(CC3CC3)c2nn1Cc1ccnc2ccc(Cl)cc12	'='	4	ug/mL
CHEMBL2087845	Cc1nc[nH]c1-c1c2c(=O)n(C)c(=O)n(CC3CC3)c2nn1Cc1ccnc2ccc(Cl)cc12	'='	32	ug/mL
CHEMBL2087846	Cn1cncc1-c1c2c(=O)n(CC#CCO)c(=O)n(CC3CC3)c2nn1Cc1ccnc2ccc(Cl)cc12	'='	16	ug/mL
CHEMBL2087847	C=CCn1c(=O)c2c(-c3cncn3C)n(Cc3ccnc4ccc(Cl)cc34)nc2n(CC2CC2)c1=O	'='	1	ug/mL
CHEMBL2087848	CC#CCn1c(=O)c2c(-c3cncn3C)n(Cc3ccnc4ccc(Cl)cc34)nc2n(CC2CC2)c1=O	'='	8	ug/mL
CHEMBL2087849	Cn1cncc1-c1c2c(=O)n(CC3CC3)c(=O)n(CC3CC3)c2nn1Cc1ccnc2ccc(Cl)cc12	'='	2	ug/mL
CHEMBL2087850	CCn1c(=O)c2c(-c3cncn3C)n(Cc3ccnc4ccc(Cl)cc34)nc2n(CC2CC2)c1=O	'='	4	ug/mL
CHEMBL2087851	Cn1cncc1-c1c2c(=O)n(C3CC3)c(=O)n(CC3CC3)c2nn1Cc1ccnc2ccc(Cl)cc12	'='	8	ug/mL
CHEMBL2087852	Cn1cncc1-c1c2c(=O)n(CC#CCN3CCOCC3)c(=O)n(CC3CC3)c2nn1Cc1ccnc2ccc(Cl)cc12	'='	16	ug/mL
CHEMBL2087853	CC(C)n1c(=O)c2c(-c3cncn3C)n(Cc3ccnc4ccc(Cl)cc34)nc2n(CC2CC2)c1=O	'='	16	ug/mL
CHEMBL2087854	C#CC(C)n1c(=O)c2c(-c3cncn3C)n(Cc3ccnc4ccc(Cl)cc34)nc2n(CC2CC2)c1=O	'='	8	ug/mL
CHEMBL2087855	Cn1cc(C#N)cc1-c1c2c(=O)n(CC#CCn3cncn3)c(=O)n(CC3CC3)c2nn1Cc1ccnc2ccc(Cl)cc12	'='	8	ug/mL
CHEMBL2087856	C#CCn1c(=O)c2c(-c3cc(C#N)cn3C)n(Cc3ccnc4ccc(Cl)cc34)nc2n(CC2CC2)c1=O	'='	0.3	ug/mL
CHEMBL2087857	Cn1cc(C#N)cc1-c1c2c(=O)n(CC#CCN3CCOCC3)c(=O)n(CC3CC3)c2nn1Cc1ccnc2ccc(Cl)cc12	'='	4	ug/mL
CHEMBL2087858	Cn1cc(C#N)cc1-c1c2c(=O)n(CC#N)c(=O)n(CC3CC3)c2nn1Cc1ccnc2ccc(Cl)cc12	'='	8	ug/mL
CHEMBL2087859	Cn1cc(C#N)cc1-c1c2c(=O)n(CC#CCO)c(=O)n(CC3CC3)c2nn1Cc1ccnc2ccc(Cl)cc12	'='	16	ug/mL
CHEMBL2087860	Cn1cc(C#N)cc1-c1c2c(=O)n(CC3CC3)c(=O)n(CC3CC3)c2nn1Cc1ccnc2ccc(Cl)cc12	'='	2	ug/mL
CHEMBL2087861	CCn1c(=O)c2c(-c3cc(C#N)cn3C)n(Cc3ccnc4ccc(Cl)cc34)nc2n(CC2CC2)c1=O	'='	0.75	ug/mL
CHEMBL2087862	C=CCn1c(=O)c2c(-c3cc(C#N)cn3C)n(Cc3ccnc4ccc(Cl)cc34)nc2n(CC2CC2)c1=O	'='	1	ug/mL
CHEMBL2087863	CC#CCn1c(=O)c2c(-c3cc(C#N)cn3C)n(Cc3ccnc4ccc(Cl)cc34)nc2n(CC2CC2)c1=O	'='	2	ug/mL
CHEMBL2087864	Cn1cc(C#N)cc1-c1c2c(=O)n(C3CC3)c(=O)n(CC3CC3)c2nn1Cc1ccnc2ccc(Cl)cc12	'='	2	ug/mL
CHEMBL2087865	Cn1cc(C#N)cc1-c1c2c(=O)n(CCO)c(=O)n(CC3CC3)c2nn1Cc1ccnc2ccc(Cl)cc12	'='	16	ug/mL
CHEMBL2087866	Cn1cc(C#N)cc1-c1c2c(=O)n(CC#CCn3cccn3)c(=O)n(CC3CC3)c2nn1Cc1ccnc2ccc(Cl)cc12	'='	8	ug/mL
CHEMBL2087867	C#CC(C)n1c(=O)c2c(-c3cc(C#N)cn3C)n(Cc3ccnc4ccc(Cl)cc34)nc2n(CC2CC2)c1=O	'='	2	ug/mL
CHEMBL2087868	CC(C)n1c(=O)c2c(-c3cc(C#N)cn3C)n(Cc3ccnc4ccc(Cl)cc34)nc2n(CC2CC2)c1=O	'='	4	ug/mL
CHEMBL2087869	Cn1cc(C#N)cc1-c1c2c(=O)n(CC#CCn3ccnc3)c(=O)n(CC3CC3)c2nn1Cc1ccnc2ccc(Cl)cc12	'='	4	ug/mL
CHEMBL2087870	Cn1cc(C#N)cc1-c1c2c(=O)n(CCn3cccn3)c(=O)n(CC3CC3)c2nn1Cc1ccnc2ccc(Cl)cc12	'='	32	ug/mL
CHEMBL2088114	Cn1cc(C#N)cc1-c1c2c(=O)n(CCn3ccnn3)c(=O)n(CC3CC3)c2nn1Cc1ccnc2ccc(Cl)cc12	'='	16	ug/mL
CHEMBL2088115	C#CCn1c(=O)c2c(-c3nc(C#N)cn3C)n(Cc3ccnc4ccc(Cl)cc34)nc2n(CC2CC2)c1=O	'='	1	ug/mL
CHEMBL2088116	Cn1cc(C#N)nc1-c1c2c(=O)n(CC3CC3)c(=O)n(CC3CC3)c2nn1Cc1ccnc2ccc(Cl)cc12	'='	2	ug/mL
CHEMBL2088117	CCn1c(=O)c2c(-c3nc(C#N)cn3C)n(Cc3ccnc4ccc(Cl)cc34)nc2n(CC2CC2)c1=O	'='	2	ug/mL
CHEMBL2088118	C=CCn1c(=O)c2c(-c3nc(C#N)cn3C)n(Cc3ccnc4ccc(Cl)cc34)nc2n(CC2CC2)c1=O	'='	2	ug/mL
CHEMBL2088119	Cn1cc(C#N)nc1-c1c2c(=O)n(C3CC3)c(=O)n(CC3CC3)c2nn1Cc1ccnc2ccc(Cl)cc12	'='	4	ug/mL
CHEMBL2088120	CC(C)Cn1c(=O)n(C)c(=O)c2c(-c3cncn3C)n(Cc3cccc4ccccc34)nc21	'='	4	ug/mL
CHEMBL21049	O=C1c2ccccc2C(=O)c2cc(CO)ccc21	'='	8	ug/mL
CHEMBL215303	C[C@H]1NCc2cc(-c3ccc4c(=O)c(C(=O)O)cn(C5CC5)c4c3OC(F)F)ccc21	'='	0.03	ug/mL
CHEMBL217966	CC(C)=CCC/C(C)=C/COc1ccc(/C=C/C(=O)O)cc1	'>'	200	ug/mL
CHEMBL218105	COc1cc(/C=C/C(=O)O)ccc1OCC=C(C)C	'='	1.62	ug/mL
CHEMBL218124	COc1cc(C(=O)O)ccc1OCC=C(C)C	'='	50	ug/mL
CHEMBL218650	C[C@]1(COc2ccc(N3CCC(Oc4ccc(OC(F)(F)F)cc4)CC3)cc2)Cn2cc([N+](=O)[O-])nc2O1	'='	2	ug/mL
CHEMBL221796	COc1cc(C(=O)O)ccc1OC/C=C(\C)CCC=C(C)C	'>'	200	ug/mL
CHEMBL221960	COc1cc(/C=C/C(=O)O)ccc1OC/C=C(\C)CCC=C(C)C	'>'	200	ug/mL
CHEMBL227875	O=[N+]([O-])c1cn2c(n1)OC[C@@H](OCc1ccc(OC(F)(F)F)cc1)C2	'='	2	ug/mL
CHEMBL2288227	COc1cc(/C=C2\Oc3cc(O)cc(O)c3C2=O)ccc1OCc1ccccc1	'='	15.6	ug/mL
CHEMBL2297326	COc1ccc(C(=O)C/C=N/NC(N)=O)cc1	'>'	128	ug/mL
CHEMBL2297327	COc1ccc(C(=O)C/C=N/NC(N)=S)cc1	'>'	128	ug/mL
CHEMBL2297339	COc1ccc(C(=O)/C=C\O)cc1	'>'	128	ug/mL
CHEMBL2297340	COc1ccc(C(=O)CC(O)S(=O)(=O)[O-])cc1.[Na+]	'>'	128	ug/mL
CHEMBL2297341	COc1ccc(C(=O)C/C=N/O)cc1	'>'	128	ug/mL
CHEMBL2297342	CO/N=C/CC(=O)c1ccc(OC)cc1	'>'	128	ug/mL
CHEMBL230582	O=[N+]([O-])/C=C/c1ccc(Br)cc1	'='	0.53	ug/mL
CHEMBL231217	O=[N+]([O-])/C=C/c1ccc(F)cc1	'='	1.06	ug/mL
CHEMBL236297	CO[C@H]1/C=C/O[C@@]2(C)Oc3c(C)c(O)c4c(=O)c(c5oc6cc(N7CCN(CC(C)C)CC7)cc(O)c6nc-5c4c3C2=O)NC(=O)/C(C)=C\C=C\[C@H](C)[C@H](O)[C@@H](C)[C@@H](O)[C@@H](C)[C@H](OC(C)=O)[C@@H]1C	'='	0.002	ug/mL
CHEMBL2367578	C=C(C/C=C(\C)CCC=C(C)C)CCC(C)(C)/C=C/CC/C(C)=C/CO[C@@H](COP(=O)(O)O[C@H]1O[C@H](C(N)=O)[C@@](C)(O)[C@H](OC(N)=O)[C@H]1O[C@@H]1O[C@H](CO[C@@H]2O[C@H](CO)[C@@H](O)[C@H](O)[C@H]2O)[C@@H](O[C@@H]2O[C@H](C)[C@@H](O[C@@H]3O[C@H](C(=O)NC4=C(O)CCC4=O)[C@H](O)[C@H](O)[C@H]3O)[C@H](O)[C@H]2NC(C)=O)[C@H](O)[C@H]1NC(C)=O)C(=O)O	'='	1.3	ug/mL
CHEMBL24019	C#CCNC(=N)Nc1nc(-c2ccc(CNC(C)=O)o2)cs1	'='	8.2	ug/mL
CHEMBL240545	C=C(C)[C@H]1Cc2c(ccc3c2O[C@@H]2COc4cc(OC)c(OC)cc4[C@]2(O)C3=O)O1	'='	1.3	ug/mL
CHEMBL2407113	O=[N+]([O-])/C=C/c1cc(C(F)(F)F)ccc1F	'='	0.53	ug/mL
CHEMBL2409274	COC(=O)/C=C/c1cc(C(F)(F)F)cc(C(F)(F)F)c1	'>'	150	ug/mL
CHEMBL2409275	O=[N+]([O-])/C=C/c1ccccc1I	'='	4.8	ug/mL
CHEMBL2409276	O=[N+]([O-])/C=C/c1ccc(F)cc1Br	'='	4.8	ug/mL
CHEMBL2409277	O=C(O)/C=C/c1cc(C(F)(F)F)cc(C(F)(F)F)c1	'='	75	ug/mL
CHEMBL2409278	O=[N+]([O-])/C=C/c1ccc(Cl)c(C(F)(F)F)c1	'='	1.06	ug/mL
CHEMBL2409280	O=[N+]([O-])/C=C/c1ccc(I)cc1	'='	1.06	ug/mL
CHEMBL2409283	Cc1ccc(Sc2ccc([N+](=O)[O-])c3nonc23)cc1	'='	4.8	ug/mL
CHEMBL2409284	COc1ccc(C(=O)OCCSc2ccc([N+](=O)[O-])c3nonc23)cc1	'='	9.5	ug/mL
CHEMBL2409285	O=C(Nc1ccccc1)OCCSc1ccc([N+](=O)[O-])c2nonc12	'='	9.5	ug/mL
CHEMBL2409286	O=C(Nc1ccc(Cl)cc1Cl)OCCSc1ccc([N+](=O)[O-])c2nonc12	'='	9.5	ug/mL
CHEMBL2409287	CN(C)c1ccc([N+](=O)[O-])c2nonc12	'='	38	ug/mL
CHEMBL2409288	O=C(OCCSc1ccc([N+](=O)[O-])c2nonc12)c1ccc(Cl)cc1Cl	'='	19	ug/mL
CHEMBL2409289	COc1ccc(Sc2ccc([N+](=O)[O-])c3nonc23)cc1	'='	2	ug/mL
CHEMBL2409291	COc1ccc(CSc2ccc(S(N)(=O)=O)c3nonc23)cc1	'='	19	ug/mL
CHEMBL2409293	NS(=O)(=O)c1ccc(SCCO)c2nonc12	'>'	150	ug/mL
CHEMBL2409294	Brc1cccc2nsnc12	'>'	150	ug/mL
CHEMBL2409296	CSc1ccc(C2Oc3ccccc3C=C2[N+](=O)[O-])cc1	'='	2.4	ug/mL
CHEMBL2409297	O=[N+]([O-])C1=Cc2cc(Cl)ccc2OC1c1ccc(F)cc1	'='	2.4	ug/mL
CHEMBL2409298	O=[N+]([O-])C1=Cc2cc(Cl)ccc2OC1c1ccc(Cl)cc1	'='	2.4	ug/mL
CHEMBL2409299	O=[N+]([O-])C1=Cc2c(ccc3ccccc23)OC1c1ccc(F)cc1	'='	1.2	ug/mL
CHEMBL2409300	COC(=O)C1=C(c2ccccc2Cl)Oc2ccc([N+](=O)[O-])cc2C1	'='	7.5	ug/mL
CHEMBL2409301	O=[N+]([O-])C1=Cc2cc(Cl)cc(Cl)c2OC1c1ccc(I)cc1	'='	2	ug/mL
CHEMBL2409302	CCOC(=O)C1=Cc2cc(Cl)cc(Cl)c2OC1c1ccc(F)cc1	'>'	150	ug/mL
CHEMBL2409304	O=[N+]([O-])/C=C/c1cccc(C(F)(F)F)c1	'='	4.75	ug/mL
CHEMBL2409305	COc1cccc(/C=C(\C)[N+](=O)[O-])c1	'='	2.4	ug/mL
CHEMBL2409306	O=[N+]([O-])/C=C/c1c(F)c(F)c(F)c(F)c1F	'='	8	ug/mL
CHEMBL2409307	O=[N+]([O-])/C=C/c1ccccc1C(F)(F)F	'='	2.4	ug/mL
CHEMBL2409308	O=[N+]([O-])/C=C/c1cc(Cl)cc(Cl)c1	'='	2.4	ug/mL
CHEMBL241806	COc1cc2c(cc1OC)[C@]1(O)C(=O)c3ccc4c(c3O[C@@H]1CO2)C=CC(C)(C)O4	'='	0.3	ug/mL
CHEMBL24300	CCOCCCC/N=C(\N)Nc1nc(-c2ccc(CNC(C)=O)o2)cs1	'='	1.1	ug/mL
CHEMBL24356	CCOCC/N=C(\N)Nc1nc(-c2ccc(CNC(C)=O)o2)cs1	'='	0.42	ug/mL
CHEMBL24361	CC(=O)NCc1ccc(-c2csc(NC(=N)NCCC3=CCCCC3)n2)o1	'='	0.052	ug/mL
CHEMBL24626	CC(=O)NCc1ccc(-c2csc(N=C(N)N)n2)o1	'='	27	ug/mL
CHEMBL24635	CC(=O)NCc1ccc(-c2csc(NC(=N)NCC3CCCCC3)n2)o1	'='	0.056	ug/mL
CHEMBL24636	CC(=O)NCc1ccc(-c2csc(NC(=N)NC3CCCCC3)n2)o1	'='	1.06	ug/mL
CHEMBL24673	CC(=O)NCc1ccc(-c2csc(NC(=N)NCCCC3CCCCC3)n2)o1	'='	0.129	ug/mL
CHEMBL25005	CC(=O)NCc1ccc(-c2csc(NC(=N)NCC3CCCC3)n2)o1	'='	0.06	ug/mL
CHEMBL25007	CC(=O)NCc1ccc(-c2csc(NC(=N)NCC3CC3)n2)o1	'='	1.46	ug/mL
CHEMBL250450	O=c1c(O[C@@H]2O[C@H](CO)[C@@H](O)[C@H](O)[C@H]2O)c(-c2ccc(O)c(O)c2)oc2cc(O)cc(O)c12	'='	25	ug/mL
CHEMBL25225	COCC/N=C(\N)Nc1nc(-c2ccc(CNC(C)=O)o2)cs1	'='	1.45	ug/mL
CHEMBL25393	CC(=O)NCc1ccc(-c2csc(NC(=N)NCCN3CCCCC3)n2)o1	'='	27	ug/mL
CHEMBL25557	CC(=O)NCc1ccc(-c2csc(NC(=N)NCCO)n2)o1	'='	34	ug/mL
CHEMBL25563	CCOCC/N=C(\NCCOCC)Nc1nc(-c2ccc(CNC(C)=O)o2)cs1	'='	81	ug/mL
CHEMBL25609	CCCOCC/N=C(\N)Nc1nc(-c2ccc(CNC(C)=O)o2)cs1	'='	0.66	ug/mL
CHEMBL257600	Cn1cc(C#N)cc1-c1c2c(=O)n(C)c(=O)n(CC3CC3)c2nn1Cc1ccnc2ccc(Cl)cc12	'='	0.8	ug/mL
CHEMBL268502	CCOc1ccc2c(=O)c(-c3ccc(OCC)c(OCC)c3)coc2c1	'='	18	ug/mL
CHEMBL273891	COc1ccc2c(=O)c(-c3ccc(OC)c(OC)c3)coc2c1	'='	7.8	ug/mL
CHEMBL273904	COc1ccc(C)cc1OC	'>'	20	ug/mL
CHEMBL27405	CC(C)=CCC/C(C)=C/CC/C(=C/CC/C(C)=C/C/N=C(\S)NCCc1ccccc1)CO	'<='	0.1	ug/mL
CHEMBL27434	CC(C)=CCC/C(C)=C/CC/C(=C/CC/C(C)=C/CO)C/N=C(\S)NCCc1ccccc1	'='	1.56	ug/mL
CHEMBL279069	CCCCOCC/N=C(\N)Nc1nc(-c2ccc(CNC(C)=O)o2)cs1	'='	1.43	ug/mL
CHEMBL279445	CCOCCC/N=C(\N)Nc1nc(-c2ccc(CNC(C)=O)o2)cs1	'='	0.63	ug/mL
CHEMBL28	O=c1cc(-c2ccc(O)cc2)oc2cc(O)cc(O)c12	'='	25	ug/mL
CHEMBL281157	C=CCNC(=N)Nc1nc(-c2ccc(CNC(C)=O)o2)cs1	'='	1.45	ug/mL
CHEMBL282235	CC(=O)NCc1ccc(-c2csc(NC(=N)NCCC3CCCCC3)n2)o1	'='	0.069	ug/mL
CHEMBL283953	CSCC/N=C(\N)Nc1nc(-c2ccc(CNC(C)=O)o2)cs1	'='	1.67	ug/mL
CHEMBL284524	COc1ccccc1CC/N=C(\N)Nc1nc(-c2cc(CNC(C)=O)on2)cs1	'='	4.4	ug/mL
CHEMBL284616	O=C(/C=C/c1ccc(O)c(O)c1)O[C@@H]1C[C@](O)(C(=O)O)C[C@@H](O)[C@H]1O	'='	6.25	ug/mL
CHEMBL285028	COc1ccccc1CC/N=C(\N)Nc1nc(-c2cccc(CNC(C)=O)c2)co1	'='	0.3	ug/mL
CHEMBL285542	CCCC/N=C(\N)Nc1nc(-c2cccc(CNC(C)=O)n2)co1	'='	3.9	ug/mL
CHEMBL285815	CC(C)=CCC/C(C)=C/CC/C(=C/CC/C(C)=C/CO)CO	'='	6.25	ug/mL
CHEMBL287236	CCCC/N=C(\N)Nc1nc(-c2ccnc(CNC(C)=O)n2)cs1	'='	4.1	ug/mL
CHEMBL287363	COc1ccc(CC/N=C(\N)Nc2nc(-c3cccc(CNC(C)=O)n3)cs2)cc1	'='	0.42	ug/mL
CHEMBL287424	CC(C)=CCC/C(C)=C/CC/C(=C/CC/C(C)=C/C/N=C(\S)NCCc1ccccc1)C/N=C(\S)NCCc1ccccc1	'='	0.78	ug/mL
CHEMBL288147	CCCC/N=C(\N)Nc1nc(-c2csc(CNC(C)=O)n2)cs1	'='	0.52	ug/mL
CHEMBL288156	CCCC/N=C(\N)Nc1nc(-c2ccc(CNC(C)=O)o2)co1	'='	19.3	ug/mL
CHEMBL288248	COc1ccccc1CC/N=C(\N)Nc1nc(-c2ccc(CNC(C)=O)s2)cs1	'='	0.0065	ug/mL
CHEMBL288291	CSCC/N=C(\N)Nc1nc(-c2cccc(CNC(C)=O)n2)cs1	'='	1.1	ug/mL
CHEMBL289392	CCCC/N=C(\N)Nc1nc(-c2cccc(CNC(C)=O)n2)cs1	'='	0.59	ug/mL
CHEMBL290289	CCCC/N=C(\N)Nc1nc(-c2ccc(CNC(C)=O)s2)cs1	'='	0.32	ug/mL
CHEMBL290609	CCCC/N=C(\N)Nc1nc(-c2nc(CNC(C)=O)no2)cs1	'='	10.9	ug/mL
CHEMBL290863	COc1ccccc1CC/N=C(\N)Nc1nc(-c2csc(CNC(C)=O)n2)cs1	'='	0.043	ug/mL
CHEMBL291137	CC(=O)NCc1cccc(-c2csc(N/C(N)=N/CCN(C)C)n2)n1	'>'	100	ug/mL
CHEMBL291939	Nc1ccc(Cl)c(COc2cccc3cnccc23)c1Cl	'='	0.78	ug/mL
CHEMBL292210	CC(=O)Nc1ccc(Cl)c(COc2cccc3cnccc23)c1Cl	'='	0.025	ug/mL
CHEMBL292454	O=C(Cc1ccccc1)C(F)(F)F	'>'	100	ug/mL
CHEMBL293277	O=C(c1ccccc1)C(F)(F)F	'>'	100	ug/mL
CHEMBL293309	O=C(Cc1ccccn1)C(F)(F)F	'>'	100	ug/mL
CHEMBL294032	CC(=O)Nc1cc(Cl)cc(COc2cccc3cnccc23)c1Cl	'='	0.39	ug/mL
CHEMBL298354	N#CCCNc1c(NC/C=C\COc2csc(CN3CCCCC3)c2)c(=O)c1=O	'='	25	ug/mL
CHEMBL298928	CC(C)/N=c1\c(O)c(O)\c1=N/C/C=C\COc1csc(CN2CCCCC2)c1	'='	12.5	ug/mL
CHEMBL299696	CC(=O)Cc1nc2ccccc2o1	'='	51	ug/mL
CHEMBL30	CN/C(=N\CCSCc1nc[nH]c1C)NC#N	'='	1130	ug/mL
CHEMBL300141	c1cc(OCc2cccc3nonc23)c2ccncc2c1	'='	0.78	ug/mL
CHEMBL300169	Cc1nc(CC(=O)C(F)(F)F)oc1C	'>'	100	ug/mL
CHEMBL301234	O=C(c1cccs1)C(F)(F)F	'='	53	ug/mL
CHEMBL301294	CN(C)Cc1cc(OC/C=C\C/N=c2\c(O)c(O)c2=N)cs1	'='	100	ug/mL
CHEMBL305727	CCOP(=O)(OCC)C(N1CCN(c2cc3c(cc2F)c(=O)c(C(=O)O)cn3C2CC2)CC1)P(=O)(OCC)OCC	'='	25	ug/mL
CHEMBL306358	CCOP(=O)(OCC)C(CN1CCN(c2cc3c(cc2F)c(=O)c(C(=O)O)cn3C2CC2)CC1)P(=O)(OCC)OCC	'<'	0.39	ug/mL
CHEMBL307341	CC(C)=CCC/C(C)=C/COc1ccc2ccc(=O)oc2c1	'='	50	ug/mL
CHEMBL309748	CCCCCC/N=C(\N)Nc1nc(-c2ccc(CNC(C)=O)o2)cs1	'='	0.11	ug/mL
CHEMBL309986	CC(=O)NCc1ccc(-c2csc(N/C(N)=N/C(C)C)n2)o1	'='	2.9	ug/mL
CHEMBL31	COc1c(N2CCNC(C)C2)c(F)cc2c(=O)c(C(=O)O)cn(C3CC3)c12	'='	2	ug/mL
CHEMBL310517	CC(=O)NCc1ccc(-c2csc(NC3=NCCN3)n2)o1	'>'	100	ug/mL
CHEMBL310949	CC/N=C(\N)Nc1nc(-c2ccc(CNC(C)=O)o2)cs1	'='	3.13	ug/mL
CHEMBL311801	CC(=O)NCc1ccc(-c2csc(CN(C)C)n2)o1	'>'	200	ug/mL
CHEMBL312163	COc1cc(O)c2c(=O)c(O)c(-c3ccc(O)c(O)c3)oc2c1	'='	50	ug/mL
CHEMBL313581	COC(=O)[C@H](CCB1O[C@@]2(C)CCC3C[C@@]2(O1)C3(C)C)NC(=O)OCc1ccccc1	'='	32	ug/mL
CHEMBL313720	Cc1nnc(SC2=C(C(=O)O)N3C(=O)C(NC(=O)Cc4ccccc4)[C@H]3SC2)s1	'='	0.00156	ug/mL
CHEMBL315413	CC1(C)C2CC[C@]3(C)OB(CC[C@H](NC(=O)OCc4ccccc4)C(=O)O)O[C@]13C2	'>'	64	ug/mL
CHEMBL316377	CC(C)(C)OC(=O)NCCCB1O[C@@]2(C)CCC3C[C@@]2(O1)C3(C)C	'>'	64	ug/mL
CHEMBL316920	CC(=O)NCc1ccc(-c2csc(NC(=N)NCCc3ccccc3[N+](=O)[O-])n2)o1	'='	0.14	ug/mL
CHEMBL317358	COc1ccccc1CC/N=C(\N)Nc1nc(-c2cc(-c3ccccc3)c(CNC(C)=O)o2)cs1	'='	9.47	ug/mL
CHEMBL317586	COc1ccccc1/N=C(\N)Nc1nc(-c2ccc(CNC(C)=O)o2)cs1	'='	0.24	ug/mL
CHEMBL317781	CC(=O)NCc1ccc(-c2csc(NC(=N)NCc3ccccc3C)n2)o1	'='	0.091	ug/mL
CHEMBL319112	COc1cccc(CC/N=C(\N)Nc2nc(-c3ccc(CNC(C)=O)o3)cs2)c1	'='	0.36	ug/mL
CHEMBL319133	CC(=O)NCc1ccc(-c2csc(NC(=N)NCc3ccccc3Cl)n2)o1	'='	0.11	ug/mL
CHEMBL319328	COc1ccccc1CC/N=C(\N)Nc1nc(-c2ccc(CNC(C)=O)o2)cs1	'='	0.052	ug/mL
CHEMBL3217985	COc1cc(OC)c2ccn(CCCC[C@H]3CCC[C@]4(CC[C@H](C)O4)O3)c2c1	'='	3	ug/mL
CHEMBL3217986	COc1cc(OC)c2ccn(CCCCC[C@H]3CCC[C@]4(CC[C@H](C)O4)O3)c2c1	'='	8.3	ug/mL
CHEMBL3217987	COc1cc(OC)c2ccn(CCCCCCCC[C@H]3CCC[C@]4(CC[C@H](C)O4)O3)c2c1	'>'	100	ug/mL
CHEMBL3217988	COc1cc(OC)c2c(c1)N(CCCC[C@H]1CCC[C@]3(CC[C@H](C)O3)O1)C(=O)C2	'='	12.5	ug/mL
CHEMBL3217989	COc1cc(OC)c2c(c1)N(CCCCC[C@H]1CCC[C@]3(CC[C@H](C)O3)O1)C(=O)C2	'='	12.5	ug/mL
CHEMBL3217990	COc1cc(OC)c2c(c1)N(CCCCCCCC[C@H]1CCC[C@]3(CC[C@H](C)O3)O1)C(=O)C2	'='	16	ug/mL
CHEMBL3217991	COc1cc(OC)c2c(c1)[C@@H](CCCC[C@H]1CCC[C@]3(CC[C@H](C)O3)O1)OC2=O	'='	12.5	ug/mL
CHEMBL3217992	COc1cc(OC)c2c(c1)[C@@H](CCCCCCCC[C@H]1CCC[C@]3(CC[C@H](C)O3)O1)OC2=O	'='	3	ug/mL
CHEMBL321813	CC(=O)NCc1ccc2c(c1)-c1nc(N=C(N)N)sc1CO2	'='	62	ug/mL
CHEMBL322482	CC(=O)NCc1ccc(-c2csc(N=C(N)N)n2)cc1	'>'	100	ug/mL
CHEMBL322546	CC(=O)NCc1cccc(-c2csc(NC(=N)NCCC(c3ccccc3)c3ccccc3)n2)c1	'='	2.5	ug/mL
CHEMBL323568	CCOc1ccccc1C/N=C(\N)Nc1nc(-c2ccc(CNC(C)=O)o2)cs1	'='	0.026	ug/mL
CHEMBL324525	COc1ccccc1CC/N=C(\N)Nc1nc(-c2cccc(CNC(C)=O)c2)cs1	'='	0.017	ug/mL
CHEMBL324949	CCCC/N=C(\N)Nc1nc2c(s1)CSc1ccc(CNC(C)=O)cc1-2	'='	22	ug/mL
CHEMBL325186	COc1ccc(CC/N=C(\N)Nc2nc(-c3cccc(CNC(C)=O)c3)cs2)cc1	'='	0.32	ug/mL
CHEMBL325641	CC/N=C(\N)Nc1nc(-c2cccc(CNC(C)=O)c2)cs1	'='	3.6	ug/mL
CHEMBL325712	CC(=O)NCc1ccc2c(c1)-c1nc(N=C(N)N)sc1CCO2	'='	50	ug/mL
CHEMBL325860	CC(=O)NCc1cccc(-c2csc(NC(=N)NCCc3ccccn3)n2)c1	'='	0.49	ug/mL
CHEMBL325937	COCCC/N=C(\N)Nc1nc(-c2cccc(CNC(C)=O)c2)cs1	'='	0.96	ug/mL
CHEMBL326455	COc1ccccc1CC/N=C(\N)Nc1nc2c(s1)CCOc1ccc(CNC(C)=O)cc1-2	'='	18.9	ug/mL
CHEMBL326782	CC(=O)NCc1cccc(-c2csc(NC(=N)NCc3ccccc3)n2)c1	'='	0.025	ug/mL
CHEMBL327143	CCCC/N=C(\N)Nc1nc2c(s1)CCOc1ccc(CNC(C)=O)cc1-2	'='	7.7	ug/mL
CHEMBL328198	COc1ccc(CC/N=C(\N)Nc2nc(-c3ccc(CNC(C)=O)o3)cs2)cc1	'='	0.9	ug/mL
CHEMBL328393	CC(=O)NCc1ccc(-c2csc(NC(=N)NCCNc3ccccc3)n2)o1	'='	1.79	ug/mL
CHEMBL328842	COc1cccc(C/N=C(\N)Nc2nc(-c3ccc(CNC(C)=O)o3)cs2)c1	'='	0.074	ug/mL
CHEMBL330653	CC(=O)NCc1ccc(-c2csc(NC(=N)NCCc3ccco3)n2)o1	'='	0.24	ug/mL
CHEMBL333165	CCCC/N=C(\N)Nc1nc(-c2cccc(CNC(C)=O)c2)cs1	'='	0.22	ug/mL
CHEMBL333372	CC(=O)NCc1cccc(-c2csc(N/C(N)=N/CCN(C)C)n2)c1	'='	57	ug/mL
CHEMBL334796	Cc1c(CSc2nc3ccccc3[nH]2)cccc1SCC(=O)NCc1ccccc1	'='	1	ug/mL
CHEMBL334905	NC(=O)c1cccc(NC(=O)Cc2cccc(Br)c2)c1	'='	100	ug/mL
CHEMBL335131	Cc1c(CSc2nc3ccccc3[nH]2)cccc1SCCOC(=O)Nc1ccc(F)c(F)c1	'='	0.5	ug/mL
CHEMBL341694	COc1ccc(-n2nc(C(=O)NC(c3ccccc3)c3ccccc3)cc2C(=O)NCc2ccccc2)cc1	'>'	32	ug/mL
CHEMBL341786	CNC(=O)c1cccc(NC(=O)Cc2ccc3c(c2)OCO3)c1	'='	0.78	ug/mL
CHEMBL341925	O=C(NCc1cccnc1)c1cc(C(=O)Nc2ccccc2)n(-c2ccc(Cl)cc2)n1	'='	0.25	ug/mL
CHEMBL342220	NC(=O)c1ccc(NC(=O)c2cc(C(=O)NCc3ccccc3)nn2-c2ccc(Cl)cc2)cc1	'='	8	ug/mL
CHEMBL342417	Cc1c(CSc2nc3ccccc3[nH]2)cccc1SCCOC(=O)Nc1ccccc1	'='	0.5	ug/mL
CHEMBL343965	CNC(=O)c1cccc(NC(=O)OCc2cccc3ccccc23)c1	'='	0.05	ug/mL
CHEMBL344373	Cc1c(CSc2nc3ccccc3[nH]2)cccc1SCCNC(=O)c1cnccn1	'='	0.25	ug/mL
CHEMBL344377	CNC(=O)c1cccc(NC(=O)Cc2cccc(O)c2)c1	'='	6.25	ug/mL
CHEMBL34495	CCC/N=C(\N)Nc1nc(-c2cccc(CNC(C)=O)n2)cs1	'='	2.9	ug/mL
CHEMBL34496	CC/N=C(\N)Nc1nc(-c2cccc(CNC(C)=O)n2)cs1	'='	4.7	ug/mL
CHEMBL35541	CC(=O)NCC/N=C(\N)Nc1nc(-c2cccc(CNC(C)=O)n2)cs1	'='	11.5	ug/mL
CHEMBL35631	COc1cccc(CC/N=C(\N)Nc2nc(-c3cccc(CNC(C)=O)n3)cs2)c1	'='	0.14	ug/mL
CHEMBL359171	COc1ccc(-n2nc(C(=O)NCc3ccccc3)cc2C(=O)Nc2ccc(C(=O)N3CCCC3)cc2)cc1	'='	3000	ug/mL
CHEMBL360459	CC(=O)N1NC(c2ccc(O)cc2)CC1c1ccc(Cl)cc1	'='	8	ug/mL
CHEMBL360784	CC(=O)N1NC(c2ccccc2)CC1c1ccc(Cl)cc1	'='	8	ug/mL
CHEMBL36087	CC(=O)NCc1cccc(-c2csc(NC(=N)NCCc3ccccc3)n2)n1	'='	0.1	ug/mL
CHEMBL36166	COc1ccccc1CC/N=C(\N)Nc1nc(-c2ncc(CNC(C)=O)o2)cs1	'='	1.1	ug/mL
CHEMBL36764	COc1ccccc1CC/N=C(\N)Nc1nc(-c2c[nH]c(CNC(C)=O)n2)cs1	'='	10.2	ug/mL
CHEMBL369562	COc1ccc(C2CC(c3ccc(O)cc3O)NN2C(C)=O)cc1	'='	4	ug/mL
CHEMBL371974	CC[C@H]1OC(=O)[C@H](C)C(O[C@H]2C[C@](C)(OC)[C@@H](O)[C@@H](C)O2)[C@H](C)C(O[C@@H]2O[C@H](C)C[C@H](N(C)C)[C@@H]2O)[C@](C)(OC)C[C@@H](C)/C(=N\OCOc2ccccc2OC)[C@H](C)[C@@H](O)[C@]1(C)O	'='	0.02	ug/mL
CHEMBL372837	CC[C@H]1OC(=O)[C@H](C)C(O[C@H]2C[C@](C)(OC)[C@@H](O)[C@@H](C)O2)[C@H](C)C(O[C@@H]2O[C@H](C)C[C@H](N(C)C)[C@@H]2O)[C@](C)(O)C[C@@H](C)/C(=N\OCOc2ccc(OC)cc2)[C@H](C)[C@@H](O)[C@]1(C)O	'='	0.02	ug/mL
CHEMBL37417	CCCC/N=C(\N)Nc1nc(-c2cccc(CNC(C)=O)c2)co1	'='	1.92	ug/mL
CHEMBL374478	CO[C@H]1/C=C/O[C@@]2(C)Oc3c(C)c(O)c4c(O)c(c(/C=N/N5CCN(C)CC5)c(O)c4c3C2=O)NC(=O)/C(C)=C\C=C\[C@H](C)[C@H](O)[C@@H](C)[C@@H](O)[C@@H](C)[C@H](OC(C)=O)[C@@H]1C	'='	2	ug/mL
CHEMBL37685	C/N=C(\N)Nc1nc(-c2cccc(CNC(C)=O)n2)cs1	'='	5.1	ug/mL
CHEMBL376892	CC(C)=CCOc1ccc(C(=O)O)cc1	'='	100	ug/mL
CHEMBL3818370	COC(=O)C1=C[C@@H](O)[C@H](O)[C@H](OCc2cccc([N+](=O)[O-])c2)C1	'='	128	ug/mL
CHEMBL38186	COCC/N=C(\N)Nc1nc(-c2cccc(CNC(C)=O)n2)cs1	'='	6.7	ug/mL
CHEMBL3818670	COC(=O)C1=C[C@@H](O)[C@@H](O)[C@H](n2cc(Cc3ccccc3)nn2)C1	'='	256	ug/mL
CHEMBL3818693	COC(=O)C1=C[C@@H](O)[C@@H](O)[C@H](OCc2ccc3sccc3c2)C1	'='	4	ug/mL
CHEMBL3818852	COC(=O)C1=C[C@H](N)[C@@H](O)[C@H](OCc2ccc3ccccc3c2)C1	'='	64	ug/mL
CHEMBL3819086	COC(=O)C1=C[C@H](N)[C@@H](O)[C@H](OCc2ccc3sccc3c2)C1	'='	256	ug/mL
CHEMBL3819172	COC(=O)C1=C[C@@H](O)[C@@H](O)[C@H](n2cc(COc3ccccc3)nn2)C1	'='	128	ug/mL
CHEMBL38275	CC(=O)NCc1cccc(-c2csc(N/C(N)=N/CCC(C)C)n2)n1	'='	0.1	ug/mL
CHEMBL382905	O=C1/C(=C/c2ccccc2)Oc2cc(O)cc(O)c21	'='	15.6	ug/mL
CHEMBL393417	COc1cc2c(cc1OC)[C@@H]1C(=O)c3ccc4c(c3O[C@@H]1CO2)C=CC(C)(C)O4	'='	0.6	ug/mL
CHEMBL4	CC1COc2c(N3CCN(C)CC3)c(F)cc3c(=O)c(C(=O)O)cn1c23	'='	0.06	ug/mL
CHEMBL401874	CC(C)Cn1c(=O)n(C)c(=O)c2c(-c3ccncc3)n(Cc3cccc4ccccc34)nc21	'='	4	ug/mL
CHEMBL40919	COc1ccc(-c2oc3cc(O)cc(O)c3c(=O)c2O)cc1	'='	6.25	ug/mL
CHEMBL413555	COc1ccc(C2CC(c3ccccc3O)NN2C(C)=O)cc1OC	'='	8	ug/mL
CHEMBL416	COc1c2occc2cc2ccc(=O)oc12	'='	25	ug/mL
CHEMBL416475	O=c1c(NC/C=C\COc2csc(CN3CCCCC3)c2)c(NCC(F)(F)C(F)(F)F)c1=O	'='	25	ug/mL
CHEMBL417852	CNC1=NC(=O)[C@H]([C@H](C)c2c[nH]c3ccccc23)O1	'='	0.016	ug/mL
CHEMBL418236	CC(=O)NCc1cccc(-c2csc(NC(=N)NCC(F)(F)F)n2)n1	'='	13.4	ug/mL
CHEMBL419857	CC(C)(C)OC(=O)[C@@H](N)CCB1O[C@@]2(C)CCC3C[C@@]2(O1)C3(C)C	'>'	64	ug/mL
CHEMBL421703	CC(=O)NCc1ccc(-c2nc(N=C(N)N)sc2C)o1	'='	76	ug/mL
CHEMBL423912	CNC(=O)c1cccc(NC(=O)OCc2ccc(C)cc2)c1	'='	0.1	ug/mL
CHEMBL4277785	COc1ccc(C(=O)N/N=C2/C(=O)N(CC=C(C)C)c3ccccc32)cc1F	'='	3.94	ug/mL
CHEMBL4278846	CC(C)=CCN1C(=O)/C(=N/NC(=O)c2cc(C)cc(C)c2)c2ccccc21	'='	6.75	ug/mL
CHEMBL4279161	CC(C)=CCN1C(=O)/C(=N/NC(=O)c2cccc(Cl)c2)c2ccccc21	'='	72.5	ug/mL
CHEMBL4279579	CC(C)=CCN1C(=O)/C(=N/NC(=O)c2ccc(C(C)C)cc2)c2ccccc21	'='	27.5	ug/mL
CHEMBL4281503	CC(C)=CCN1C(=O)/C(=N/NC(=O)c2ccc(Br)cc2)c2ccccc21	'='	137	ug/mL
CHEMBL4282631	COc1cccc(C(=O)N/N=C2/C(=O)N(CC=C(C)C)c3ccccc32)c1	'='	15.2	ug/mL
CHEMBL4283043	CC(C)=CCN1C(=O)/C(=N/NC(=O)c2ccc(C(F)(F)F)cc2)c2ccccc21	'='	83.9	ug/mL
CHEMBL4285715	CC(C)=CCN1C(=O)/C(=N/Nc2ccccc2)c2ccccc21	'>'	200	ug/mL
CHEMBL4286094	COc1cc(OC)cc(C(=O)N/N=C2/C(=O)N(CC=C(C)C)c3ccccc32)c1	'='	1.96	ug/mL
CHEMBL4286810	CC(C)=CCN1C(=O)/C(=N/NC(=O)c2ccc(F)cc2)c2ccccc21	'>'	200	ug/mL
CHEMBL4287490	COc1ccc(C(=O)N/N=C2/C(=O)N(CC=C(C)C)c3ccccc32)cc1	'='	10.3	ug/mL
CHEMBL4289384	CC(C)=CCN1C(=O)/C(=N/NC(=O)c2ccc(C)cc2)c2ccccc21	'='	58.1	ug/mL
CHEMBL4289523	COc1ccccc1C(=O)N/N=C1/C(=O)N(CC=C(C)C)c2ccccc21	'='	19.5	ug/mL
CHEMBL4289842	CC(C)=CCN1C(=O)/C(=N/NC(=O)c2cccc(Br)c2)c2ccccc21	'='	50.5	ug/mL
CHEMBL429023	C=C(C)[C@H]1Cc2c(ccc3c2O[C@@H]2COc4cc(OC)c(OC)cc4[C@@H]2C3=O)O1	'='	1.3	ug/mL
CHEMBL4290913	CC(C)=CCN1C(=O)/C(=N/NC(=O)c2ccc(C(C)(C)C)cc2)c2ccccc21	'='	30.8	ug/mL
CHEMBL4291305	CC(C)=CCN1C(=O)/C(=N/NC(=O)c2ccccc2)c2ccccc21	'='	171	ug/mL
CHEMBL4293217	CC(C)=CCN1C(=O)/C(=N/NC(=O)c2cccc(C(F)(F)F)c2)c2ccccc21	'='	108	ug/mL
CHEMBL4293995	COc1ccc(C(=O)N/N=C2/C(=O)N(CC=C(C)C)c3ccccc32)cc1OC	'='	0.48	ug/mL
CHEMBL4294307	CC(C)=CCN1C(=O)/C(=N/NC(=O)c2ccc(Oc3ccccc3)cc2)c2ccccc21	'='	41.8	ug/mL
CHEMBL4294712	CC(C)=CCN1C(=O)/C(=N/NC(=O)c2ccc(Cl)cc2)c2ccccc21	'='	185	ug/mL
CHEMBL430091	C=C1C(=O)O[C@H]2CC(=C)[C@@H](O)CC/C(C)=C/[C@@H](O)[C@H]12	'='	50	ug/mL
CHEMBL432771	CNC(=O)CNC(=O)[C@@H](N)CCB1O[C@@]2(C)CCC3C[C@@]2(O1)C3(C)C	'='	16	ug/mL
CHEMBL432803	CC(=O)Nc1ccc2c(c1)-c1nc(N=C(N)N)sc1CCO2	'>'	100	ug/mL
CHEMBL433240	COc1ccccc1CC/N=C(\N)Nc1nc(-c2cccc(CNC(C)=O)n2)cs1	'='	0.037	ug/mL
CHEMBL436601	CN(C)C(=O)c1cccc(NC(=O)Cc2cccc(Br)c2)c1	'='	25	ug/mL
CHEMBL437683	CC[C@H]1OC(=O)[C@H](C)C(O[C@H]2C[C@](C)(OC)[C@@H](O)[C@@H](C)O2)[C@H](C)C(O[C@@H]2O[C@H](C)C[C@H](N(C)C)[C@@H]2O)[C@](C)(OC)C[C@@H](C)/C(=N\OCOc2ccc(OC)cc2)[C@H](C)[C@@H](O)[C@]1(C)O	'='	0.03	ug/mL
CHEMBL440894	CC(=O)NCc1cccc(-c2csc(NC(=N)Nc3ccccc3)n2)c1	'='	0.52	ug/mL
CHEMBL441661	Cc1c(CSc2nc3ccccc3[nH]2)cccc1SCCOC(=O)Nc1ccc(N(C)C)cc1	'='	0.5	ug/mL
CHEMBL442030	COc1ccc(-n2nc(C(=O)NCC3CCCO3)cc2C(=O)Nc2ccc(C(=O)N3CCCC3)cc2)cc1	'>'	32	ug/mL
CHEMBL4434752	Nc1nc(-n2c(-c3ccc([N+](=O)[O-])cc3)nc3ccccc3c2=O)nnc1-c1ccccc1	'='	25	ug/mL
CHEMBL444633	CO[C@H]1/C=C/O[C@@]2(C)Oc3c(C)c(O)c4c(c3C2=O)C2=NC3(CCN(CC(C)C)CC3)NC2=C(NC(=O)/C(C)=C\C=C\[C@H](C)[C@H](O)[C@@H](C)[C@@H](O)[C@@H](C)[C@H](OC(C)=O)[C@@H]1C)C4=O	'='	16	ug/mL
CHEMBL445496	CNC1=Nc2ncccc2C(c2cc[nH]c2)=NC1c1cccs1	'='	0.4	ug/mL
CHEMBL4468519	C=C(C(C)C)[C@H](O)C[C@@H](C)[C@H]1CC[C@@]2(C)[C@@H]3CC[C@H]4[C@H](C)[C@@H](O[C@@H]5OC[C@@H](O)[C@H](O)[C@H]5O)CC[C@]4(O)CC3=CC[C@]12C	'='	15.6	ug/mL
CHEMBL4476145	C/C=C(\C(C)C)[C@H](O)C[C@@H](C)[C@H]1CC[C@@]2(C)[C@@H]3CC[C@H]4[C@H](C)[C@@H](O[C@@H]5O[C@@H](C)[C@H](O)[C@@H](O)[C@H]5O)CC[C@]4(O)CC3=CC[C@]12C	'='	31.3	ug/mL
CHEMBL450807	C=C1C(=O)O[C@H]2C[C@@]3(C)[C@H](C(C)=CC[C@@H]3O)[C@@H](O)[C@H]12	'='	50	ug/mL
CHEMBL451210	COc1cc2c(cc1OC)[C@@H]1C(=O)c3ccc4occc4c3O[C@@H]1CO2	'='	3	ug/mL
CHEMBL451502	CNC1=Nc2ncccc2C(c2ccco2)=NC1c1cc(C#CC(C)O)cs1	'='	4	ug/mL
CHEMBL4536830	C=C(C(C)C)[C@H](O)C[C@@H](C)[C@H]1CC[C@@]2(C)[C@@H]3CC[C@H]4[C@H](C)[C@@H](O[C@@H]5OC[C@H](O)[C@H](O)[C@H]5O)CC[C@]4(O)CC3=CC[C@]12C	'='	15.6	ug/mL
CHEMBL4537202	C/C=C(\C(C)C)[C@H](O)C[C@@H](C)[C@H]1CC[C@@]2(C)[C@@H]3CC[C@H]4[C@H](C)[C@@H](O[C@@H]5OC[C@H](O)[C@H](O)[C@H]5O)CC[C@]4(O)CC3=CC[C@]12C	'='	15.6	ug/mL
CHEMBL4540861	C=C(C(C)C)[C@H](O)C[C@@H](C)[C@H]1CC[C@@]2(C)[C@@H]3CC[C@H]4[C@H](C)[C@@H](O[C@@H]5O[C@@H](C)[C@H](O)[C@@H](O)[C@H]5O)CC[C@]4(O)CC3=CC[C@]12C	'='	31.3	ug/mL
CHEMBL455581	O=C(O)c1ccc2c(c1)C(=O)c1ccccc1C2=O	'='	1	ug/mL
CHEMBL456139	CC1=C2C(=O)c3c(C)coc3C[C@@]2(C)[C@H](O)CC1=O	'='	25	ug/mL
CHEMBL4571374	C/C=C(\C(C)C)[C@H](O)C[C@@H](C)[C@H]1CC[C@@]2(C)[C@@H]3CC[C@H]4[C@H](C)[C@@H](O[C@@H]5OC[C@@H](O)[C@H](O)[C@H]5O)CC[C@]4(O)CC3=CC[C@]12C	'='	15.6	ug/mL
CHEMBL457444	C=C[C@]1(C)C(=O)c2occ(C)c2C(=O)[C@H]1C(=C)C	'='	25	ug/mL
CHEMBL457445	C=C1CCC[C@]2(C)CC[C@@](O)(C(C)C)C(=O)[C@@H]12	'='	25	ug/mL
CHEMBL457781	COc1nc2ccc(Br)cc2cc1[C@@H](c1ccccc1)[C@](O)(CCN(C)C)c1cccc2ccccc12	'='	4	ug/mL
CHEMBL457994	C/C=C(\C)[C@H](O)[C@H](C)/C=C(C)/C=C/C/C(C)=C/Cc1oc(OC)cc(=O)c1C	'='	0.0001	ug/mL
CHEMBL4582675	Nc1nc(-n2c(-c3ccc([N+](=O)[O-])cc3)nc3ccccc3c2=O)nnc1-c1cccc(Cl)c1Cl	'='	25	ug/mL
CHEMBL46102	CC(=O)OCC(=O)NCCCOc1cccc(CN2CCCCC2)c1	'>'	100	ug/mL
CHEMBL461369	Cc1ncc([N+](=O)[O-])n1CCNCc1no[n+]([O-])c1C(N)=O	'='	0.5	ug/mL
CHEMBL4633829	Cc1ccc(-n2nnc3c4c(cc(F)c32)c(=O)c(C(=O)O)cn4C2CC2)cc1	'='	5	ug/mL
CHEMBL4635017	Nc1c(Nc2ccc(F)cc2)c(F)cc2c(=O)c(C(=O)O)cn(C3CC3)c12	'='	5	ug/mL
CHEMBL4635205	COc1ccc(-n2nnc3c4c(cc(F)c32)c(=O)c(C(=O)O)cn4C2CC2)cc1	'='	1.3	ug/mL
CHEMBL4640217	Nc1c(Nc2ccccc2)c(F)cc2c(=O)c(C(=O)O)cn(C3CC3)c12	'='	1.3	ug/mL
CHEMBL4643583	O=C(O)c1cn(C2CC2)c2c(cc(F)c3nn(CN(N4CCCC4)N4CCCC4)c(=O)n32)c1=O	'='	0.6	ug/mL
CHEMBL4644254	Cc1ccc(Nc2c(F)cc3c(=O)c(C(=O)O)cn(C4CC4)c3c2N)cc1	'='	5	ug/mL
CHEMBL4644528	Nc1c(Nc2ccc(Cl)cc2)c(F)cc2c(=O)c(C(=O)O)cn(C3CC3)c12	'='	2.5	ug/mL
CHEMBL4644557	O=C(O)c1cn(C2CC2)c2c(cc(F)c3c2nnn3-c2ccc(Cl)cc2)c1=O	'='	5	ug/mL
CHEMBL4644573	COc1ccc(Nc2c(F)cc3c(=O)c(C(=O)O)cn(C4CC4)c3c2N)cc1	'='	5	ug/mL
CHEMBL464655	COc1cc2c(cc1OC)Oc1c(oc3c4c(ccc3c1=O)OC(C)(C)C=C4)CO2	'='	4	ug/mL
CHEMBL464885	COc1cc2c(cc1OC)[C@@H]1C(=O)c3ccc4c(c3O[C@@H]1CO2)[C@H](O)[C@@H](O)C(C)(C)O4	'='	85	ug/mL
CHEMBL465673	COc1cc2c(cc1OC)-c1c(oc3c4c(ccc3c1=O)OC(C)(C)C=C4)CO2	'='	4	ug/mL
CHEMBL466771	Cn1cc(S(N)(=O)=O)nc1-c1c2c(=O)n(C)c(=O)n(CC3CC3)c2nn1Cc1c[nH]c2ccc(Cl)cc12	'='	0.5	ug/mL
CHEMBL467148	Cn1cc(S(C)(=O)=O)nc1-c1c2c(=O)n(C)c(=O)n(CC3CC3)c2nn1Cc1ccnc2ccc(Cl)cc12	'='	4	ug/mL
CHEMBL467803	Cc1oc(S(C)(=O)=O)cc1-c1c2c(=O)n(C)c(=O)n(CC3CC3)c2nn1Cc1cn(C)c2ccc(Cl)cc12	'='	1	ug/mL
CHEMBL467999	CNS(=O)(=O)c1cc(-c2c3c(=O)n(C)c(=O)n(CC4CC4)c3nn2Cc2c[nH]c3ccc(Cl)cc23)n(C)c1	'='	0.5	ug/mL
CHEMBL468004	CONS(=O)(=O)c1cc(-c2c3c(=O)n(C)c(=O)n(CC4CC4)c3nn2Cc2ccnc3ccc(Cl)cc23)n(C)c1	'='	16	ug/mL
CHEMBL468164	CONS(=O)(=O)c1cc(-c2c3c(=O)n(C)c(=O)n(CC4CC4)c3nn2Cc2c[nH]c3ccc(Cl)cc23)n(C)c1	'='	8	ug/mL
CHEMBL468246	C=C1C(=O)O[C@H]2C[C@@]3(C)[C@H](O)CCC(=C)[C@@H]3[C@@H](O)[C@H]12	'='	50	ug/mL
CHEMBL469007	Cn1c(=O)c2c(-c3oc(S(C)(=O)=O)cc3Cl)n(Cc3ccnc4ccc(Cl)cc34)nc2n(CC2CC2)c1=O	'='	4	ug/mL
CHEMBL469008	Cc1oc(S(C)(=O)=O)cc1-c1c2c(=O)n(C)c(=O)n(CC3CC3)c2nn1Cc1ccnc2ccc(Cl)cc12	'='	4	ug/mL
CHEMBL469065	Cn1cc([S+](C)[O-])cc1-c1c2c(=O)n(C)c(=O)n(CC3CC3)c2nn1Cc1c[nH]c2ccc(Cl)cc12	'='	16	ug/mL
CHEMBL469219	Cn1cc([S+](C)[O-])cc1-c1c2c(=O)n(C)c(=O)n(CC3CC3)c2nn1Cc1ccnc2ccc(Cl)cc12	'='	8	ug/mL
CHEMBL469230	Cn1cc(S(C)(=O)=O)cc1-c1c2c(=O)n(C)c(=O)n(CC3CC3)c2nn1Cc1ccnc2ccc(Cl)cc12	'='	0.5	ug/mL
CHEMBL469231	Cn1cc(S(C)(=O)=O)cc1-c1c2c(=O)n(C)c(=O)n(CC3CC3)c2nn1Cc1c[nH]c2ccc(Cl)cc12	'='	0.5	ug/mL
CHEMBL474200	CNC1=Nc2ncccc2C(c2ccccc2)=NC1c1cccs1	'='	0.17	ug/mL
CHEMBL475034	CNC1=Nc2nc(C)ccc2C(c2ccccc2)=NC1c1cccs1	'='	0.25	ug/mL
CHEMBL475386	CNC1=Nc2ncccc2C(c2ncco2)=NC1c1cccs1	'='	1	ug/mL
CHEMBL475387	CNC1=Nc2ncccc2C(c2ccns2)=NC1c1cccs1	'='	0.32	ug/mL
CHEMBL475614	CNC1=Nc2ncccc2C(c2ccco2)=NC1c1cncs1	'='	4	ug/mL
CHEMBL475615	CNC1=Nc2ncccc2C(c2ccco2)=NC1c1ccco1	'='	8	ug/mL
CHEMBL4763006	O=c1c(-c2cc(Br)c(O)c(Br)c2)coc2c(Br)c(O)c(Br)c(O)c12	'='	14.5	ug/mL
CHEMBL4780482	O=c1c(-c2cc(Br)c(O)c(Br)c2)coc2c(Br)c(O)ccc12	'='	6.9	ug/mL
CHEMBL480369	NC1=Nc2ccccc2C(c2ccccc2)=NC1c1cccs1	'='	32	ug/mL
CHEMBL480370	CCNC1=Nc2ccccc2C(c2ccccc2)=NC1c1cccs1	'='	2	ug/mL
CHEMBL480571	CNC1=Nc2ccc(Cl)cc2C(c2ccccc2)=NC1c1cccs1	'='	8	ug/mL
CHEMBL481377	COCCNC1=Nc2ccccc2C(c2ccccc2)=NC1c1cccs1	'='	32	ug/mL
CHEMBL481536	c1ccc(C2=NC(c3cccs3)C(N3CCCC3)=Nc3ccccc32)cc1	'='	8	ug/mL
CHEMBL4848117	COc1cccc2c1[C@H](O)[C@]13C=C[C@]4(O)CC(C)=CC(=O)[C@@H]4[C@]1(O3)[C@H]2O	'='	32	ug/mL
CHEMBL4850286	COc1cccc2c1[C@H](O)[C@]13C=C[C@]4(O)CC(C)=CC(=O)[C@@H]4[C@]1(O3)C2=O	'='	32	ug/mL
CHEMBL4857527	Cc1cc(O[C@H]2O[C@@H](C)[C@H](O)[C@@H](O)[C@H]2O)c2c3c(ccc2c1)C(=O)c1c(O)cccc1[C@@H]3O	'='	16	ug/mL
CHEMBL486582	CC1(C)CC[C@]2(C(=O)O)CC[C@]3(C)C(=C2C1)C=C[C@@H]1[C@@]2(C)CC[C@@H](O)C(C)(C)[C@@H]2CC[C@]13C	'='	128	ug/mL
CHEMBL486638	Cc1ncc([N+](=O)[O-])n1CCNCc1no[n+]([O-])c1C	'='	0.5	ug/mL
CHEMBL487478	Cc1ncc([N+](=O)[O-])n1CCOc1no[n+]([O-])c1S(=O)(=O)c1ccccc1	'='	1	ug/mL
CHEMBL493421	COc1cc(OC)c2c(c1)C(CCCCCCCCCC(CCC(C)=O)OC(C)=O)OC2=O	'='	1.25	ug/mL
CHEMBL493600	COc1cc(OC)c2c(c1)[C@@H](CCCCC[C@H]1CCC[C@]3(CC[C@@H](C)O3)O1)OC2=O	'='	2	ug/mL
CHEMBL495215	COc1cc(O)cc2c1C(=O)OC2CCCCCC1CCCC2(CCC(C)O2)O1	'='	0.2	ug/mL
CHEMBL495377	COc1cc(OC)c2ccn(CCCCCCCCCC(CCC(C)=O)OC(C)=O)c2c1	'>'	100	ug/mL
CHEMBL495378	COc1cc(OC)c2ccn(CCCCCCCCCCCCC(C)O)c2c1	'>'	100	ug/mL
CHEMBL495379	COc1cc(OC)c2ccn(CCCCCCCCCCCCC(C)=O)c2c1	'='	50	ug/mL
CHEMBL495380	COc1cc(OC)c2ccn(CCCCCCCCCC(=O)CCC(C)=O)c2c1	'='	10	ug/mL
CHEMBL495381	COc1cc(OC)c2ccn(CCCC3CCCC4(CCCCO4)O3)c2c1	'='	20	ug/mL
CHEMBL495447	COc1cc(OC)c2c(c1)C(CCCCCCCCCCCCC(C)O)OC2=O	'='	12.5	ug/mL
CHEMBL495897	COc1cc(OC)c2c(c1)[C@H](CCCCCC[C@H]1CC[C@]3(CC[C@H](C)O3)O1)OC2=O	'='	20	ug/mL
CHEMBL496928	COc1cc(OC)c2c(c1)[C@@H](CCCCCC[C@H]1CC[C@@]3(CC[C@H](C)O3)O1)OC2=O	'='	0.3	ug/mL
CHEMBL497130	COc1cc(OC)c2c(c1)[C@H](CCCCCC[C@H]1CC[C@@]3(CC[C@H](C)O3)O1)OC2=O	'='	20	ug/mL
CHEMBL497131	COc1cc(OC)c2c(c1)[C@@H](CCCCCC[C@H]1CC[C@]3(CC[C@H](C)O3)O1)OC2=O	'='	0.3	ug/mL
CHEMBL498164	COc1cc(OC)c2c(c1)C(CCCCCCC1CCC3(CCC(C)O3)O1)OC2=O	'='	0.02	ug/mL
CHEMBL498165	COc1cc(OC)c2c(c1)C(CCCCCCCCCC(=O)CCC(C)=O)OC2=O	'='	2.5	ug/mL
CHEMBL498363	COc1cc(OC)c2c(c1)C(CCCCCCCCCCCCC(C)=O)OC2=O	'='	10	ug/mL
CHEMBL49928	C=CCNc1c(NC/C=C\COc2csc(CN3CCCCC3)c2)c(=O)c1=O	'>'	100	ug/mL
CHEMBL50	O=c1c(O)c(-c2ccc(O)c(O)c2)oc2cc(O)cc(O)c12	'='	200	ug/mL
CHEMBL501584	Cc1ncc([N+](=O)[O-])n1CCNCc1nonc1C#N	'='	0.5	ug/mL
CHEMBL50294	CN(C)CC/N=c1\c(O)c(O)\c1=N/C/C=C\COc1csc(CN2CCCCC2)c1	'>'	100	ug/mL
CHEMBL503732	CNC1=Nc2ncccc2C(c2cccs2)=NC1c1cccs1	'='	0.25	ug/mL
CHEMBL50503	COCC/N=c1\c(O)c(O)\c1=N/C/C=C\COc1csc(CN2CCCCC2)c1	'>'	100	ug/mL
CHEMBL50523	O=c1c(NC/C=C\COc2csc(CN3CCCCC3)c2)c(NCCF)c1=O	'='	1.56	ug/mL
CHEMBL50524	Nc1c(NC/C=C\COc2csc(CN3CCCCC3)c2)c(=O)c1=O	'='	100	ug/mL
CHEMBL505521	CNC1=Nc2ncccc2C(c2ccco2)=NC1c1cccs1	'='	0.19	ug/mL
CHEMBL507213	c1ccc(C2=NC(c3cccs3)C(NC3CC3)=Nc3ccccc32)cc1	'='	8	ug/mL
CHEMBL508992	COc1cc2c(cc1OC)[C@@H]1C(=O)c3c(O)cc4c(c3O[C@@H]1CO2)C=CC(C)(C)O4	'='	0.3	ug/mL
CHEMBL5094377	C/C1=C\C=C\CC[C@H](C)CNC(=O)/C=C/C=C/[C@H](C)[C@@H](O[C@H]2C[C@H](O)[C@H](N)[C@@H](C)O2)C/C=C(\C)C1	'='	1	ug/mL
CHEMBL509706	CNC1=Nc2ccccc2C(c2ccccc2)=NC1c1cccs1	'='	0.5	ug/mL
CHEMBL511387	Cn1cc(S(N)(=O)=O)cc1-c1c2c(=O)n(C)c(=O)n(CC3CC3)c2nn1Cc1ccnc2ccc(Cl)cc12	'='	0.25	ug/mL
CHEMBL511516	Cc1ncc([N+](=O)[O-])n1CCOc1nonc1-c1ccccc1	'='	1	ug/mL
CHEMBL511736	Cn1cc(S(C)(=O)=O)nc1-c1c2c(=O)n(C)c(=O)n(CC3CC3)c2nn1Cc1c[nH]c2ccc(Cl)cc12	'='	16	ug/mL
CHEMBL512455	C=C1C(=O)O[C@H]2C[C@@]3(C)[C@H](O)CC=C(C)[C@@H]3[C@@H](O)[C@H]12	'='	12.5	ug/mL
CHEMBL512753	Cc1ncc([N+](=O)[O-])n1CCNCc1nonc1C(N)=O	'='	0.5	ug/mL
CHEMBL513533	Cn1c(=O)c2c(-c3ccc(S(C)(=O)=O)o3)n(Cc3ccnc4ccc(Cl)cc34)nc2n(CC2CC2)c1=O	'>'	64	ug/mL
CHEMBL513864	CNS(=O)(=O)c1cc(-c2c3c(=O)n(C)c(=O)n(CC4CC4)c3nn2Cc2ccnc3ccc(Cl)cc23)n(C)c1	'='	1	ug/mL
CHEMBL513872	Cn1cc(S(C)(=O)=O)cc1-c1c2c(=O)n(C)c(=O)n(CC3CC3)c2nn1Cc1cn(C)c2ccc(Cl)cc12	'='	4	ug/mL
CHEMBL514024	CNC1=Nc2cncnc2C(c2ccccc2)=NC1c1cccs1	'='	64	ug/mL
CHEMBL514338	CNC1=Nc2ncccc2C(c2ccco2)=NC1c1sccc1Cl	'='	0.5	ug/mL
CHEMBL514585	C/C=C(\C)[C@H](O)[C@H](C)/C=C(C)/C=C/C/C(C)=C/Cc1oc(OC)c(C)c(=O)c1C	'='	0.0001	ug/mL
CHEMBL515605	CNC1=Nc2ncccc2C(c2ccco2)=NC1c1ccns1	'='	2	ug/mL
CHEMBL516239	CNC1=Nc2ncccc2C(c2nccs2)=NC1c1cccs1	'='	1	ug/mL
CHEMBL516240	CNC1=Nc2ncccc2C(C2CCCC2)=NC1c1cccs1	'='	8	ug/mL
CHEMBL516311	C=C1CC/C=C(\C)C(=O)c2occ(C)c2C(=O)C1	'='	25	ug/mL
CHEMBL516393	CNC1=Nc2c(ccc[n+]2[O-])C(c2ccccc2)=NC1c1cccs1	'='	16	ug/mL
CHEMBL516701	COc1cc2c(cc1OC)[C@]1(O)C(=O)c3ccc4c(c3O[C@@H]1CO2)[C@H](O)[C@@H](O)C(C)(C)O4	'>'	88	ug/mL
CHEMBL5170636	CO[C@H]1/C=C/O[C@@]2(C)Oc3c(C)c(O)c4c(=O)c(c5oc6cc(N7CCN(CCn8c([N+](=O)[O-])cnc8C)CC7)cc(O)c6nc-5c4c3C2=O)NC(=O)/C(C)=C\C=C\[C@H](C)[C@H](O)[C@@H](C)[C@@H](O)[C@@H](C)[C@H](OC(C)=O)[C@@H]1C	'='	0.5	ug/mL
CHEMBL517093	Cc1ncc([N+](=O)[O-])n1CCOc1nonc1S(=O)(=O)c1ccccc1	'='	1	ug/mL
CHEMBL5172403	CO[C@H]1/C=C/O[C@@]2(C)Oc3c(C)c(O)c4c(c3C2=O)C2=NC3(CCN(CCn5c([N+](=O)[O-])cnc5C)CC3)NC2=C(NC(=O)/C(C)=C\C=C\[C@H](C)[C@H](O)[C@@H](C)[C@@H](O)[C@@H](C)[C@H](OC(C)=O)[C@@H]1C)C4=O	'='	0.5	ug/mL
CHEMBL5174223	COc1cc2c(cc1O)C(=O)c1cc(C)ccc1C2=O	'='	16	ug/mL
CHEMBL5174458	Cc1ccc2c(c1)C(=O)c1cc(O)c(O)cc1C2=O	'='	32	ug/mL
CHEMBL5176132	CO[C@H]1/C=C/O[C@@]2(C)Oc3c(C)c(O)c4c(O)c(c(/C=N/N5CCN(CCn6c([N+](=O)[O-])cnc6C)CC5)c(O)c4c3C2=O)NC(=O)/C(C)=C\C=C\[C@H](C)[C@H](O)[C@@H](C)[C@@H](O)[C@@H](C)[C@H](OC(C)=O)[C@@H]1C	'='	0.25	ug/mL
CHEMBL5176446	CO[C@@H]1Cc2c(c(O[C@@H]3O[C@H](C)[C@@H](O)[C@H](O)[C@H]3O)c3ccccc3c2O[C@@H]2O[C@H](CO)[C@@H](O)[C@H](O)[C@H]2O)CO1	'='	64	ug/mL
CHEMBL5178764	OC[C@H]1O[C@@H](Oc2c3c(c(O[C@@H]4O[C@H](CO)[C@@H](O)[C@H](O)[C@H]4O)c4ccccc24)CC(O)OC3)[C@H](O)[C@@H](O)[C@@H]1O	'>'	64	ug/mL
CHEMBL5179694	O=C1C2=C(C(=O)c3ccccc31)C(O)OCC2	'='	0.125	ug/mL
CHEMBL5181049	CO[C@H]1/C=C/O[C@@]2(C)Oc3c(C)c(O)c4c(O)c(c(N5CCN(CC6(C)Cn7cc([N+](=O)[O-])nc7O6)CC5)c(O)c4c3C2=O)NC(=O)/C(C)=C\C=C\[C@H](C)[C@H](O)[C@@H](C)[C@@H](O)[C@@H](C)[C@H](OC(C)=O)[C@@H]1C	'='	0.25	ug/mL
CHEMBL5186152	C/C(=C/Cc1c(C(=O)O)c(O[C@@H]2O[C@H](CO)[C@@H](O)[C@H](O)[C@H]2O)c2ccccc2c1O[C@@H]1O[C@H](CO)[C@@H](O)[C@H](O)[C@H]1O)CO	'>'	64	ug/mL
CHEMBL5186478	CO[C@H]1/C=C/O[C@@]2(C)Oc3c(C)c(O)c4c(=O)c(c5oc6cc(N7CCN(c8ccc(OCC9(C)Cn%10cc([N+](=O)[O-])nc%10O9)cc8)CC7)cc(O)c6nc-5c4c3C2=O)NC(=O)/C(C)=C\C=C\[C@H](C)[C@H](O)[C@@H](C)[C@@H](O)[C@@H](C)[C@H](OC(C)=O)[C@@H]1C	'='	0.06	ug/mL
CHEMBL5188440	CO[C@H]1/C=C/O[C@@]2(C)Oc3c(C)c(O)c4c(O)c(c(N5CCN(Cc6ccc(OCC7Cn8cc([N+](=O)[O-])nc8O7)cc6)CC5)c(O)c4c3C2=O)NC(=O)/C(C)=C\C=C\[C@H](C)[C@H](O)[C@@H](C)[C@@H](O)[C@@H](C)[C@H](OC(C)=O)[C@@H]1C	'='	0.25	ug/mL
CHEMBL5188922	CO[C@H]1Cc2c(c(O[C@@H]3O[C@H](CO)[C@@H](O)[C@H](O)[C@H]3O)c3ccccc3c2O[C@@H]2O[C@H](CO)[C@@H](O)[C@H](O)[C@H]2O)CO1	'>'	64	ug/mL
CHEMBL518894	Cc1nonc1CNCCn1c([N+](=O)[O-])cnc1C	'='	0.5	ug/mL
CHEMBL5192469	CO[C@H]1OCc2c(c(O[C@@H]3O[C@H](CO)[C@@H](O)[C@H](O)[C@H]3O)c3ccccc3c2O[C@@H]2O[C@H](C)[C@@H](O)[C@H](O)[C@H]2O)[C@@H]1O	'='	32	ug/mL
CHEMBL519285	OC1CN(C2=Nc3ccccc3C(c3ccccc3)=NC2c2cccs2)C1	'='	0.25	ug/mL
CHEMBL5194798	OC[C@H]1O[C@@H](Oc2c3c(c(O[C@@H]4O[C@H](CO)[C@@H](O)[C@H](O)[C@H]4O)c4ccccc24)COC=C3)[C@H](O)[C@@H](O)[C@@H]1O	'='	32	ug/mL
CHEMBL5194975	CO[C@H]1/C=C/O[C@@]2(C)Oc3c(C)c(O)c4c(O)c(c(N5CCN(CCn6c([N+](=O)[O-])cnc6C)CC5)c(O)c4c3C2=O)NC(=O)/C(C)=C\C=C\[C@H](C)[C@H](O)[C@@H](C)[C@@H](O)[C@@H](C)[C@H](OC(C)=O)[C@@H]1C	'='	0.06	ug/mL
CHEMBL5195096	CO[C@H]1/C=C/O[C@@]2(C)Oc3c(C)c(O)c4c(c3C2=O)C2=NC3(CCN(CC5Cn6cc([N+](=O)[O-])nc6O5)CC3)NC2=C(NC(=O)/C(C)=C\C=C\[C@H](C)[C@H](O)[C@@H](C)[C@@H](O)[C@@H](C)[C@H](OC(C)=O)[C@@H]1C)C4=O	'='	0.06	ug/mL
CHEMBL5195919	CO[C@H]1/C=C/O[C@@]2(C)Oc3c(C)c(O)c4c(O)c(c5c(nc6ccc(CCC(=O)N7CCN(CCn8c([N+](=O)[O-])cnc8C)CC7)cn65)c4c3C2=O)NC(=O)/C(C)=C\C=C\[C@H](C)[C@H](O)[C@@H](C)[C@@H](O)[C@@H](C)[C@H](OC(C)=O)[C@@H]1C	'='	1	ug/mL
CHEMBL5196518	COC(=O)c1ccc2c(c1)C(=O)c1cc(O)ccc1C2=O	'='	4	ug/mL
CHEMBL5197901	CO[C@H]1/C=C/O[C@@]2(C)Oc3c(C)c(O)c4c(O)c(c(N5CCN(Cc6ccc(CO[C@@H]7COc8nc([N+](=O)[O-])cn8C7)cc6)CC5)c(O)c4c3C2=O)NC(=O)/C(C)=C\C=C\[C@H](C)[C@H](O)[C@@H](C)[C@@H](O)[C@@H](C)[C@H](OC(C)=O)[C@@H]1C	'='	0.5	ug/mL
CHEMBL5198732	CO[C@@H]1Cc2c(c(O[C@@H]3O[C@H](CO)[C@@H](O)[C@H](O)[C@H]3O)c3ccccc3c2O[C@@H]2O[C@H](CO)[C@@H](O)[C@H](O)[C@H]2O)CO1	'>'	64	ug/mL
CHEMBL5199048	CO[C@H]1/C=C/O[C@@]2(C)Oc3c(C)c(O)c4c(O)c(c(C(=O)CN5CCN(OCC6(C)Cn7cc([N+](=O)[O-])nc7O6)CC5)c(O)c4c3C2=O)NC(=O)/C(C)=C\C=C\[C@H](C)[C@H](O)[C@@H](C)[C@@H](O)[C@@H](C)[C@H](OC(C)=O)[C@@H]1C	'='	2	ug/mL
CHEMBL519920	CCCNC1=Nc2ccccc2C(c2ccccc2)=NC1c1cccs1	'='	16	ug/mL
CHEMBL5199864	CO[C@H]1/C=C/O[C@@]2(C)Oc3c(C)c(O)c4c(O)c(c(N5CCN(C(=O)CO[C@@H]6COc7nc([N+](=O)[O-])cn7C6)CC5)c(O)c4c3C2=O)NC(=O)/C(C)=C\C=C\[C@H](C)[C@H](O)[C@@H](C)[C@@H](O)[C@@H](C)[C@H](OC(C)=O)[C@@H]1C	'='	4	ug/mL
CHEMBL520030	CC1(C)CC[C@@]23CC[C@]4(C)[C@@](C=C[C@@H]5[C@@]6(C)CC[C@@H](O)C(C)(C)[C@@H]6CC[C@]54C)(OC2=O)[C@@H]3C1	'>'	128	ug/mL
CHEMBL5201047	C[C@H]1O[C@@H](Oc2c3c(c(O[C@@H]4O[C@H](CO)[C@@H](O)[C@H](O)[C@H]4O)c4ccccc24)C=COC3)[C@H](O)[C@@H](O)[C@@H]1O	'='	32	ug/mL
CHEMBL5204590	CO[C@H]1Cc2c(c(O[C@@H]3O[C@H](C)[C@@H](O)[C@H](O)[C@H]3O)c3ccccc3c2O[C@@H]2O[C@H](CO)[C@@H](O)[C@H](O)[C@H]2O)CO1	'>'	64	ug/mL
CHEMBL5205231	CO[C@H]1/C=C/O[C@@]2(C)Oc3c(C)c(O)c4c(c3C2=O)C2=NC3(CCN(CC(=O)Nc5ncc([N+](=O)[O-])s5)CC3)NC2=C(NC(=O)/C(C)=C\C=C\[C@H](C)[C@H](O)[C@@H](C)[C@@H](O)[C@@H](C)[C@H](OC(C)=O)[C@@H]1C)C4=O	'='	0.004	ug/mL
CHEMBL5206017	CO[C@H]1/C=C/O[C@@]2(C)Oc3c(C)c(O)c4c(c3C2=O)C2=NC3(CCN(CC5(C)Cn6cc([N+](=O)[O-])nc6O5)CC3)NC2=C(NC(=O)/C(C)=C\C=C\[C@H](C)[C@H](O)[C@@H](C)[C@@H](O)[C@@H](C)[C@H](OC(C)=O)[C@@H]1C)C4=O	'='	0.03	ug/mL
CHEMBL5206161	CO[C@H]1/C=C/O[C@@]2(C)Oc3c(C)c(O)c4c(O)c(c(N5CCN(c6ccc(OCC7(C)Cn8cc([N+](=O)[O-])nc8O7)cc6)CC5)c(O)c4c3C2=O)NC(=O)/C(C)=C\C=C\[C@H](C)[C@H](O)[C@@H](C)[C@@H](O)[C@@H](C)[C@H](OC(C)=O)[C@@H]1C	'='	1	ug/mL
CHEMBL5206521	CO[C@H]1/C=C/O[C@@]2(C)Oc3c(C)c(O)c4c(O)c(c(N5CCN(C(=O)c6ccc(OCC7(C)Cn8cc([N+](=O)[O-])nc8O7)cc6)CC5)c(O)c4c3C2=O)NC(=O)/C(C)=C\C=C\[C@H](C)[C@H](O)[C@@H](C)[C@@H](O)[C@@H](C)[C@H](OC(C)=O)[C@@H]1C	'='	4	ug/mL
CHEMBL5209450	CO[C@H]1/C=C/O[C@@]2(C)Oc3c(C)c(O)c4c(c3C2=O)C2=NC3(CCN(Cc5ccc(CO[C@@H]6COc7nc([N+](=O)[O-])cn7C6)cc5)CC3)NC2=C(NC(=O)/C(C)=C\C=C\[C@H](C)[C@H](O)[C@@H](C)[C@@H](O)[C@@H](C)[C@H](OC(C)=O)[C@@H]1C)C4=O	'='	0.03	ug/mL
CHEMBL5209528	COc1ccc2c(c1)C(=O)c1cc(CO)ccc1C2=O	'='	8	ug/mL
CHEMBL5220038	O=c1c(NC/C=C\COc2cc(CN3CCCCC3)cs2)c(NCCF)c1=O	'='	1.56	ug/mL
CHEMBL52306	O=C(O)c1cn(C2CC2)c2cc(N3CCN(CC(P(=O)(O)O)P(=O)(O)O)CC3)c(F)cc2c1=O	'='	3.12	ug/mL
CHEMBL523221	COc1cc(OC)c2ccn(CCCCCCCCC(C)=O)c2c1	'='	5	ug/mL
CHEMBL523222	COc1cc(OC)c2c(c1)[C@@H](CCCCC[C@H]1CCC[C@]3(CC[C@H](C)O3)O1)OC2=O	'='	0.125	ug/mL
CHEMBL524705	C/C=C(\C)[C@H](O)[C@H](C)/C=C(C)/C=C/C/C(C)=C/Cc1oc(OC)c(CC)c(=O)c1C	'='	0.0001	ug/mL
CHEMBL525064	Cc1ncc([N+](=O)[O-])n1CCOc1no[n+]([O-])c1-c1ccccc1	'='	1	ug/mL
CHEMBL52637	C/N=c1\c(O)c(O)\c1=N/C/C=C\COc1csc(CN2CCCCC2)c1	'='	12.5	ug/mL
CHEMBL528324	Cc1ncc([N+](=O)[O-])n1CCNCc1no[n+]([O-])c1C#N	'='	1	ug/mL
CHEMBL532	CC[C@H]1OC(=O)[C@H](C)[C@@H](O[C@H]2C[C@@](C)(OC)[C@@H](O)[C@H](C)O2)[C@H](C)[C@@H](O[C@@H]2O[C@H](C)C[C@H](N(C)C)[C@H]2O)[C@](C)(O)C[C@@H](C)C(=O)[C@H](C)[C@@H](O)[C@]1(C)O	'='	1.8	ug/mL
CHEMBL53832	O=c1c(NC/C=C\COc2csc(CN3CCCCC3)c2)c(NCC(F)(F)C(F)(F)C(F)(F)F)c1=O	'='	6.25	ug/mL
CHEMBL54759	Clc1cccc(Cl)c1COc1cccc2cnccc12	'='	0.78	ug/mL
CHEMBL54946	Nc1ccc(Cl)c(COc2cccc3cnccc23)c1	'='	0.39	ug/mL
CHEMBL55529	CC(=O)Nc1ccc(Cl)c(COc2cccc3cnccc23)c1	'='	0.78	ug/mL
CHEMBL56010	c1ccc(COc2cccc3cnccc23)cc1	'='	1.56	ug/mL
CHEMBL56017	O=[N+]([O-])c1ccc(Cl)c(COc2cccc3cnccc23)c1Cl	'='	1.56	ug/mL
CHEMBL56678	Nc1cccc(COc2cccc3cnccc23)c1	'='	1.56	ug/mL
CHEMBL57305	O=C(Cc1nc2ccccc2s1)C(F)(F)F	'='	70	ug/mL
CHEMBL57326	O=C(c1nc2ccccc2o1)C(F)(F)F	'>'	100	ug/mL
CHEMBL57481	Oc1cccc2cnccc12	'='	25	ug/mL
CHEMBL57552	Nc1cccc(COc2cccc3cnccc23)c1Cl	'='	0.39	ug/mL
CHEMBL57558	Cn1c(C(=O)C(F)(F)F)cnc1-c1ccccc1	'>'	100	ug/mL
CHEMBL57763	O=C(c1ccc[nH]1)C(F)(F)F	'>'	100	ug/mL
CHEMBL57798	CC(=O)Nc1cccc(COc2cccc3cnccc23)c1Cl	'='	0.39	ug/mL
CHEMBL58199	O=C(c1c[nH]c2ccccc12)C(F)(F)F	'='	12	ug/mL
CHEMBL59254	CC(=O)Nc1cccc(COc2cccc3cnccc23)c1	'='	0.78	ug/mL
CHEMBL60758	O=C(Cc1nc2ccccc2o1)C(F)(F)F	'='	3.6	ug/mL
CHEMBL60974	O=C(Cc1nc2ccccc2[nH]1)C(F)(F)F	'='	52	ug/mL
CHEMBL66	O=C1c2c(O)cc(O)cc2O[C@H](c2ccc(O)c(O)c2)[C@H]1O	'='	25	ug/mL
CHEMBL6835	COCc1c2ccoc2c(OC)c2oc(=O)ccc12	'>'	50	ug/mL
CHEMBL76243	O=C(O)c1cn(C2CC2)c2cc(N3CCN(C(P(=O)(O)O)P(=O)(O)O)CC3)c(F)cc2c1=O	'='	12.5	ug/mL
CHEMBL7940	C=C(C)[C@H]1Cc2c(ccc3c(=O)c4c(oc23)COc2cc(OC)c(OC)cc2-4)O1	'='	9.8	ug/mL
CHEMBL79549	C/N=C(\N)Nc1nc(-c2ccc(CNC(C)=O)o2)cs1	'='	12.5	ug/mL
CHEMBL79599	CCC/N=C(\N)Nc1nc(-c2ccc(CNC(C)=O)o2)cs1	'='	1.67	ug/mL
CHEMBL79603	CC(=O)NCc1ccc(-c2csc(/N=C(\N)S)n2)o1	'>'	200	ug/mL
CHEMBL79786	CCCC/N=C(\N)Nc1nc(-c2ccc(CNC(C)=O)o2)cs1	'='	0.21	ug/mL
CHEMBL79923	CCCCNC(=O)Nc1nc(-c2ccc(CNC(C)=O)o2)cs1	'>'	100	ug/mL
CHEMBL8	O=C(O)c1cn(C2CC2)c2cc(N3CCNCC3)c(F)cc2c1=O	'='	0.016	ug/mL
CHEMBL82811	CC1(C)C2CC[C@]3(C)OB(CCCN)O[C@]13C2	'>'	64	ug/mL
CHEMBL85646	COC(=O)[C@@H](N)CCB1O[C@@]2(C)CCC3C[C@@]2(O1)C3(C)C	'='	64	ug/mL
CHEMBL85709	CNC(=O)[C@@H](N)CCB1O[C@@]2(C)CCC3C[C@@]2(O1)C3(C)C	'>'	64	ug/mL
CHEMBL85937	COC(=O)[C@@H](N)CCB(O)O	'='	32	ug/mL
CHEMBL86543	Cc1nnc(SC2=C(C(=O)O)N3C(=O)[C@@H](NC(=O)Cc4csc(N)n4)[C@H]3SC2)s1	'='	0.00078	ug/mL
CHEMBL87796	N[C@@H](CCB(O)O)C(=O)O	'='	32	ug/mL
CHEMBL88317	NC(=O)Cc1csc(SC2=C(C(=O)O)N3C(=O)[C@@H](NC(=O)Cc4ccccc4)[C@H]3SC2)n1	'='	0.0063	ug/mL
CHEMBL89050	O=C(O)Cc1csc(SC2=C(C(=O)O)N3C(=O)[C@@H](NC(=O)Cc4ccccc4)[C@H]3SC2)n1	'='	0.00039	ug/mL
CHEMBL8996	O=C1C[C@@H](c2ccc(O)c(O)c2)Oc2cc(O)cc(O)c21	'='	50	ug/mL
CHEMBL98316	CC(=O)NCc1ccc(-c2csc(NC(=N)NCCc3c[nH]cn3)n2)o1	'='	31	ug/mL
CHEMBL98479	CC(=O)NCc1ccc(-c2csc(NC(=N)NCCc3ccncc3)n2)o1	'='	1.92	ug/mL
CHEMBL98895	CC(=O)NCc1ccc(-c2csc(NC(=N)NCCc3ccccc3NC(C)=O)n2)o1	'='	4.1	ug/mL
CHEMBL99036	CC(=O)NCc1ccc(-c2csc(NC(=N)NCCc3cccs3)n2)o1	'='	0.112	ug/mL
CHEMBL99048	CC(=O)NCc1ccc(-c2csc(NC(=N)NCc3ccco3)n2)o1	'='	0.48	ug/mL
CHEMBL99082	CC(=O)NCc1ccc(-c2csc(NC(=N)NCc3ccccc3O)n2)o1	'='	5.8	ug/mL
CHEMBL99234	CC(=O)NCc1ccc(-c2csc(NC(=N)NCCc3ccccc3N)n2)o1	'='	1.01	ug/mL
CHEMBL99290	COc1ccccc1CC/N=C(\N)Nc1nc(-c2cc(CNC(C)=O)co2)cs1	'='	2.21	ug/mL
CHEMBL99356	CC(=O)NCc1ccc(-c2csc(NC(=N)NCCc3ccccn3)n2)o1	'='	0.73	ug/mL
CHEMBL99389	COc1ccccc1C/N=C(\N)Nc1nc(-c2ccc(CNC(C)=O)o2)cs1	'='	0.035	ug/mL
CHEMBL99460	COc1ccccc1OCC/N=C(\N)Nc1nc(-c2ccc(CNC(C)=O)o2)cs1	'='	2.5	ug/mL
CHEMBL99510	COc1ccc(C/N=C(\N)Nc2nc(-c3ccc(CNC(C)=O)o3)cs2)cc1	'='	0.28	ug/mL
CHEMBL99720	CC(=O)NCc1ccc(-c2csc(NC(=N)NCc3ccccc3)n2)o1	'='	0.085	ug/mL
CHEMBL99728	CC(=O)NCc1ccc(-c2csc(NC(=N)NCCCc3ccccc3)n2)o1	'='	0.27	ug/mL
