# Supplementary material for: A deep learning-driven discovery of berberine derivatives as novel antibacterial against multidrug-resistant Helicobacter pylori
Source: Signal Transduct Target Ther. 2024 Jul 8;9:183. doi: 10.1038/s41392-024-01895-0 (PMC11228022; doi:10.1038/s41392-024-01895-0)
Supplement: Supplementary file 5 — Dataset 3 [file 41392_2024_1895_MOESM5_ESM.xlsx]

## Sheet: Sheet1
PUBCHEM_CID	PUBCHEM_EXT_DATASOURCE_SMILES	PUBCHEM_ACTIVITY_OUTCOME
135651320	CC1=CC=C(C=C1)S(=O)(=O)N/N=C/C2=CNC3=C2C=C(C=C3)OC	Active
650194	CC1=CC(=C(C=C1)NC2=NCC(=O)N2CC3=CC4=C(C=C3)OCO4)C	Inactive
650260	C1=C(C=C(C2=C1NC(=O)C(=O)N2)Cl)Cl	Inactive
645565	CC1=CC(=C(C=C1)C)N2C(=NN=C2SCC(=O)N)CNC3=CC=C(C=C3)F	Inactive
648171	CC(=C)CN1C2=C(N=C1NCCOC)N(C(=O)NC2=O)C	Inactive
645178	CC1=CC=C(C=C1)CNN2C=NN=C2SCC(=O)NC(C)(C)C	Inactive
6602620	COC1=CC(=C(C=C1)OC)C(C2=NN=NN2C3CCCC3)N4CCN(CC4)C5=CC=CC=C5F.Cl	Inactive
629376	CC(C)SC1=C(C2=C(CSC(C2)(C)C)C(=N1)N3CCOCC3)C#N	Inactive
22551764	CC1C(=O)NC2=C(S1)C=CC(=C2)S(=O)(=O)CCC(=O)N3CCN(CC3)C4=C(C=CC(=C4)C)C	Active
2741895	C1CN(CCN1C2=NC=C(C=C2)NC(=O)C3=CC=CS3)C4=C(C=CC=N4)C(F)(F)F	Active
16066530	C1=CC(=C(C=C1N2N=C(N=N2)C3=NC=CS3)Cl)Cl	Active
647029	CC1=NC2=NC=NN2C(=C1)N3CCN(CC3)C(=O)OC(C)(C)C	Inactive
1108981	COC1=C(C(=CC(=C1)/C=C\2/C(=O)NN(C2=O)C3=CC(=CC=C3)Cl)Br)O	Active
649663	C1=CC=C(C=C1)CCN(CC(=O)NCC2=CC=CO2)C(=O)CN3N=C(N=N3)C4=CC=CS4	Inactive
645690	CCN1C2=C(N=C1SCC(=O)NC3=NC4=C(S3)CCCC4)N(C(=O)N(C2=O)C)C	Inactive
650434	CC1=CC(=NN1CC(=O)NC2=NC(=CS2)C3=CC=C(C=C3)OC)C	Inactive
649791	CCCN1C(=NN=N1)SCC(=O)NCC2=CC=CC=C2	Inactive
646098	CCOC(=O)C1=CC=C(C=C1)OC2=NC(=NC(=N2)OC)NC	Inactive
647120	CC(=O)NC1CC2CCCC(C1)N2C(=O)NC3=CC(=C(C=C3)Cl)C(F)(F)F	Inactive
2861951	CN1C2CCC1CC(C2)N(CCC3=CC=CC=C3)C(=O)C4=CC(=C(C(=C4)OC)OC)OC.O.Cl	Inactive
644701	CCOC(=O)C1=C(NC(=O)NC1C2=CC(=C(C=C2)OCC(=O)OC)OC)C	Inactive
647856	C1CCN(C1)C(C2=CC3=CC4=C(C=C3NC2=O)OCO4)C5=NN=NN5CC6CCCO6	Inactive
644490	C1CN(CCN1CC(=O)N2CCOCC2)C(C3=CC=CC=C3)C4=CC=CC=C4.C(=O)(C(=O)O)O	Inactive
646818	CCOC1=CC=C(C=C1)NC(=O)CSC2=NN=NN2CC(=O)O	Inactive
135450646	CCN(CC)CC.CC1=NN=C(NC1=O)SCC(=O)NCC2=CC3=C(C=C2)OCO3.Cl	Inactive
20921615	CN(CC1=CC=C(C=C1)OC)S(=O)(=O)C2=NN=C(S2)NC(=O)C3=CC(=CC=C3)F	Active
644538	CN1C2=C(C(=O)N(C1=O)C)N(C(=N2)SCC(=O)OCC3=CC=CC=C3)CC=C	Inactive
657882	COC1=CC2=C(C=C1)N3C=C(N=C3S2)C4=CC=CC=C4	Active
649028	CCOC1=C(C(=C(C=C1)S(=O)(=O)NC2=NC=C(C=C2)Cl)C)C	Inactive
3757772	CC1=NN(C2=C1C(N3C4=CC=CC=C4N=C(C3=N2)NC5=CC=C(C=C5)NC(=O)C)C6=CC=CC=C6)C7=CC=CC=C7	Active
135615831	C1=CC=C2C(=C1)C=C(O2)/C(=C(\C#N)/C3=NC4=CC=CC=C4S3)/O	Active
648892	CC1=CC(=C2C=C(C(=NC2=C1)N3CCCC3)C#N)C	Inactive
2931469	C1=CC=C(C=C1)CCCNC(=O)CCC(=O)NCCCC2=CC=CC=C2	Active
71060	COC1=CC=CC=C1NC(=O)C2=C(C=C3C=CC(=CC3=C2)Br)O	Active
646170	CC1=C(C=CO1)C2=NN=C(N2C(C)C3=CC=CC=C3)SCC(=O)NC4=CC=CC=C4	Inactive
645397	CC1=CC2=C(C=C1C)NC(=O)C(=C2)CN(CC3CCCO3)C(=O)C4=NC=CN=C4	Inactive
647836	CC1=CC=CC=C1NS(=O)(=O)C2=CC=C(C=C2)NC(=O)C3=CC=CO3	Inactive
650581	COC1=CC=C(C=C1)C(=O)N2CCCC(C2)C3=NC(=NO3)C4=CC(=C(C(=C4)OC)OC)OC	Inactive
3237441	COC1=C(C=C(C=C1)C2=NN(C(=C2)N)S(=O)(=O)C3=C(C(=C(C(=C3F)F)F)F)F)OC	Active
646250	C1CCC(C1)NC(=O)C(C2=CC=CS2)N(CC3=CC=CO3)C(=O)C4=CSN=N4	Inactive
644401	CC(C)NC1=NC(=NC(=N1)C#N)NC(C)C	Inactive
649682	CC1=NC(=CC=C1)NC(=O)CSC2=NN=NN2C3=CC(=CC=C3)OC	Inactive
649764	C1CCC(C1)N2C(=NN=N2)SCC(=O)NCC3=CC4=C(C=C3)OCO4	Inactive
646607	CC1=CC=C(C=C1)S(=O)(=O)NCC(=O)N(CC2=CC=CO2)CC(=O)NC3CCCCC3	Inactive
649966	C1CN(CCN1C2=CC=C(C=C2)NC(=O)C3=CC(=CC=C3)F)C(=O)C4=CC=CO4	Inactive
45105765	CC12CC[C@H]3[C@H](C1(CCC2C4=CC(=O)OC4)O)CCC5(C3(CC[C@H](C5)O)/C=N/NC(=O)C6=CC=C(C=C6)N(C)C)O	Active
646941	C1=CC=C(C=C1)C(C(=O)NC2=CC=C(C=C2)Cl)N(CCO)CCO	Inactive
647464	CC1=CC(=NO1)NC(=O)CCC(=O)N(CC(=O)NC2CCCC2)C3=CC=CC=C3OC	Inactive
649355	CC1=NN(C(=O)C2=CC=CC=C12)CC(=O)NC3=CC4=C(C=C3)C5=CC=CC=C5O4	Inactive
6506639	CCOC(=O)/C(=N/NC1=CC=CC=C1)/N2CCCC3=CC=CC=C32	Active
648324	COC1=CC=C(C=C1)CCNC(=O)CSC2=NC(=CC(=N2)C(F)(F)F)C3=CC=CO3	Inactive
646277	COC1=C(C=C(C=C1)N2C(=NN=N2)SCC(=O)N3CCCC3)OC	Inactive
3294285	CC1=CC(=C(C=C1)S(=O)(=O)NC2=CC(=C(C3=CC=CC=C32)O)C(C(=O)C(F)(F)F)C(=O)OC(C)C)C	Active
3228266	C1CC1C2=NC3=C(C(=N2)N4CCN(CC4)C(=O)C5=CC=CO5)N=NN3CC6=CC=CC=C6Cl	Active
5336330	CCOC(=O)/C(=C\C1=CN=CC=C1)/C(=O)C2=CC(=C(S2)NC3=CC=CC=C3)C(=O)C	Active
646822	CC1=C(C=C(C=C1)N(C(C2=CC=C(O2)C)C(=O)NCCOC)C(=O)C3=C(C(=NS3)C(=O)N)N)C	Inactive
645318	COC1=CC=CC(=C1)CNC(=O)C2CCN(CC2)S(=O)(=O)C3=CC=C(C=C3)F	Inactive
644755	C1COCCN1CCOC2=CC(=CC=C2)Cl.C(=O)(C(=O)O)O	Inactive
649167	CCN1C2=C(C=C(C1=N)C(=O)OC)C(=O)N3C=CC=CC3=N2	Inactive
5760298	C1=CC=C(C=C1)C(=O)/C(=C/C2=CC=C(C=C2)Cl)/C3=NC4=CC=CC=C4N3	Active
645787	CCC(CC)C(=O)NC1=NN=C(S1)C2=CC=CS2	Inactive
3844957	CCCCCCCN1C2=CC=CC=C2N=C1NC(=O)CC	Active
648583	CCOC(=O)C1=CC(=CC=C1)NC(=O)CSC2=NN=C(O2)COC3=CC=CC=C3C	Inactive
2058961	COC1=CC=C(C=C1)S(=O)(=O)NC2=CC(=C(C3=CC=CC=C32)O)SCC(=O)O	Active
646748	COC1=CC=CC(=C1)C2=CSC(=N2)N3CCN(CC3)C(=O)C4CCCCC4	Inactive
646306	CN(C1CCCCC1)C(C2=CC3=CC(=C(C=C3NC2=O)OC)OC)C4=NN=NN4C5CCCC5	Inactive
4301424	CC1=C(C=C(C=C1)NC(=O)C2=CC3=C(S2)CCCC3)S(=O)(=O)NC4=CC=CC=C4Cl	Active
648832	COC(=O)C1=CC=C(C=C1)NC(=O)CN2C(=O)CSC2=O	Inactive
645895	CC1=CC(=CC=C1)N(C(C2=CC=NC=C2)C(=O)NCC3=CC=CO3)C(=O)CN4C5=CC=CC=C5N=N4	Inactive
650449	C1CCN(CC1)C(=O)CSC2=NN=C(N2CC3CCCO3)C4=CC=CO4	Inactive
650734	CC1=C(C(=O)N(N1C)C2=CC=CC=C2)NC(=O)CSC3=NNC(=N3)C	Inactive
6602607	COC1=CC=C(C=C1)C2=CSC(=N2)N(CCCN3CCOCC3)C(=O)C4=CC=CO4.Cl	Inactive
650572	C1CN(CCN1CC2=NN=NN2CC3=CC=CS3)C4=NC5=CC=CC=C5S4	Inactive
135417046	CCCCN1CC(=C(C1=N)C2=NC3=CC=CC=C3S2)O	Inactive
644677	COC1=CC(=CC(=C1OC)OC)C2C(=CN(C=C2C(=O)OC)CC3CCCO3)C(=O)OC	Inactive
663956	C1CC2=CC=CC=C2N(C1)C(=O)CSC3=NC=NC4=C3OC5=CC=CC=C54	Active
721887	C1COCCN1CC2=CC(=C(C3=C2C=CC=N3)O)[N+](=O)[O-]	Active
649198	C1CCC(CC1)NC(=O)CCN2N=C(N=N2)C3=CC=CS3	Inactive
16195436	COC(=O)C1=C(SC=C1C2=CC=CC=C2)N3C(=O)NC4=CC=CC=C4N3O	Active
645625	COC1=CC(=CC(=C1)NC(=O)CCN2CCN(CC2)C3=CC=CC=C3F)OC	Inactive
650620	C1COCCN1C(=O)C2C(C(C2C3=CC=CC=C3)C(=O)O)C4=CC=CC=C4	Inactive
650318	CC(C)C(C1=NN=NN1CC2=CC=C(C=C2)F)N3CCN(CC3)CC4=CC5=C(C=C4)OCO5	Inactive
16192971	CCCCCCCC[N+]1=CC=CC2=C1C=CC3=CC=CC=C32.[I-]	Active
646345	C1CN(CCC1C(=O)C2=CC3=C(C=C2)OCCO3)S(=O)(=O)C4=CC=CC=C4F	Inactive
645143	CCOC1=CC=C(C=C1)N2CCCCN3C2=NC4=C3C(=O)NC(=O)N4C	Inactive
645519	CC1=CC=C(C=C1)S(=O)(=O)NCC(=O)N(CC2CCCO2)CC(=O)NCC3=CC=CC=C3	Inactive
646302	CC#CCN(CC#CC)S(=O)(=O)C1=CC=C(C=C1)S(=O)(=O)N2CCOCC2	Inactive
198909	C1=CC=C(C=C1)CCNC2=NC=NC3=CC=CC=C32	Active
647084	CN1C(=NN=C1SCC2=CN=CC=C2)C3=CC(=C(C(=C3)OC)O)OC	Inactive
6284238	CCC(=O)NC1=CC=CC(=C1)C(=O)/C=C/C2=C(C=CC(=C2)Br)OC	Active
994839	CCCC1=CC=C(C=C1)C2=C(SC(=C2C#N)NC(=O)C3=CC=NN3C)C	Active
644832	C1CC(OC1)CN2C(=NN=C2SCC#N)C3=CC=C(C=C3)S(=O)(=O)N4CCOCC4	Inactive
705307	COC1=CC=C(C=C1)NC(=O)NC2=NN=C(S2)C3=CC=NC=C3	Active
650739	CCC1=CC2=CC(=C(N=C2C=C1)N3CCN(CC3)C)C#N	Inactive
5307346	CC1=C(C(=NC2=CC(=NN12)C3=CC(=CC(=C3)OC)OC)C)CCC(=O)O	Active
648116	CCCNC(=O)N1C2CCC1CC(C2)(C3=CN=CC=C3)O	Inactive
646349	CC1=C2C(=CC=C1)C=C(C(=O)N2)CN(CC3CCCO3)C(C4=NN=NN4CC5=CC=CO5)C(C)C	Inactive
8037744	CC1CCN(CC1)C2=CC=C(C=C2)NC(=O)COC3=CC4=C(C=C3)C(=C(C(=O)O4)C)C	Active
650557	CCOC(=O)CN1C(=CC(=N1)C2=CC=C(C=C2)Cl)N	Inactive
9583467	CC1=C(C(=NN1C(C)(C)C)C)/C=N/OC(=O)NC2=CC=C(C=C2)Cl	Active
649638	CC(C)C(=O)NC1=CN=C(C=C1)NC(=O)C2=CC=CC=C2Cl	Inactive
2102299	CC1=NC2=C(S1)C=C(C=C2)NC(=O)C3=C(C=CC(=C3)S(=O)(=O)N(C)C4=CC=CC=C4)Cl	Active
648813	CCC1=C(N2C(=NC=N2)N=C1C)N3CCC(CC3)C(=O)NCC4=CC5=C(C=C4)OCO5	Inactive
2226770	COC1=CC=CC=C1OCCCOC2=CC=CC(=C2)/C=C\3/C(=O)NC(=O)S3	Active
5767547	C1=CC=C(C(=C1)C(=O)O/N=C(/C2=CC=CC=N2)\N)Cl	Active
615939	C1CC2=C(C1)SC3=C2C(=O)N4CCCC4=N3	Inactive
646010	CCN1C(=O)CC(SC1=NC2=CC=C(C=C2)OC)C(=O)O	Inactive
5735464	CCC(=O)NC(/C=C/C1=CC=CC=C1)C2=CC(=C3C=CC=NC3=C2O)[N+](=O)[O-]	Active
6885082	COC1=C(C=CC(=C1)/C=N/O)OCC2=CC=C(C=C2)C(=O)O	Active
2877505	COC1=CC=C(C=C1)C2=CSC(=N2)NC3=CC=C(C=C3)O.Br	Active
2147586	C1CC2=CC=CC=C2N(C1)S(=O)(=O)C3=CC=C(C=C3)C(=O)NC4=NC5=C(S4)C=C(C=C5)[N+](=O)[O-]	Active
135399297	CC1=CC(=C(C=C1)C)CN2C3=C(C(=O)NC(=N3)C4CCCN(C4)C(=O)C5CCC5)N=N2	Inactive
118982	C1CCC(=O)N(CC1)SC2=CC=CC=C2	Inactive
649422	CC1=CC=CC=C1N2C(=O)C3=CC=CC=C3N4C2=NNC4=O	Inactive
3689415	COC1=CC=CC(=C1)N(C(C2=CC=CS2)C(=O)NCCC3=CC=CC=C3)C(=O)CCl	Active
2724385	C[C@@H]1[C@H]([C@H](C[C@@H](O1)O[C@@H]2[C@H](O[C@H](C[C@@H]2O)O[C@@H]3[C@H](O[C@H](C[C@@H]3O)O[C@H]4CC[C@]5([C@@H](C4)CC[C@@H]6[C@@H]5C[C@H]([C@]7([C@@]6(CC[C@@H]7C8=CC(=O)OC8)O)C)O)C)C)C)O)O	Active
6602697	CCOC(=O)N1CCN(CC1)CC(=O)NC2=CC(=C(C=C2)C)Br.Cl	Inactive
5389871	CN1C2=C(C(=O)N(C1=O)C)N(C(=N2)NCC3=CC=CO3)C/C=C/C4=CC=CC=C4	Active
647207	CCCN1C2=C(N=C1SCC3=CC(=O)NC4=CC=CC=C43)N(C(=O)N(C2=O)C)C	Inactive
135417621	C1OC2=C(O1)C=C(C=C2)CN(CC3=NC4=CC=CC=C4C(=O)N3)C(=O)C5=CC=CC=C5	Inactive
648435	CN(C)C1=CC=C(C=C1)C(=O)OCC(=O)C2=CC=CS2	Inactive
648289	C1CCC(C1)NS(=O)(=O)C2=CC=C(C=C2)NC(=O)C3=NC=CN=C3	Inactive
2984263	C1COCCN1CC2=CC=C(C=C2)NC(=O)C3=CC=C(O3)C4=C(C=C(C=C4)Cl)Cl	Active
647088	CC(=O)OC(C1=CC=CC=C1)C(=O)NN2C(=NC3=CC(=C(C=C3C2=O)OC)OC)C4CCC4	Inactive
644966	CC1=CC(=C2C(=C1)C=C(C(=N2)N3CCN(CC3)C)C#N)C	Inactive
647000	CC1=CC=CC=C1OCC(=O)NC2=CC=C(C=C2)S(=O)(=O)NC3=CC(=NC(=N3)OC)OC	Inactive
644828	C1CN(CCN1C2=CC=CC=C2)C3=NC(=NC(=N3)OCC(F)(F)F)OCC(F)(F)F	Inactive
645733	CC1CCCCN1C(=O)CSC2=NN=C(C=C2)C3=CC=C(C=C3)F	Inactive
646108	CCC(=O)NC1=CC=CC=C1C2=NN(N=N2)CC(=O)NC3=CC=C(C=C3)OCC	Inactive
2303897	C1=CC2=C(C(=C1)SC3=C(C=C(C=C3)[N+](=O)[O-])[N+](=O)[O-])N=CC=C2	Active
650624	C1COC2=C(O1)C=CC(=C2)N(CC(=O)NCC3=CC=CO3)C(=O)CNS(=O)(=O)C4=CC=CC=C4	Inactive
3991439	CC(C1=CC=CC=C1)NC2=C3C=CSC3=NC=N2	Active
648400	CC1CCCCN1C(=O)CSC2=NN=C(N2C3=CC=C(C=C3)OC)C4=CN=CC=C4	Inactive
644390	CCOC(=O)N1CCC(CC1)NCCNC(=O)C2=CC=CC=C2Cl	Inactive
648172	C1CS(=O)(=O)CC1NC(=O)C2C3CC(C2C(=O)O)C=C3	Inactive
647340	CC1=CC(=NC(=N1)N2CCC(CC2)C(=O)NC3=CC=C(C=C3)OC4=CC=CC=C4)C	Inactive
649432	CCOC(=O)CSC1=NN=C(N1C2=CC=CC=C2)CNC3=CC=C(C=C3)Cl	Inactive
3575228	CC1=CC(=NO1)NC(=O)CSC2=CN(C3=CC=CC=C32)CCNC(=O)C4=CC=C(C=C4)Cl	Active
2858406	CC1=NN2C=C(N=C2S1)C3=CC=C(C=C3)Cl.Br	Inactive
645459	CC(C)N1C2=C(N=C1SCC(=O)NCCC3=CC(=C(C=C3)OC)OC)N(C(=O)N(C2=O)C)C	Inactive
645982	CN(C1=NN=C(S1)C2=CC=NC=C2)C(=O)C3=CC=NC=C3	Inactive
20912277	CC1=CN=C(C=C1)NC(=O)C2CCCN(C2)C3=NC=NC4=C3N=C5N4CCCCC5	Active
648763	CN1C(=NN=C1SCC2=CC=CC=C2)CNC3=CC=C(C=C3)Cl	Inactive
645213	COC(=O)CSC1=C(C=CC=N1)C2=NC3=CC=CC=C3N2	Inactive
644650	CC(=O)NC(CC1=CC=CC=C1OC)C(=O)NC2CCN(CC2)C3=NN=NN3C4=CC=CC=C4	Inactive
647829	CC1=NNC(=O)N=C1NCC2=CC=CO2	Inactive
649174	CC1=C(C=C(C=C1)CC2C(=O)NC(=O)S2)Cl	Inactive
9580868	CC1=NOC(=C1C(=O)O/N=C(/C2=CC=C(C=C2)C(C)(C)C)\N)C3=CC=C(C=C3)Cl	Active
135460552	CCOC(=O)C1=CC=C(C=C1)N/N=C/C2=C(C(=CC(=C2)Br)[N+](=O)[O-])O	Active
135517193	CNC(=S)N/N=C/C1=C(C(=CC(=C1)Br)Br)O	Active
54676429	C1=CC=C2C(=C1)C(=C(C(=O)O2)CC3=CC(=C4C=CC=NC4=C3O)Cl)O	Active
650195	C1CN(CCC1NC(=O)C2=CC=CO2)C(=O)NCC3=CC=CC=C3	Inactive
6398899	CC1=CC2=C(C=C1)NC3=C2N=NC(=N3)SCCN4CCOCC4	Inactive
9551861	CC1=CC=C(C=C1)C2C3=CC=CC=C3OC(=C2/C=C/4\C(=O)NC(=S)S4)C5=CC=CS5	Active
6602663	C1CN(CCN1CC(COC2=CC=CC=C2)O)C(=O)C(C3=CC=CC=C3)C4=CC=CC=C4.Cl	Inactive
699043	CC1=CC=C(C=C1)C2=C(C3=NC4=CC=CC=C4N3C(=C2C#N)N)C#N	Active
648366	CCCSC1=C(C(C(C(=O)N1)C(=O)OC)C2=CC=CC=C2C)C#N	Inactive
647583	CC1=CC(=C(C=C1)C)NC(=O)CSC2=NN=C(O2)C3=CC=CC=C3C	Inactive
649404	CN1C(=NN=C1SCC(=O)N2C3=CC=CC=C3CCC4=CC=CC=C42)CN5C6=CC=CC=C6N=N5	Inactive
647214	COC1=CC(=C(C=C1)NC(=O)CN2N=C(N=N2)C3=CC=C(C=C3)CN4CCOCC4)OC	Inactive
648588	CCOC(=O)C1=CC=C(C=C1)N(CC(=O)NC2CCCC2)C(=O)CNC(=O)C3=CC=CO3	Inactive
648699	CCCN1C2=C(N=C1SCC(=O)N3CCCC4=CC=CC=C43)N(C(=O)N(C2=O)C)C	Inactive
649632	CCN1CCN(CC1)CCNC(=O)C2=CN(N=N2)CC3=CC=CC=C3F	Inactive
3810808	CC1=CC=C(C=C1)CNC2=NC(=C(S2)C#N)Cl	Active
6603322	COC1=CC=CC=C1C(C2=NN=NN2CC3=CC=CC=C3)N4CCN(CC4)C5=NC6=CC=CC=C6S5.Cl	Inactive
646348	CCCCC(C(=O)NCC1CCCO1)OC(=O)C2=CC3=C(N2C)C=CO3	Inactive
646643	C1COCCN1CCCN(CC2=CC3=CC4=C(C=C3NC2=O)OCCO4)C(=O)NC5=CC=CC=C5	Inactive
753638	CC1=CC(=C(C=C1)NC(=O)C2=CC(=CN=C2)Br)O	Active
645382	CCC(C(=O)NC1CCCC1)N(CC2=CC=CO2)C(=O)CN3N=C(N=N3)C4=CC=C(C=C4)C	Inactive
20919845	CC1=CC=C(C=C1)N2C(=C3C(=NN(C(=O)C3=N2)CC(=O)NCCC4=C(C=CC(=C4)OC)OC)C)C	Active
650537	CC1=C2C(=CC=C1)C=C(C(=O)N2)CN(CCCN3CCOCC3)CC4=NN=NN4C(C)(C)C	Inactive
648800	C1=CN(C=C1)C2=CC(=C(C=C2)C(=O)O)O	Inactive
135450611	CCC1=CC(=CC=C1)NC(=O)C2=C3C(=NS2)C(=O)NC=N3	Inactive
647974	CC(C)COC1=CC=C(C=C1)C2=NN=C(O2)C3=CC=NC=C3	Inactive
619283	CC1=C(SC2=C1C(=O)N3C(=N2)CCC(=O)N3)C	Inactive
4009697	CC1=CC(=CC(=C1OC(=O)C)C(=O)NC2=C(C=C(C=C2)[N+](=O)[O-])Cl)Cl	Active
649348	CCC1(CC2=C(CO1)SC3=C2C(=O)NC(=N3)SCC(=O)O)C	Inactive
644652	CC(C)NS(=O)(=O)C1=CC=C(C=C1)CCC(=O)NCC2=CC=CO2	Inactive
646660	CN(C)C1=CC=C(C=C1)C2=NN(N=N2)CC(=O)NC3=CC=CC=C3N4CCOCC4	Inactive
976250	CC(=O)NC1=CC=CC=C1NC(=O)C2=CC=CC=C2C3=CC=CC=C3	Active
650596	CCN(CC)C1=C(C=CC=N1)C(=O)NCC2=CC=CS2	Inactive
647186	COC1=CC=CC=C1NC(=O)NC2=C(C=C(C(=C2)OC)NC(=O)CN3CCCCC3)OC	Inactive
1475343	COC1=CC=C(C=C1)CS(=O)(=O)/C(=C(\C(=O)NC2=CN=C(C=C2)OC)/Cl)/Cl	Active
2319244	C1=CC=C(C=C1)C2=NN(C=C2NC(=O)CCl)C3=CC=CC=C3	Active
649097	C1=CC=C2C(=C1)C3=C(N2)C=CC(=C3)C(=O)NCCCO	Inactive
6175808	CC1=CC=C(C=C1)C(=O)/C=C(\CC(=O)C2=CC=C(C=C2)OC)/C3=CC=CC=C3	Active
648336	COC1=CC(=C(C=C1)CN(C2CCCC2)C(=O)CN3C(=O)COC4=CC=CC=C43)OC	Inactive
648127	CC(=O)C1=CC2=C(C=C1NS(=O)(=O)C3=CC4=C(C=C3)OCCO4)OCO2	Inactive
135460261	COC1=C(C=CC(=C1)/C=C/C2=NC3=C(C=C2)C(=CC(=C3O)Br)Br)O	Active
646129	CN1C2=C(C(=O)NC1=O)N(C(=N2)NCCCO)CC3=CC=C(C=C3)F	Inactive
645818	COC1=CC=CC2=C1NC=C(C2=O)C(=O)NCC3=CC=CS3	Inactive
650106	C1CN(CCN1C(=O)CC2=CC=CC=C2)C(=O)C3=CC=CS3	Inactive
644823	CC1=CC2=C(C=C1)NC(=O)C(=C2)CN(CC3=CN=CC=C3)CC4=NN=NN4CCN5CCOCC5	Inactive
645943	C1=COC(=C1)C(=O)NCCNC(=O)C2=CC=CS2	Inactive
645671	CCOC(=O)C1=CC(=CC=C1)S(=O)(=O)N(CCO)CC2=CC3=CC(=C(C=C3NC2=O)OC)OC	Inactive
645684	CC1=CC=C(C=C1)N2CC(CC2=O)C(=O)NC3=CN=CC=C3	Inactive
648246	CC1=CC(=NN1C2=NC(=NC(=N2)NC3=CC=CC=C3)N4C(=CC(=N4)C)C)C	Inactive
648089	C1COCCN1CCCNC(=O)CSC2=NC3=CC=CC=C3S2	Inactive
16395151	C[C@]12CCC3C(C1(CCC2C4=CC(=O)OC4)O)CCC5=CC(CC[C@]35/C=N/O)O	Active
647592	CC(C)N1C2=C(C=C(C1=N)C(=O)NCCC3=CC=CC=C3)C(=O)N4C=CC=CC4=N2	Inactive
646716	CC(=O)NC1C(=O)NC(=NC1=O)SCC(=O)NC2CCCCC2	Inactive
645846	C1CCC(CC1)N2C(=NN=N2)SCC(=O)NC3=C(C4=C(S3)CCCC4)C#N	Inactive
647617	C1=CC=C2C(=C1)N(C3=CC=CC=C3S2)C(=O)CSC4=NN=C(N4CC5=CC=CO5)C6=CN=CC=C6	Inactive
646199	C1COCCN1CN2C(=O)C3C(C2=O)C4C5=CC=CC=C5C3C6=CC=CC=C46	Inactive
2959819	C1CC2=CC3=C(C=C2C1)NC(=O)CC3C4=C(C=CC(=C4)F)F	Active
2396037	C1=CC=C(C(=C1)/C=C(\C(=O)O)/SC2=NN=C(O2)C3=CC=C(C=C3)F)OC(F)F	Active
645362	CCCCSC1=NNN=N1	Inactive
1348398	C1=CC(=CC(=C1)Cl)C2=CC=C(O2)/C=C\3/C(=O)N(C(=N)S3)C4=NC=CS4	Active
3237799	COC1=C2C(=CC=C1)SC(=N2)NC3=NN=C(O3)C4=CC=CS4	Active
649104	COCC1=NC2=CC=CC=C2N1CCOC3=CC=CC=C3OC	Inactive
647854	C1CC(OC1)CNC(=O)C2=NN3C(CC(NC3=C2)C4=CC=C(C=C4)Br)C(F)(F)F	Inactive
226199	C1=CC=C(C=C1)C2=CC=C(N2)C(=O)O	Inactive
647975	COC1=CC=CC=C1NC(=O)N2CCCC2C(=O)NCC3=CC=CC=C3F	Inactive
648372	CC(C)OC(=O)CC(=O)CSC1=C(C=C2CCCC2=N1)C#N	Inactive
135433277	C1=CC2=C(C(=C1)O)N=C(C=C2)/C=C/C3=C(C(=CC(=C3)Cl)Cl)O	Active
646948	CCOC(=O)NC1=NN=C(S1)CCC2=CC=CC=C2	Inactive
2349797	C1=CC=C(C=C1)CCNC(=S)NC2=CC=CC3=C2C=CN=C3	Active
650457	CC1(OC2=C(O1)C=C(C=C2)NC(=O)C3COC4=CC=CC=C4O3)C	Inactive
6603387	C1CCC(CC1)N2CCN(CC2)CC(=O)NC3=CC=CC=C3C4=CC=CC=C4.Cl	Inactive
648188	CCC1(C2C(C(N1)C3=CC=CO3)C(=O)N(C2=O)C4=CC=C(C=C4)C)C(=O)OC	Inactive
2999375	CC1=CC(=NO1)NC(C2=CN=CC=C2)C3=C(C4=C(C=CC=N4)C=C3)O	Active
9600677	CC1=CC=C(C=C1)S(=O)(=O)/N=C(\CCl)/N2CCOCC2	Active
647398	CCN1C2=C(N=C1SCC(=O)NC3=CC4=C(C=C3)OCO4)N(C(=O)N(C2=O)C)C	Inactive
881003	CC1=CC=C(C=C1)NC(=O)NC2=NN=C(S2)C3=CC=NC=C3	Active
6364517	CCN\1C2=CC=CC=C2S/C1=C\C(=C\C3=[N+](C4=CC=CC=C4S3)CC)\C.[I-]	Active
645586	CC1CCN(CC1)S(=O)(=O)C2=CC=C(C=C2)C3=NN=C(O3)SCC4=CN=CC=C4	Inactive
1370213	CC1=C(C(=O)N2C(=N1)C(=C(N2)CC3=CC=C(C=C3)OC)C4=CC=CC=C4)Cl	Active
650199	CC(C)C(C1=NN=NN1CC2=CC=CO2)N(CC3=CC4=C(C=CC(=C4)OC)NC3=O)C5CCCCC5	Inactive
646579	C1CCN(CC1)C2=NC=NC3=C2NC4=CC=CC=C43	Inactive
24817446	CN(CC1=NC=CS1)C(=O)C2=NOC(=C2)COC3=CC=CC4=C3C=CN=C4	Active
24747990	CC[N+]1=C(C=CC(=C1)C)/C=C/C2=CC=C(C=C2)N(C)C.[I-]	Active
6398895	CN(C)CCCNCCCNC(=O)C1=CC=CO1.C(=C/C(=O)O)\C(=O)O	Inactive
3035187	COC1=C(C=C2C(=C1)C(=NC=N2)NC3=CC(=CC=C3)Cl)OC.Cl	Active
647732	CC1=CC(=C(C(=C1)C)NC(=O)CSC2=NN=C(N2CC3=CC=CO3)C4=CC=NC=C4)C	Inactive
2998271	CC(C)(C)C1=CC(=CC(=C1O)C(C)(C)C)C(C2=CN=CC=C2)N3CCN(CC3)CCO	Active
2418264	COC1=CC(=C(C=C1)OC)/C=C/C(=O)N2C(=O)C3=C(C2=O)C(=CC=C3)N	Active
650604	CC1=CSC(=N1)NC(=O)CSC2=NC3=C(C(=C(S3)C)C)C(=O)N2	Inactive
645064	COC1=CC(=C(C=C1NC(=O)C2CC2)OC)NS(=O)(=O)C3=CC=C(C=C3)F	Inactive
647941	CC(C)OC(=O)CC12CN(CC(C1=O)(CN(C2)C(=O)C)CC(=O)OC(C)C)C(=O)C	Inactive
9583470	CC1=C(C=C(C=C1)NC(=O)O/N=C/C2=C(N(N=C2C)C(C)(C)C)C)Cl	Active
650004	CCN1C2=C(N=C1SCC(=O)NCCC3=CC(=C(C=C3)OC)OC)N(C(=O)N(C2=O)C)C	Inactive
647433	CCC(C)N1C2=C(C(=CC(=N2)C)C)C(=O)N1	Inactive
649014	C1CC(N(C1)C(=O)NCC2=CC=CC=C2)C(=O)NC3=CC4=C(C=C3)OCO4	Inactive
648641	CC1=CN=C(C=N1)C2=NN=C(S2)N(C)C(=O)C3=CC=CC=N3	Inactive
647800	CCSC1=NC2=C(N1CC(COC3=CC=CC=C3C)O)C(=O)NC(=O)N2C	Inactive
649937	CCOC1=CC=CC=C1NC(=O)C2=CC3=NC=CN=C3C=C2	Inactive
650311	CC1=CC=C(C=C1)OCC(=O)NCCN2CCN(CC2)C(=O)COC3=CC=C(C=C3)C	Inactive
648482	COC1=C(C=C2C(=C1)CCN3C2=C(COC3)C#N)OC	Inactive
5674353	COC1=CC(=CC(=C1OC)OC)C(=O)N/N=C(\C2=CC=CC=C2)/C3=CC=CC=N3	Active
650216	CC1=C(SC2=C1C(=O)NC(=N2)CN(CCC3=CC=CC=C3)C(=O)C4=CC=CO4)C	Inactive
135417050	CC(=NCC1=CC=CO1)C2=C(C3=CC=CC=C3C2=O)O	Inactive
645679	C1CSC(=N1)SCN2C3=CC=CC=C3OC2=O	Inactive
644371	C1CCCN(CC1)CC(=O)NCCC2=CC=C(C=C2)F.C(=O)(C(=O)O)O	Inactive
650514	CC1(CC2=CC=CC=C2C3=NN=C(N31)SCC(=O)OC)C	Inactive
647430	CC1=CC(=NN1C2=NC3=C(N2C(C)C)C(=O)NC(=O)N3C)C	Inactive
644405	CN(C1CCCCC1)C(C2=CC3=CC(=C(C=C3NC2=O)OC)OC)C4=NN=NN4C5CCCCC5	Inactive
648658	CCC1=NN=C(S1)NC(=O)CSC2=NN=C3N2C=CC=N3	Inactive
645479	CC1=CC=CC=C1N(CC(=O)NCC2=CC3=C(C=C2)OCO3)C(=O)CCC(=O)NC4=CC=CC=N4	Inactive
22550660	CCOC(=O)C1CCN(CC1)S(=O)(=O)C2=CC3=C(C=C2)SC(CN3C(=O)C)C	Active
646213	CCC(C)(C)N1C(=NN=N1)C(C2=CC=CC(=C2)C#N)N3CCN(CC3)C4=CC=CC(=C4C)C	Inactive
649714	CCC(=O)NC1=CC=C(C=C1)NC(=O)C2=C(N=C3N2C=CC=C3)C	Inactive
644628	COC1=CC=C(C=C1)OCC(=O)N2CCN(CC2)CC3=CNC4=CC=CC=C43.C(=O)(C(=O)O)O	Inactive
650107	CC1=CC(=CC(=C1)OCC(=O)NCCN2CCOCC2)C	Inactive
5768999	CCOC1=C(C=CC(=C1)C2/C(=C(/C3=C(C=CC(=C3)C)C)\O)/C(=O)C(=O)N2CCN(C)C)O	Inactive
649402	CCOC(=O)CCC1=C(N=C2C=C(NN2C1=O)C3CCCN(C3)C(=O)OC(C)(C)C)C	Inactive
992588	CCC1=CC=C(C=C1)S(=O)(=O)NC2=CC(=C(C3=CC=CC=C32)O)SCC(=O)O	Active
6897238	CC1=CC=C(C=C1)C2=NN(C=C2/C=N/NC(=O)C3=CC=C(O3)Br)C4=CC=CC=C4	Active
3296286	CCOC(=O)C(=CC1=CC=C(C=C1)N2C=CN=C2)C(=O)OCC	Active
647808	COC1=C(C(=CC=C1)OC)C(=O)N2CCN(CC2)CC3=CC4=C(C=C3)OCO4	Inactive
1240113	CC1=CC(=CC=C1)CSC2=CC=CC3=C2N=CC=C3	Active
5737667	COC1=C(C=C(C=C1)/C=C/C(=O)N2C3=CC=CC=C3N=C2SCC=C)OC	Active
646681	C1=CC2=C(C=C1CC3=CC4=C(C=C3)OC(=N4)C5=CC=NC=C5)N=C(O2)C6=CC=NC=C6	Inactive
645261	C1CC(CN(C1)S(=O)(=O)C2=CC=CC(=C2)C(F)(F)F)C(=O)NC3=CC=C(C=C3)N4CCOCC4	Inactive
649466	COC1=CC=C(C=C1)S(=O)(=O)NCC(=O)N(CC(=O)NCC2CCCO2)C3=CC=CC=C3	Inactive
650444	CCN1C(=NN=C1SCC(=O)NC2=CC=CC=C2C(=O)OC)COC3=CC=CC(=C3)OC	Inactive
647999	C1CCC(C1)NC(=O)CN(C2=CC=CC=C2)C(=O)CCNC(=O)C3=CC=CO3	Inactive
7151024	CC1=CC=C(C=C1)CN2C=CN=C2SCC(=O)NC3CCCC3	Active
649211	CC1=CC=C(C=C1)C2=NN=C(N2C)SCC(=O)NC3=NC4=C(S3)CCCC4	Inactive
2155055	CCCCN(CCCC)C1=NC=NC2=C1NC=N2	Active
4962453	C1C(N(C2=CC=CC=C2S1)C(=O)CCl)C3=CC=CC=C3	Active
6603375	CN(C)CC1(CCCC1)C2=CC=CC=C2.Cl	Inactive
2873426	C1=CC=C2C(=C1)N=C(S2)/C(=C(/C3=CC=C(C=C3)F)\O)/C#N	Active
645873	COC(=O)CCCCC1C(C(CS1)NC(=O)OC)NC(=O)OC	Inactive
645118	CCOC1=CC=CC(=C1)NC(=O)C(CC2=CC=CS2)C3=NNN=N3	Inactive
3426128	CC1CCCN(C1)C(=O)C2=CC3=C(C=C2)C(=O)N(C(=S)N3)CCOC	Active
6501976	C1=CC=C(C(=C1)CNC2=CC3=C(C=C2)NC(=O)N3)OCC4=CC=CC=C4Cl	Active
2268032	CC1=CC=C(C=C1)S(=O)(=O)OC2=C(C=C(C=C2)/C=C/3\C(=O)NC(=S)S3)OC	Active
646063	CC1=C(CC(=O)N1C2=CC(=C(C=C2)OC)OC)C(=O)OC	Inactive
648960	CC1=CC=C(C=C1)CC(C(=O)NC2CCN(CC2)C(=O)C3=CC(=C(C(=C3)OC)OC)OC)NC(=O)C	Inactive
1438135	CC(C)CNC(=S)N1CCC(CC1)C(=O)C2=CC=C(C=C2)F	Active
2989726	CC1=CC=C(C=C1)C(=O)NC(C2=CC=CC=C2)C(=O)NC3=CC=C(C=C3)OC	Active
54684094	CN1C2=CC=CC=C2C(=C(C1=O)C(=O)NC3=CC=CC=N3)O	Inactive
649617	CCC1=NN=C(S1)NC(=O)CSC2=NN=C(N2C3CCCCC3)CNC4=CC=C(C=C4)F	Inactive
20927369	CC1C(=O)NC2=C(S1)C=CC(=C2)S(=O)(=O)N3CCC(CC3)C(=O)NC4=CC=C(C=C4)Cl	Active
650628	COCCN1C(=NN=N1)SCC(=O)N2CCCCC2	Inactive
648263	CC1=CC=C(C=C1)S(=O)(=O)N2CCN(CC2)C(=O)CN3CCC4=CC=CC=C4C3.C(=O)(C(=O)O)O	Inactive
4917203	C1=CC=NC(=C1)SCC(=O)NC2=NON=C2[N+](=O)[O-]	Active
648877	C1COCCN1C2=CC=CC=C2NC(=O)CSC3=NC4=CC=CC=C4C=C3C#N	Inactive
1088438	CC1=CC=C(C=C1)S(=O)(=O)N2C3=CC=CC=C3N=C2N	Active
1778871	CCS(=O)(=O)C1=NN=NN1C2=CC=CC=C2S(=O)(=O)C	Active
6603661	CCCC1=C(N=C(NC1=O)SCCN(CCC)CCC)O.Cl	Inactive
1840247	CCOC(=O)C1=C(OC2=C1C=C(C=C2)O)CSC3=CC=CC=C3	Active
135450647	C1CN(CCC1C2=NC3=C(C(=O)N2)N=NN3CC4=CC(=CC=C4)Cl)C(=O)NC5=CC=C(C=C5)F	Inactive
649175	COC1=CC=C(C=C1)OCC2=CC=C(C=C2)C(=O)O	Inactive
646123	C1=CC=C(C=C1)CN2C3=C(C=CC=N3)N=C2SCC(=O)NCC4=CC=CO4	Inactive
648225	CC(C)C1=CC(=C(C=C1)OC)S(=O)(=O)NC2=NC=C(C=C2)Cl	Inactive
2059132	CC(C)(C)C1C/C(=C\C2=CC=CC=N2)/C(=O)/C(=C\C3=CC=CC=N3)/C1	Active
15740787	C[N+]1=C2N(C3=CC=CC=C31)N=C(CS2)C4=CC=C(C=C4)OC.[Br-]	Active
648240	CCOC1=C(C(=CC(=C1)C2C3=C(CCCC3=O)NC4=C2C(=O)CCC4)Cl)O	Inactive
2763794	CN1C2=CC=CC=C2C(=C1SC3=CC=C(C=C3)Br)C=O	Active
647541	C1COCCN1CC2=CC=C(C=C2)C3=NN(N=N3)CC(=O)NC4=NC(=CS4)C5=CC=CC=C5	Inactive
3238963	CCN(C1=CC=CC(=C1)C)C(=O)CSC2=NC3=C(C=CC(=C3)C(=O)OC)C(=O)N2CC4=CC=CO4	Active
645023	CCN(CC)S(=O)(=O)C1=CC=C(C=C1)C2=NN=C(O2)SCC(=O)C3=CC=C(C=C3)OC	Inactive
646126	C1CCC2=C(C1)N=C(S2)NC(=O)CSC3=NN=C(O3)CNC4=CC=C(C=C4)Cl	Inactive
838877	C1=CC=C(C=C1)C2=CC=C(C=C2)C3=NC(=NO3)C4=CC=CC=N4	Active
630631	CCOC1=CC=C(C=C1)NC(C2=CC=CC=C2)P(=O)(OC)OC	Active
115990	CC1=C(N=NN1C2=CC=CC=C2)C(=O)O	Inactive
6602583	CCC1=CC2=C(N=CN=C2S1)NCCN3CCCCC3.Cl	Inactive
644527	CC(=O)NC1=CC2=C(C=C1)OC(=N2)C3=CC=CC=C3Br	Inactive
4230741	CC1=CC=C(C=C1)N(C(C2=CC=C(C=C2)OC)C(=O)NC3CCCCC3)C(=O)CCl	Active
648121	CCN(CC)C1=CC2=C(C=C1)C(=C(C(=O)O2)CN3CCOCC3)C	Inactive
650208	CC1=C2C(=CC=C1)C3=NN=CN3C(=N2)C4=CC=CC=C4	Inactive
5400100	C1CCN(CC1)C(=O)C2=CC=CC\3=C2C4=CC=CC=C4/C3=N/O	Active
821204	CC(=O)C1=CC(=C(C=C1)SC2=NN=NN2C3=CC=CC=C3)[N+](=O)[O-]	Active
647798	CCCN1C(=NN=C1SCC(=O)NC(C)(C)C)C(C)C	Inactive
648708	CC1=C(C(=NN1C)C)CNC(=O)C2=C3NC(CC(N3N=C2)C(F)(F)F)C4=CC=CC=C4	Inactive
648197	CN1CCN(CC1)C(=O)C2=CC3=C(N2CC(=O)C4=CC=CC=C4)C=CS3	Inactive
647458	CCOC1=CC2=C(C=C1)NC(=O)C(=C2)CN(CC3=CC=C(C=C3)F)C(=O)C4=CC=CO4	Inactive
5059962	CC1=NSC(=C1C#N)NC2=CC=C(C=C2)[N+](=O)[O-]	Active
646653	CC(C)C(C1=NN=NN1C(C)(C)C)N2CCN(CC2)C3=CC(=CC=C3)Cl	Inactive
2954885	COC1=C(C=C(C=C1)CCNC(=S)N2CCC(CC2)CC3=CC=CC=C3)OC	Active
648665	CN1C=NN=C1SC2=NC3=C(N2CC4=CC=CC=C4Cl)C(=O)N(C(=O)N3C)C	Inactive
2084142	CS(=O)(=O)N(CCC#N)CC1=CC=C(O1)/C=C\2/C3=CC=CC=C3NC2=O	Active
16681898	CCOC1=CC=C(C=C1)C2=C(N(C3=[N+]2CCCCC3)C4=CC=C(C=C4)OCC)C.[O-]Cl(=O)(=O)=O	Active
649659	CC(C)C(=O)NC1=NC=C(C=C1)NC(=O)C2=CC=CO2	Inactive
646172	COC1=CC=C(C=C1)OCC(=O)N2CCN(CC2)CC3CC4CC3C=C4	Inactive
726838	CCN1C(=NNC1=S)C2=CC=C(C=C2)C(C)(C)C	Inactive
1216381	C1CCN(CC1)S(=O)(=O)C2=C(C=C(C(=C2)C(=O)NC3=CC=CC=C3C(=O)O)Cl)Cl	Active
2868411	CN1C2=CC=CC=C2N(C1=N)CC(C3=CC=CC4=CC=CC=C43)O.Cl	Inactive
16187959	CC1=C(C=CC(=C1)Br)NC(=O)C2=CN=C(C3=CC=CC=C32)N4CCN(CC4)C5=CC=CC=N5	Active
648856	CC1=C(OC2=CC=CC=C12)C(=O)NC3=CC=C(C=C3)N4C=NN=N4	Inactive
4370338	CC1=CC(=C(N1CC2=CC=CS2)C)C(=O)COC3=C(N=CC=C3)[N+](=O)[O-]	Inactive
650402	C1CN(CCN1)CC(=O)O	Inactive
650744	C1CC(=O)N(C1)C2=CC=C(C=C2)CNC(=O)C3=CN(N=N3)CCC4=CC=CC=C4	Inactive
2465947	CN(CC1=CC=C(S1)Cl)C(=O)CCl	Active
646746	CCC(C1=NN=NN1CC2=CC=CO2)N(CC3=CC4=C(C=CC(=C4)OC)NC3=O)C5CCCCC5	Inactive
646432	C1COCCN1CCSC2=NN=C(N2CC3=CC=CC=C3)C4=CN=CC=C4.C(=O)(C(=O)O)O	Inactive
1472329	CC1=CC=C(C=C1)S(=O)(=O)C2=NC=C(C=C2)[N+](=O)[O-]	Active
645508	CCCN1C(=NN=N1)SCC(=O)NCC2=CC=C(C=C2)OC	Inactive
647606	COC1=CC(=CC(=C1OC)OC)C(=O)NC2=C(C=C(C(=C2)OC)NC(=O)C3=CC=CO3)OC	Inactive
649264	CC(C)(C)S(=O)(=O)C1=CC=CC=C1C(=O)O	Inactive
662903	C1=CC(=C(C=C1Cl)Cl)C2=NN3C(=NN=C3S2)C4=CC=NC=C4	Active
646527	C1CN(CCC1NC(=O)CC2=CC=CC=C2)S(=O)(=O)C3=CC=CC(=C3)F	Inactive
2896630	C1CN(CC2=CC=CC=C21)C(=O)C3COC4=CC=CC=C4O3	Active
6603409	C1CN(CCN1CC(COC2=CC=CC=C2)O)C(=O)COC3=CC=CC=C3.Cl	Inactive
648502	CCOC(=O)C1=C(N=C(S1)NC(=O)CSC2=NN=NN2C3=CC(=C(C=C3)C)C)C	Inactive
5821715	C1CC(=O)N2C1S/C(=C/NC3=CC=C(C=C3)C(F)(F)F)/C2=O	Active
135450600	C1=CC=C(C=C1)C2C=C(NC3=NC(=NN23)NC(=O)C4=CC=CO4)C5=CC=CC=C5.Cl	Inactive
650639	CCN1C2=C(N=C1SCC(=O)C3=C(C=CC(=C3)OC)OC)N(C(=O)N(C2=O)C)C	Inactive
16192823	CC1=C(C=C[N+](=C1C)CC(=O)C2=CC=C(C=C2)OC)N.[Br-]	Active
5728957	C1=CC(=CC(=C1)Br)/C=C/C2=NC(=NC=C2)NS(=O)(=O)C3=CC=C(C=C3)N	Active
649277	CCCN1N=C(N=N1)NC(=O)C2=CC(=CC=C2)OCCC	Inactive
650520	CC1=CC=C(C=C1)NC(=O)C(C)N2C(=O)C3=CC=CC=C3C2=O	Inactive
650330	C1CCC(CC1)(C(=O)N2CCN(CC2)C(=O)C3=CC=CO3)NC(=O)NC4=CC=CC=C4	Inactive
135412049	CCCCOC(=O)CNC1=NN=C(NC1=O)SCC(=O)OCC	Inactive
2928973	C1=CC=C2C(=C1)C(=CS2(=O)=O)SC3=NC4=C(O3)C=CC(=C4)Cl	Active
648769	C1COC(C2=CC=CC=C21)CNC(=O)CS(=O)CC(=O)NC3=CC=C(C=C3)Cl	Inactive
648299	CCC1=CC=C(C=C1)C(=O)CSC2=NC=NN2	Inactive
2989360	C1=CC(=CC(=C1)NC(=O)NC2=CC=C(C=C2)Cl)C(=O)O	Active
3239592	CCCCN1C(=O)C2=C(C=CS2)N=C1SCC(=O)N3CCN(CC3)C4=CC=CC=C4	Active
6603602	COC1=C(C=C(C=C1)CN(CCN2CCOCC2)C(=O)C3=C(C=CC=C3F)F)OC.Cl	Inactive
647230	CC1=CC(=C2C(=C1)C=C(C(=O)N2)C(C3=NN=NN3CC4=CC5=C(C=C4)OCO5)N6CCCC6)C	Inactive
647334	C1CCC(CC1)NC(=O)CN(C2=CC=C(C=C2)F)C(=O)CSC3=NN=C(O3)COC4=CC=CC=C4	Inactive
645756	CN1C=CC=C1C(C(=O)NC2CCCCC2)N(C3CC3)C(=O)CC4=CC=CS4	Inactive
650070	COC1=CC=CC=C1C(C2=NN=NN2C3CCCC3)N4CCN5CCCC5C4	Inactive
649250	CCOC(=O)C1=CN=C(N=C1N)SCC(=O)NC2=CC(=C(C=C2)NC(=O)C)OC	Inactive
1432812	CC1=CC2=C(C=C1C)N=C(N2)C3=CN=C(C=C3)SCC(=O)C	Active
2952279	C1=CC=C2C(=C1)N=C(S2)/C(=C(/C3=CC=C(O3)C4=CC(=CC=C4)[N+](=O)[O-])\O)/C#N	Active
650583	CC1=CC(=C(C(=C1)C)NC2=NCC(=O)N2C3CCCCC3)C	Inactive
649031	CS(=O)(=O)N1CCC2=C1C=CC(=C2)C3=CSC(=N3)NC(=O)CC4=CC=CS4	Inactive
2922056	CCC(=O)NC(C1=CC=C(C=C1)C)C2=CC(=C3C=CC=NC3=C2O)[N+](=O)[O-]	Active
290219	CC1=C(OC2=NC=NC(=C12)N)C	Inactive
135519908	C1=CSC(=C1)C2=NC3=C(C(=C2)C(F)(F)F)C(=O)NC(=N3)SCC(=O)NC4=C(C(=C(C(=C4F)F)F)F)F	Active
9680914	CC1=CC(=C(N1C2=CC=CC=C2)C)/C=N/NC3=NC=NC(=C3[N+](=O)[O-])N	Active
396186	C1CCC2(CC1)C(C(=O)N3CCSC3=C2C#N)C#N	Inactive
1463819	COC1=CC=C(C=C1)NC(=O)CN2N=C(N=N2)C3=CC=CC=C3NS(=O)(=O)C4=CC=C(C=C4)OC	Active
648237	CC(C)C1=NN=C(S1)NC(=O)C2=CC(=CC=C2)OC	Inactive
5307507	COC1=CC2=NC3=C(C=C2C=C1)C(=NN3C(=O)CC4=CC=CC=C4OC)N	Active
648452	CC1=CC2=NN(N=C2C=C1NC(=O)C3=CN=CC=C3)C4=CC=C(C=C4)OC	Inactive
644409	C1CC(CN(C1)S(=O)(=O)C2=CC=C(C=C2)N3C=NN=N3)C(=O)NCC4CC4	Inactive
644434	CC12CCC3C1(COC2(C3)C(=O)NC4=CN=CC=C4)C	Inactive
649891	CC1=CC=C(O1)C2=NN(N=N2)CC(=O)N(C3=CC(=CC=C3)F)C(C4=CC=CO4)C(=O)NC5CCCC5	Inactive
647835	CC1=CC=C(O1)C(C(=O)NCCOC)N(CC2=CC=C(C=C2)OC)C(=O)CN3C4=CC=CC=C4N=N3	Inactive
551021	CC1=CC(=C(C=C1)C)NC(=O)C2CCCN2C(=O)OC(C)(C)C	Inactive
647820	CCN1C(=NN=C1SCC(=O)N2CCCCC2)COC3=CC=CC=C3C	Inactive
1010988	CC1=CC=C(C=C1)S(=O)(=O)NC2=CC=CC=C2C3=CC=CC=C3NS(=O)(=O)C4=CC=C(C=C4)C	Active
648101	CC(=O)NC(CC1=CC=C(C=C1)OC)C(=O)NC2CCN(CC2)C3=C4CCCC4=NC5=NC=NN35	Inactive
647789	C1CC2=CC=CC=C2N(C1)C(=O)CN3C(=O)COC4=CC=CC=C43	Inactive
2855520	CC1=C(C(NC(=O)N1)C2=CC(=CC=C2)[N+](=O)[O-])C(=O)OCC3=CC4=C(C=C3)OCO4	Active
649615	CC(=CCC(C)(C)C1N(CCO1)C(=O)NC2=CC=CC=C2)C	Inactive
645276	COC(=O)C1=CC=C(C=C1)NC(=O)N2CCOCC2	Inactive
1608030	C/C(=C\C1=CC=CC=C1)/C=C\2/C(=O)N(C(=S)S2)C3=CC=C(C=C3)C(=O)O	Active
646652	COC1=CC=C(C=C1)C(C2=NN=NN2CC3=CC=C(C=C3)F)N4CCN(CC4)C5=CC=C(C=C5)OC	Inactive
647622	CCN1C(=O)C2=CC=CC=C2N=C1SCC(=O)NCC3=CC=CC=C3	Inactive
535511	C1CCN(CC1)C2=NN3C(=NN=N3)C=C2	Inactive
135417044	CCC1=C(N=C(NC1=O)NC2=NC(=C3C=C(C=CC3=N2)OC)C)C	Inactive
4601351	CC1=CC=C(C=C1)NC(=O)C2=CC=CC=C2NS(=O)(=O)C3=CC=C(S3)Cl	Active
644638	CN(C)CCCN(CC1=CC2=C(C=CC(=C2)OC)NC1=O)C(=O)NC3=CC=C(C=C3)F	Inactive
4962012	CC1=C(N(C(=C1C#N)NC(=O)CCl)CC2=CC=C(C=C2)F)C	Active
644767	CC(C)(C)N1C(=NN=N1)C(C2=CN=CC=C2)N3CCN(CC3)C4CCCCC4	Inactive
9668942	C1CCN(CC1)C2=NC(=NC(=N2)N/N=C/C3=CC=C(O3)C4=CC(=CC=C4)[N+](=O)[O-])N5CCCCC5	Active
16196147	COC1=CC=CC=C1N2C3=[N+](C=C2C4=CC=CC=C4)C5=CC=CC=C5CC3.[Br-]	Active
649756	CC1=CC=C(C=C1)C(C(=O)NCC2=CC=CO2)N(CC3=CC=CO3)C(=O)CNC(=O)C4=CC=CO4	Inactive
16745506	C[C@@]12C[C@H]3[C@H](C[C@H]1C(=C)C(=O)C=C2)[C@@](C(=O)O3)(C)O	Active
4067720	C1=CC=[N+](C=C1)NC(=NC2=CC=C(C=C2)Cl)[S-]	Active
648875	COC1=CC=C(C=C1)NCC2=NN=C(O2)SCC(=O)N3CCCC4=CC=CC=C43	Inactive
4136323	C1COC2=C(O1)C=CC(=C2)NC3=NC=NC4=C3C=C(C=C4)[N+](=O)[O-]	Active
6216105	CC(C)(C)C1=CC=C(C=C1)/C=C\2/C(=O)N(C(=O)S2)CCNC(=O)C3=CC(=CC=C3)S(=O)(=O)N4CCOCC4	Active
647129	CCN1C(=NN=C1SCC(=O)NC2=CC=CC(=C2)C(=O)OCC)C3=C(OC=C3)C	Inactive
647996	CC1=CC(=CC=C1)NC2=NC3=C(N2CC(CO)O)C(=O)N(C(=O)N3C)C	Inactive
665194	C1CNC(=O)C2=C1C3=C(C=CC(=C3N2)Cl)Cl	Active
135449555	CCCCCCC1=C(C=C2C(=C1)C=C(C(=O)O2)C3=NN=C(O3)C4=CC=CC=C4O)O	Active
649974	CN1C2=C(C(=O)N(C1=O)C)N(C(=N2)N3CCOCC3)CC4=C(C=CC=C4Cl)F	Inactive
645908	COCCN1C(=O)C2=CC=CC=C2N=C1SCC(=O)NC3=CC=CC(=C3)C(=O)OC	Inactive
649563	CC1=CC2=C(C=C1)OC(=O)N2CCCOC3=CC=CC=C3	Inactive
644734	C1CCN(C1)S(=O)(=O)C2=CC=C(C=C2)OCC(=O)NCC3=CC=CO3	Inactive
647869	CC1=CC(=C(C=C1)OC)NC(=O)C2=CC3=C(C=C2)OCO3	Inactive
646759	C1=CC=C(C=C1)C(=O)CN2C3=C(C=C2C(=O)NCC4=CC=CO4)SC=C3	Inactive
662416	CCOC1=CC=CC(=C1)C2=NN=C3N2N=C(S3)C4CCCCC4	Active
648954	CCC(C)(C)N1C(=NN=N1)CN2CCN(CC2)C3=C(C=C4C=CC(=CC4=N3)OC)C#N	Inactive
649307	CC1CCCCN1S(=O)(=O)C2=CC=C(C=C2)NC(=O)C3=CC(=CC=C3)N4C=NN=N4	Inactive
6602547	C1CCC(CC1)N2C(=NN=N2)CN3CCC(CC3)N4C5=C(C=C(C=C5)F)N=N4.Cl	Inactive
54677432	CCCN1C2=CC=CC=C2C(=C(C1=O)C(=O)NC3=C(N(N(C3=O)C4=CC=CC=C4)C)C)O	Inactive
647602	COC1=CC2=C(C=C1)NC(=O)C(=C2)CN(CC3CCCO3)CC4=NN=NN4CC5=CC=C(C=C5)F	Inactive
829334	CC1=NC2=C(C=C(S2)C3=CC=CC=C3)C(=O)N1N	Active
650558	C1CC2=CC=CC=C2N(C1)C(=O)CSC3=NN=C(O3)CNC4=CC=CC=C4	Inactive
16194499	C1=CC=C(C=C1)C2=C/C(=C\C3=CC=C(C=C3)[N+](=O)[O-])/C(=O)N2C4=CC=CC(=C4)C(=O)O	Active
6277064	CN(C)C1=CC=C(C=C1)/C=C(\C#N)/C2=CC=CC=N2	Active
3819005	C1C(O1)C(=O)C2=C(C=NN2)C3=CC=C(C=C3)Cl	Active
4438424	C1CN(C2=CC=CC=C21)C3=NC=NC(=C3[N+](=O)[O-])N	Active
1420281	C1CCN(CC1)C2=NC3=CC=CC=C3C=C2/C=C\4/C(=O)NC(=S)S4	Active
647935	CCOC1=CC=C(C=C1)NC(=O)CCN2CCCCC2	Inactive
650306	CC1=CC=C(C=C1)C(=O)CSC2=CC=CC=N2	Inactive
1339478	C1CN(CC2=CC=CC=C21)CC3=CC=C(C=C3)C(=O)NC4=CC=C(C=C4)CC#N	Active
2795856	CC(C)(C)C1=CC=C(C=C1)NC(=O)N2CCN(CC2)C3=NC=C(C=C3)[N+](=O)[O-]	Active
622563	CC1(N(C2=C3C(=CC=C(C3=C(C=C2)C=O)C=O)N1C)C)C	Active
648691	CCOC(=O)C1=CC2=C(N1CC(=O)NC3CCCCC3C)C=CO2	Inactive
647902	CCCCC1=NC2=CC=CC=C2C(=C1CCC)NC(=O)CN3CCN(CC3)C.C(=O)(C(=O)O)O	Inactive
4330749	CC1=CC=C(C=C1)C(=O)NC(=C(Cl)Cl)S(=O)(=O)C2=CC=CC=C2	Active
6603400	CC(CN1CCN(CC1)C)OC(=O)C2=CC(=C(C(=C2)OC)OC)OC.Cl	Inactive
647263	CCOC1=CC=C(C=C1)C2=NNN=N2	Inactive
2221997	COC1=CC=CC(=C1)N2C(=NN=N2)S(=O)(=O)C	Active
644690	CC1=CC=CC=C1NC(=O)CCC(=O)NC2=CC(=C(C=C2OC)NC(=O)C3=CC=CO3)OC	Inactive
135401871	C1=CC=C(C(=C1)CN2C3=C(C(=O)NC(=N3)C(=O)NCC4=CC=CS4)N=N2)Cl	Active
648496	CC1=CC=C(C=C1)CN2C3=C(N=C2NCCC4=CC=CC=C4)N(C(=O)N(C3=O)C)C	Inactive
645886	CCC1=C2C(=CC=C1)C(=O)C(=CN2)C(=O)N3CCOCC3	Inactive
646754	COC1=CC=C(C=C1)N2C(=O)CC(C2=O)CC3=CC=CC=C3	Inactive
6227965	C=CCOC1=CC=CC=C1C(=O)/C=C/2\C3=CC=CC=C3NC2=O	Active
929896	C1COCCN1C(=S)N=NC2=C(NC3=CC=CC=C32)O	Active
878844	C1=CC=C2C(=C1)C=C3C=NC4=NNC(=C4C3=N2)N	Active
5335985	C1=C(OC(=C1)[N+](=O)[O-])/C=C/C=C\2/C(=O)NC(=S)S2	Active
94464	C1=CC2=C(C(=C1)S(=O)(=O)N)N=CC=C2	Inactive
647584	CCOC(=O)C1=C(NC(=O)NC1C2=CC(=C(C=C2)OCC#N)OC)C3=CC=CC=C3	Inactive
647860	CCOCCOCN(C#N)C1=NC(=NC(=N1)N(C)C)OC	Inactive
646488	CN1C2=C(C(=O)N(C1=O)C)N(C(=N2)NC3=CC=CC=C3)CC(COC4=CC=C(C=C4)OC)O	Inactive
135450623	C1=CC=C(C(=C1)CN2C3=C(C(=O)NC(=N3)C(F)(F)F)N=N2)F	Inactive
648040	CC1=CC(=C(C=C1)C)NS(=O)(=O)C2=CC=C(C=C2)NC(=O)C3=CC=CO3	Inactive
649288	COCCNC(=O)C1=CC=CC=C1NC(=O)C2COC3=CC=CC=C3O2	Inactive
9550014	CCOC1=CC=C(C=C1)/C(=C/2\C(N(C(=O)C2=O)C3=NC=CC=N3)C4=CC=CC=C4)/O	Active
645440	CC1=CC2=C(C=C1)N(N=N2)C3CCN(CC3)CC(=O)NCCC4=NC5=CC=CC=C5N4	Inactive
646737	CC1=CC2=C(C(C(=C(O2)N)C#N)C3=CC4=C(C(=C3)OC)OCO4)C(=O)O1	Inactive
649858	CC(C)N1C2=C(N=C1SCC(=O)C3=CC4=C(C=C3)OCCO4)N(C(=O)N(C2=O)C)C	Inactive
646757	COC1=CC(=CC(=C1OC)OC)C(=O)NC2=CN=C(C=C2)NC(=O)C3=CC=CO3	Inactive
5765352	C1CC(CC=C1)/C=C(\C#N)/C2=NC3=CC=CC=C3N2	Inactive
649596	COCCCN1C(=NN=C1SCC(=O)NC2CCCC2)C3=CC=CO3	Inactive
759872	C1=CC=C(C=C1)/C=C/C=C(\C#N)/C(=O)NCC2=CN=CC=C2	Active
1536623	CC1=CC(=C(N1CCC2=CC=CC=C2)C)C(=O)CCl	Active
645053	C1CCN(CC1)C(=O)CSC2=NN=C(C=C2)C3=CC=C(C=C3)F	Inactive
2900108	CC(C(=O)NCC1(CCCC1)C2=CC=CC=C2)N3CCCC3.Cl	Inactive
16196332	C=CCOC1=CC=CC=C1CNC2=CC3=C(C=C2)OCCO3.Cl	Active
5012901	C1CCC2=C(C1)C=C(S2)C(=O)NC3=C(C=CC(=C3)S(=O)(=O)NC4=CC=CC=C4Cl)O	Active
649540	CCOC1=C(C=CC(=C1)C2C(=C(C(=O)N2CCC3=CC=CC=C3)O)C(=O)C4=CC=C(O4)C)O	Inactive
135455077	CC(C)(C)C1=CC(=CC(=C1O)C(C)(C)C)C2=NN3C4=CC=CC=C4[N+](=C3SC2)C.[Br-]	Active
648318	CC1=CC=C(C=C1)C(C(=O)NCC2=CC=CO2)N(CC3CCCO3)C(=O)CN4C5=CC=CC=C5N=N4	Inactive
16196163	CC(C)C1=CC=C(C=C1)N2C3=[N+](C=C2C4=CC=CC=C4)C5=CC=CC=C5CC3.[Br-]	Active
650464	CC1=CC=C(C=C1)NC(=O)N2CCC(CC2)C(=O)NCCC3=CCCCC3	Inactive
645644	CCOC(=O)C1=CC2=C(N1CC(=O)N3CCCC4=CC=CC=C43)C=CS2	Inactive
1488033	CN1C(=C(SC1=O)C=NC2=CC=C(C=C2)Br)O	Active
5310636	CCCCCC1=CC(=C2C(=CC(=O)OC2=C1)C)O	Active
647092	CC1=CC2=C(C=C1)N=C(N2)C3CCN(CC3)S(=O)(=O)C4=CC=C(C=C4)NC(=O)C	Inactive
3688338	C1CCCN(CC1)S(=O)(=O)C2=CC(=C(C=C2)Cl)NC(=O)CCl	Active
681971	C1=CC(=CC=C1OCC2=NNC(=S)O2)Cl	Inactive
17572355	CCCCC1C(=O)N(/C(=N\N=C\C2=CC=C(C=C2)OC)/S1)CC3=CC=C(C=C3)OC	Active
650460	CC1=C(C(=CC=C1)OCC2=NN=C(N2CC3=CC=CO3)SCC(=O)NC4=NOC(=C4)C)C	Inactive
24793445	CC1=C(OC=N1)C(=O)NC2CCCC3=C2C=NN3C4=CC=C(C=C4)C(C)(C)C	Active
650561	CC(=O)N(CN1C(=O)C2CC=CCC2C1=O)C3=CC(=CC=C3)Cl	Inactive
650533	CC(C)(C)N1C(=NN=N1)C(C2=CC(=CC=C2)C(F)(F)F)N3CCOCC3	Inactive
647069	CCOC1=CC(=C(C=C1)OCC)S(=O)(=O)N2CCCCC2	Inactive
646056	CC(C)NC(=O)CN1N=C(N=N1)C2=CC(=CC=C2)NC(=O)C3=CC=CC=C3F	Inactive
6618865	CN(C1CCCCC1)C2=NN3C(=NC4=CC=CC=C4C3=O)C=C2	Active
647090	CCOC1=CC(=C(C=C1NC(=O)C2=NC=CN=C2)OCC)N3C=NN=N3	Inactive
649719	CC(C)CCNC(=O)CN(CC1=CC2=C(C=C1)OCO2)C(=O)CCC(=O)NC3=CC=CC=N3	Inactive
4855101	CCOC1=CC=CC=C1N2C(=O)C3=CC=CC=C3N=C2SCC(=O)NC4=CC=CC=C4C(=O)O	Inactive
645483	CC1=CC2=C(C=C1)NS(=O)(=O)C3=CC=CC=C32	Inactive
650564	COCCNC(=O)CN(C1=CC=C(C=C1)F)C(=O)CCC(=O)NC2=CC=CC=N2	Inactive
645050	COC1=CC=C(C=C1)C2=CC(=NC(=N2)SCCC(=O)N3CCOCC3)C(F)(F)F	Inactive
646605	C1CCC(CC1)N2C(=NN=N2)CN3CCC(CC3)N4C=NC5=C4C=CC(=C5)C(F)(F)F	Inactive
2879228	CCN(CC)CCSC1=NC(=C(C(=O)N1)C2=CC=CC=C2)O.Cl	Inactive
649098	COC1=CC=C(C=C1)C(=O)CSC2=NN=C(O2)CN3C=NC4=CC=CC=C43	Inactive
2881692	CCN(CC)CCN1C2=CC=CC=C2N(C1=N)CC(C3=CC=CO3)O.Cl	Active
646358	CC(=O)CC1=NSC(=N1)NC(=O)C2=CC=C(O2)COC3=CC=CC=C3	Inactive
646500	C1=CC=C(C=C1)CNC(=O)CN(CC2=CC=CO2)C(=O)CNS(=O)(=O)C3=CC=CC=C3	Inactive
649343	CCC(C)N1C(=CC(=O)N1)N	Inactive
650477	CC1=CC(=C(C=C1)C)N2CCN(CC2)S(=O)(=O)C3=CC=CC(=C3)S(=O)(=O)N4CCCC4	Inactive
650239	C1=CC=C(C=C1)NC(=O)CSC2=NC=NC3=C2C=NN3C4=CC=CC=C4	Inactive
647163	COC1=CC=CC=C1NC(=O)COC2=CC=CC(=C2)N3C=NN=N3	Inactive
5393549	CC1=CC=C(C=C1)C(=O)N/N=C/C2=CC=C(S2)[N+](=O)[O-]	Active
644663	CCC(=O)NC1=C(C=C(C=C1)NC(=O)CSC2=NN=NN2CC)C	Inactive
648039	CCOC1=CC=CC=C1C(=O)N2CCC(CC2)N3C4=C(C=C(C=C4)C)N=N3	Inactive
646943	CC(C)N1C(C23C=CC(O2)C(C3C1=O)C(=O)NCC4=CC=CC=C4)C(=O)NC(C)(C)C	Inactive
650401	C1CCC(C1)CCC(=O)NCC2=CC=CC=N2	Inactive
646847	C1=CC=C(C=C1)OCCN2C3=CC=CC=C3N=C2NC(=O)C4=CC=CO4	Inactive
646055	CCSC1=NN=C(O1)C2=CC=CS2	Inactive
650152	COC1=CC=CC=C1N2C=NC3=C2C=CC(=C3)NS(=O)(=O)C4=CC=CC=C4	Inactive
12004631	CC(C)C1=C2[C@H]([C@@H]3C4[C@](C[C@H]([C@H]([C@@]4(C2=CC(=O)O1)C)O)O)(C(=O)O3)C)O	Active
2538553	CC1=CC=C(C=C1)C2=CSC3=C2C(=NC=N3)SC4=NN=C(O4)CN5CCCCCC5=O	Active
135450634	CC1=CC=C(C=C1)C(=O)N2CCCC(C2)C3=NC4=C(C(=O)N3)N=NN4CC5=CC=CC=C5	Inactive
5162639	CC1=CC=C(C=C1)N2C(=O)C3=C(N2)C4=C(C=C3)C(=O)C5=CC=CC=C5C4=O	Active
1475337	CC1=CC=C(C=C1)CS(=O)(=O)/C(=C(\C(=O)NC2=CN=C(C=C2)OC)/Cl)/Cl	Active
645990	COCCNC(=O)C1CCCN(C1)C2=NC=CC=N2	Inactive
649964	COC1=NN=C(C=C1)N2C(=O)C3C4CC(C3C2=O)C=C4	Inactive
648911	CC(C)CC(C1=NN=NN1CC2CCCO2)N3CCN(CC3)C4=NC5=CC=CC=C5S4	Inactive
650494	C1CN(CCN1C(=O)C2=CC=CS2)C(=O)N3CCOCC3	Inactive
647546	CC(C1=CC=CC=C1F)N2C=C(N=N2)C(=O)NCC3=CC=NC=C3	Inactive
9634077	C1=C(OC(=C1)[N+](=O)[O-])/C=N/NC(=O)C2=NON=C2N	Active
649424	CN1C2=C(C=C(C=C2)NC(=O)C(F)(F)F)N(C1=O)C	Inactive
6488982	C1=CC=C(C=C1)CS(=O)(=O)CCC(=O)NC2=NN=CS2	Active
16191383	CN1C=C(C(=N1)C2=CC3=C(C=C2)OCCO3)CNCC4=CC=C(C=C4)OC(F)(F)F	Active
647327	CC1=NC2=C(C(=NN2C(=C1)NCCCN3CCOCC3)C)C4=CC=C(C=C4)F	Inactive
645761	COC1=CC(=C(C=C1)C2=NN=C(O2)SCC(=O)C3=CC=CS3)OC	Inactive
645434	CC(C)(C)NC(=O)C(C1=CC=CO1)N(C2=CC=CC=C2)C(=O)C3=CSN=N3	Inactive
1883291	C1COCCN1C(=S)N=NC2=C(NC3=C2C=C(C=C3)Br)O	Active
645094	CC1=CC(=NC(=N1)N2CCC(CC2)C(=O)NC3CCCCC3)OC	Inactive
6603674	CCCCC(C1=NN=NN1C2CCCC2)N3CCN(CC3)C(=O)C4=CC=CO4.Cl	Inactive
650611	C1CC(CN(C1)C(=O)C2=CC3=C(C=C2)OCO3)C4=CC=CC=C4	Inactive
6603063	CC(CN1CCCC1)OC(=O)CC2=CC=C(C=C2)OC.Cl	Inactive
648189	COC1=CC=C(C=C1)N2C(=NN=C2SCC(=O)O)CN3C4=CC=CC=C4N=N3	Inactive
650429	C1=CC=C(C=C1)CN2C(=NN=C2SCC(=O)NCC3=CC=CO3)CNC4=CC=C(C=C4)F	Inactive
648903	CCOC1=CC(=C(C=C1NC(=O)C)OCC)NC(=O)C2CCCO2	Inactive
645758	CC1=C(C(NC(=O)N1)C2=CC=CO2)C(=O)NC3=CC=C(C=C3)Cl	Inactive
649450	CCCC1=NC2=NC=NN2C(=C1)N3CCCC(C3)C(=O)NCC	Inactive
644814	C1=CC=C(C=C1)C(=O)COC2=CC=CC(=C2)NC(=O)C3=CC=CO3	Inactive
2296326	CCN(CC)CCNC1=C2C(=NC(=C1)C)C(=CC(=O)C2=O)N3CCCCC3	Active
649244	C1CC(OC1)CNC(=O)COC(=O)C2=CC=CO2	Inactive
5331726	CCN1CCN(CC1)CC(=O)N/N=C/C2=CC(=CS2)Br	Active
2376815	CCN1C/C(=C\C2=CC(=C(C=C2)OC)O)/C(=O)/C(=C\C3=CC(=C(C=C3)OC)O)/C1	Active
645526	CC(C(=O)NCC1=CC2=C(C=C1)OCO2)OC(=O)C3=CC4=C(N3C)C=CS4	Inactive
647442	CC1=CC2=C(S1)N=C(N(C2=O)NC(=O)N)C	Inactive
647184	CN1C2=C(C(=O)NC1=O)N(C(=N2)N3CCCC3)CCCSC4=NC5=CC=CC=C5O4	Inactive
648983	CC1(CC(=O)N=C2N1C=CC=C2)C(=O)N(CC3=CC=CO3)CC(=O)NC4CCCC4	Inactive
648338	CC1=C(C2=C(O1)C=CC(=C2)OC)C(=O)N	Inactive
648418	COCCSC1=NN=C(S1)NC(=O)C2CCCCC2	Inactive
645784	CC1=CC(=NN1CC(COCC2=CC=CO2)O)C	Inactive
848023	CC1=CC(=NC(=C1C#N)SCC2=NN=C(O2)C3=CC=CC=C3)C	Active
644857	CC1(C(=O)N(C(=O)N1)CC(COC2=CC=C(C=C2)C3=CC=C(C=C3)C#N)O)C	Inactive
645244	CCCC(=O)NC1=CC=CC=C1C2=NN(N=N2)CC(=O)NC3=CC=C(C=C3)OCC	Inactive
646294	C1=CC=C(C=C1)CCN(CC(=O)NCC2=CC=CO2)C(=O)CNS(=O)(=O)C3=CC=C(C=C3)F	Inactive
646365	COC1=CC=C(C=C1)C(=O)COC(=O)CCN2N=C(N=N2)C3=C(C(=CC=C3)O)OC	Inactive
951679	CC(=O)C1=CN(C2=CC=CC=C21)CC3=CC=CC=C3F	Active
648443	CC1=NN(C(=N1)C)C(C)CC(=O)O	Inactive
650286	CCN1C(=NN=C1SCC(=O)NC2=CC=C(C=C2)C(=O)OCC)COC3=CC=CC=C3OC	Inactive
646588	CCOC1=CC=C(C=C1)N(CC(=O)NC(C)(C)C)C(=O)C2=CC=CO2	Inactive
647748	CC1=CC=CC=C1OCC(=O)NC2=CC(=C(C=C2)N3CCN(CC3)C(=O)C(C)C)Cl	Inactive
649191	CC1=C2C(=CC(=CC(=O)C2=C(O1)C)C3=CC(=C(C=C3)O)OC)OC	Inactive
647243	CCC1=CC2=CC=CC(=C2N=C1SCC(=O)N3CCN(CC3)C(=O)C4=CC=CO4)C	Inactive
649800	CCN1C(=O)C2C(C1=O)C(NC2C3=CC=C(C=C3)N(C)C)(C)C(=O)OCC	Inactive
12477066	C1=CC=C(C=C1)C2=CC(=[N+](C(=C2)C3=CC=CC=C3)C4=CC=CC=C4)C5=CC=CC=C5.[O-]Cl(=O)(=O)=O	Active
647877	CC1=CC=C(C=C1)C2=NN(C(=N2)N)S(=O)(=O)C3=CC=C(C=C3)NC(=O)C	Inactive
647480	CC1=NN(C(=C1C2C(=C(OC3=C2C(=O)CCC3)N)C#N)Cl)C4=CC=CC=C4	Inactive
648213	COC(=O)C1=CC(=CC=C1)NC(=O)CSC2=NN=C(N2C3=CC=CC=C3)COC4=CC=C(C=C4)C#N	Inactive
647923	COC1=C(C=C(C=C1)S(=O)(=O)N2CC3=CC=CC=C3CC2C(=O)N4CCOCC4)OC	Inactive
650376	CCOC(=O)C1=CC(=CC=C1)NC(=O)C2=NC=CN=C2	Inactive
650607	C1=CC=C(C=C1)CCN2C(=NN=N2)C(C3=CC=CC=N3)N(CC4=CC=CO4)CC5=CC=CS5	Inactive
649542	CC1(CC(=O)N=C2N1C=CC=C2)C(=O)N(CC(=O)NC(C)(C)C)C3CCCC3	Inactive
645783	CC1=CC=C(C=C1)NC(=O)N(CC2COCCO2)CC3=CC4=CC(=CC(=C4NC3=O)C)C	Inactive
649949	C1CCCN(CC1)C2=CC=CC=C2NC(=O)CSC3=NC4=CC=CC=C4O3	Inactive
647726	CCCCSC1=NSC(=N1)NC(=O)C	Inactive
1296368	C1=CC=C(C=C1)S(=O)(=O)NC2=CC(=C(C3=CC=CC=C32)O)SC4=CC=CC5=C4N=CC=C5	Active
644458	CN1CCN(CC1)S(=O)(=O)C2=CC=C(C=C2)C(=O)NC3=C(C=CC(=C3)OC)OC	Inactive
644517	COCC1=CC(=O)N2C3=CC=CC=C3NC2=C1C#N	Inactive
3146673	CC(C1=CC=CC=C1)NC2=NC=NC3=CC=CC=C32	Active
645310	CC(C)OC1=CC=CC=C1C2CC(=O)NC3=CC4=C(C=C23)OCO4	Inactive
135608244	COC1=C2C=C(NC2=C(C=C1)OC)C(=O)N/N=C/C3=C(C(=CC=C3)OC)O	Active
648250	C(CO)NC(=O)C1=NSN=C1N	Inactive
645969	COC(=O)C1=C(SC2=C1CCCC2)NC(=O)CC3=CC=CS3	Inactive
5939664	CCOC(=O)NC(=O)/C(=N\NC1=CC(=CC=C1)Cl)/C#N	Active
645180	C1=COC(=C1)C(=O)NC2=CC3=C(C=C2)N=CN3	Inactive
873949	CC1=CC(=C(C2=C(C=C(N=C12)C)N3CCOCC3)N)Br	Active
566349	C1C2=C(C=C(C=C2)NC(=O)CC3=CC=CS3)C(=O)O1	Inactive
1914872	CCCN1C/C(=C\C2=CC3=C(C=C2)OCO3)/C(=O)/C(=C\C4=CC5=C(C=C4)OCO5)/C1	Active
644787	C1CSC(=N1)SCC(=O)NC2=CC=CC=C2F	Inactive
648920	C1CN(C2=CC=CC=C21)C(=O)CSC3=CC=CC=C3N	Inactive
2797933	CC1=NN(N=C1C(=O)NC2=NN=C(S2)C(F)(F)F)C3=CC=CC=C3	Active
648209	CC1=CC(=CC(=C1)N(CC(=O)N2CCN(CC2)C3=CC=CC=C3OC)S(=O)(=O)C)C	Inactive
650030	C1=CC=C2C(=C1)C(OC2=O)NC3=NC4=CC=CC=C4S3	Inactive
135450651	CCCCSC1=NC(=C(C(=O)N1)CC(=O)OC)C	Inactive
646515	CCOC(=O)C(C(C1=CC(=CC=C1)N(CCO)CCO)OC(=O)C)NC(=O)C	Inactive
647094	CCN1CCN(CC1)C(=O)CN(C2=CC=CC=C2C)S(=O)(=O)C	Inactive
421162	C1=CC=C(C=C1)C2=CC=CC=C2NC(=O)C3=NC=CN=C3	Inactive
650016	COC1=CC2=CC(=C(N=C2C=C1)SCC(=O)N3CCCCCC3)C#N	Inactive
648794	CC1=CC=C(O1)C2=NOC(=N2)C3CCN(CC3)S(=O)(=O)C	Inactive
646185	CCC1=NN=C(S1)NC(=O)CN2CCN(CC2)C3=CC=CC=C3OCC	Inactive
648469	CCOC(=O)CSC1=NN=C(N1CC2=CC=CO2)CC3=CC=CC=C3	Inactive
647564	CCN1C(=NN=C1SCC(=O)N)C2=CC(=C(C=C2)OC)OC	Inactive
648179	C1=CC=C(C=C1)C(=O)C2=CC3=C(C=C2)N=CN3	Inactive
645486	CC1(C(=O)N(C2=C(O1)C=CC(=C2)C(=O)N3CCOCC3)CC(=O)NC4=CC=CC=C4)C	Inactive
648178	CC1=CC=C(C=C1)S(=O)(=O)N(CC(CN2CCCCC2)O)C3=CC=C(C=C3)OC	Inactive
4265814	CC1=CC=C(C=C1)S(=O)(=O)N2CC(C(=N2)C(=O)C3CO3)C4=CC(=CC=C4)Br	Active
649076	C1CCN(CC1)C(=O)CN2C=C(C3=CC=CC=C32)C(=O)C4CC4	Inactive
649923	C1CCCC(CC1)NC(=O)CN2C=CC3=C2C=C(C=C3)C#N	Inactive
650168	C1CCC(CC1)NC(=O)C(C2=CC=CC=C2F)N(CC3=CC=CO3)C(=O)CN4C5=CC=CC=C5N=N4	Inactive
647739	CCC(=O)NC1=CC=C(C=C1)NC(=O)CSC2=NN=NN2C(C)C	Inactive
3525489	CCCN1C(=O)C(=C(C(=N1)[N+](=O)[O-])C(C#N)C2=NC3=CC=CC=C3O2)Cl	Active
4885033	CC1=CC=CC=C1N2C(=NN=N2)SC3=NN=NN3C4=CC=CC=C4	Active
646030	CCOC(=O)CN1C(=C(C(=N1)C)C2=CC=CC=C2)N	Inactive
4068871	CC(C1=NC2=C3C=CC=CC3=NC(=S)N2N1)OC4=CC=C(C=C4)Br	Active
9550375	CCN1C2=C(C=C1C(=O)NCCC3=CC(=C(C=C3)OCC)OCC)SC=C2	Active
3237505	C1CCC(C1)NC(=O)C2=C3NC(=O)C4=CC=CC=C4N3C(=S)S2	Active
646475	CCOC(=O)C1=CN(C=C(C1C2=CSC=C2)C(=O)OCC)C	Inactive
646922	COC1=CC=C(C=C1)C2=NOC(=N2)C3CCCN(C3)C(=O)C4=CC=CS4	Inactive
4686761	COC1=CC=C(C=C1)C2=NN=C(O2)NC(=O)C3=CC=C(C=C3)F	Active
648776	C1CCC(C1)N2C(=NN=N2)CN3C4CCC3CC(C4)(C5=CC=C(C=C5)F)O	Inactive
644882	CCC(=O)NC1=NC=C(C(=C1)C)NC(=O)C2=CC=CC=C2OC	Inactive
647202	COC(=O)CCC(=O)NC1=CC(=CC=C1)Cl	Inactive
646627	CC(=O)N(C1=CC=CC=C1F)C2=NCCCS2	Inactive
645324	CC1=NC2=C(N1C3CCN(CC3)C(=O)C4=CC(=CC(=C4)OC)OC)C=CC(=C2)F	Inactive
9114254	CC(C)(C)C1=CC=C(C=C1)CN2C3=CC=CC=C3N=CC2=O	Active
645152	COC1=C(C=C(C=C1)C(CC(=O)O)NC(=O)C2=CC=CO2)OC	Inactive
135450656	COC1=CC=C(C=C1)S(=O)(=O)N(CC2=CC=CC=C2)CC3=NC4=CC=CC=C4C(=O)N3	Inactive
646082	CC1=CC=C(C=C1)C(=O)CC2(C3=CC=CC=C3N(C2=O)CC4=CC5=C(C=C4)OCO5)O	Inactive
644607	C1COC2=C(O1)C=CC(=C2)NC(=O)CSC3=NN=CN3N	Inactive
644689	CCOC(=O)CN(C(C1=CC(=CC=C1)OC)C(=O)NC2CCCCC2)C(=O)CNC(=O)C3=CC=CO3	Inactive
646266	CC(C)NC(=O)CSC1=NN=C(N1CC2CCCO2)C3=CC(=C(C=C3)OC)OC	Inactive
648637	CC1=CC(=CC=C1)NC(=O)CSC2=NN=C(N2C)C3=CC=NC=C3	Inactive
892974	CN1C(=NN=C1SCC(=O)NC2CCCCC2)C3=CC(=CC=C3)N	Active
649437	C1CCC(CC1)N2C(=NN=N2)C(C3=COC4=C(C3=O)C=C(C=C4)Cl)N5CCCCC5	Inactive
6872040	CC1=C(C2=CC=CC=C2N1CC3=CC=CC=C3)/C=N/NC(=O)C4=CN=CC=C4	Active
644470	CC1=C(C(C2=C(N1)CCCC2=O)C3=CC4=C(C=C3Br)OCO4)C(=O)OCCOC(C)C	Inactive
9607375	CN(C)S(=O)(=O)C1=CC=C(C=C1)C2=CSC(=N2)N/N=C/C3=CC=CO3	Active
662875	C1CCC(CC1)C2=NN3C(=NN=C3S2)C4=CC=NC=C4	Active
644915	C1COCCN1C(=O)CSC2=NN=C(O2)C3=CC=C(C=C3)O	Inactive
2157995	CC1=C(C2=C(N1)C=CC(=C2)Cl)CCN(CC3=CN=CC=C3)C(=S)NC	Active
647410	CCOC1=CC=C(C=C1)NC2=NC(=CS2)CC3=NN=C(O3)SCC(=O)O	Inactive
646956	CCN1CC=C2C(C1)C(C(C(=C2C#N)N)(C#N)C#N)CCC3=CC=CC=C3	Inactive
649836	CC1=CC=C(C=C1)N2C(=C(C(=N2)C)C3C(=C(OC4=C3C(=O)CC(C4)(C)C)N)C#N)Cl	Inactive
649448	CCCNS(=O)(=O)C1=CC=C(C=C1)CCC(=O)NCC2=CN=CC=C2	Inactive
647245	COC1=CC=C(C=C1)S(=O)(=O)N2C3CCC2CC(C3)NC(=O)C4CC4	Inactive
645054	CC1=CC2=C(C=C1)NC(=O)C(=C2)C3C(=C(NC(=C3C(=O)OC)C)C)C(=O)OC	Inactive
648481	CSC1=NC2=NC3=C(CN(CC3)CC4=CC=CC=C4)C(=O)N2N1	Inactive
135510260	C\1CC2=C(C3=CC=CC=C3N=C2/C1=C/C4=CC=C(C=C4)O)C(=O)O	Active
646724	CC(=O)NC1=CC=C(C=C1)OC(=O)N2CCCCC2	Inactive
645913	C1=COC(=C1)CNC(=O)COC(=O)C2=CC=CO2	Inactive
6602681	C1CCN(C1)C(C2=CC=CC(=C2)C#N)C3=NN=NN3CC4=CC=CC=C4.Cl	Inactive
645912	CCC1=CC2=C(C=C1)NC(=O)C(=C2)CN(CCN3CCOCC3)C(=O)NC4=CC=CC=C4F	Inactive
648235	CC1=C(C=C(C=C1)N(C(C)C(=O)N2CCCCC2)S(=O)(=O)C)C	Inactive
645920	CC(C)(C)N1C(=NN=N1)C(C2=C(C(=CC=C2)OC)OC)N3CCN(CC3)C4CCCCC4	Inactive
649620	CCCOC1=CC=C(C=C1)C2=NN(N=N2)CC(=O)OCC	Inactive
645021	C1=CC=C2C(=C1)C(=CN2CC(=O)O)C(=O)C3=CC=CO3	Inactive
6265949	COC1=C(C=C(C=C1)/C=C/C(=O)C2=CC=C(C=C2)NC3=NCCCS3)OC	Active
647222	COC1=CC=C(C=C1)N(C(C2=CC=CO2)C(=O)NC3CCCCC3)C(=O)CNC(=O)C4=CC=CO4	Inactive
649420	CCOC(=O)C1=C(N=CN1)C(=O)NC2CCCCC2	Inactive
648387	C1CN(CCC1N2C3=C(C=C(C=C3)F)N=N2)CC4=CC=CC=C4	Inactive
3225056	CCC1C(=O)N(C2=C(O1)C=CC(=C2)C)CC(=O)N(CC3=CC(=CC=C3)F)CC4=CN=CC=C4	Active
645697	CCCSC1=C(C(CC(=O)N1)C2=CC=CC=C2OCC)C#N	Inactive
2837430	CCC1=CC2=C(N=CN=C2S1)N3CCCCC3.Cl	Inactive
2530952	C1=CC=C(C(=C1)C2=NN=C(O2)CN3C(=O)C(=C(C=N3)Cl)Cl)Br	Active
650758	CN(C1=NN=C(S1)C2=CC=CC=C2OC)C(=O)C3CCCO3	Inactive
16066501	CC1=CC=C(C=C1)N2N=C(N=N2)C3=NC=CS3	Active
2790478	CC1CCC2=C(C1)SC(=C2C(=O)O)NC(=O)C3=CC(=C(C(=C3)OC)OC)OC	Active
36339	CCOC(=O)C1=CN=CN1C(C)C2=CC=CC=C2	Inactive
79419	CC(=O)NC1=C(C=CC(=C1)C2=CC=CC=C2)O	Inactive
648842	CCOC1=CC(=C(C=C1NC(=O)C2=CN=CC=C2)OCC)NC(=O)C3CC3	Inactive
645988	C1CC2=C(C3=CC=CC=C31)N=C(N=C2C(F)(F)F)SCC(=O)NCC4=CC=CO4	Inactive
650263	CCC1(C2C(C(N1)C3=CC=CO3)C(=O)N(C2=O)C4=CC=C(C=C4)C)C(=O)OCC	Inactive
644500	CC1=CC(=NC(=N1)SCC2=NN=C(O2)SCC(=O)NC3=CC(=C(C=C3)Cl)C(F)(F)F)C	Inactive
1905415	CCC1=CC=C(C=C1)N2C(=O)/C(=C/C=C/C3=CC=CO3)/C(=O)NC2=O	Active
54683149	COC1=C(C=C2C(=C1)C(=C(C(=O)N2)C(=O)NCCCN3CCCCC3)O)OC.Cl	Inactive
2808491	CC1=CSC2=C1N=CN=C2N3CCN(CC3)C(=O)NC4=CC(=C(C=C4)Cl)Cl	Active
720937	C1=CC=C2C(=C1)C=CC=C2CSC3=NC=NC4=C3NC=N4	Active
16188708	CN(CC1=C2C=CC=NC2=C(C=C1)OC)CC3=NC(=NO3)CC4=CC(=CC=C4)F	Active
649506	C1CN(CCN1CC2=CC3=C(C=C2)OCO3)C(=O)CN4C(=O)C5=CC=CC=C5S4(=O)=O	Inactive
647562	CC1=NC2=C(C=CC=C2SCC(=O)NCC3=CC=CO3)C=C1	Inactive
650155	CCN(C1=NN=C(S1)C2=CC=C(C=C2)OCC)C(=O)C3CCC3	Inactive
54693585	CCCCCN1C2=CC=CC=C2C(=C(C1=O)C(=O)NC3=NC=CN=C3)O	Active
646843	CC(=O)C1=CC(=CC=C1)NC(=O)N2C3CCC2CC(C3)(C4=CN=CC=C4)O	Inactive
646892	CC(C(=O)NCCOC)OC(=O)C1=NSC(=C1Cl)Cl	Inactive
1480919	C1=CC=C(C=C1)C(=O)NC(=S)NC2=CC=CC3=C2C=CN=C3	Active
6398920	C1CCC2(C1)CC3=CC=CC=C3/C(=C/C(=O)N4CCOCC4)/N2.OS(=O)(=O)O	Inactive
644815	CC1=CC=C(C=C1)N(C(C2=CN(N=C2C)C)C(=O)NC3CCCCC3)C(=O)CN4C5=CC=CC=C5N=N4	Inactive
3492502	CCCCC1=C(N2C3=CC=CC=C3N=C2C(=C1C)C#N)Cl	Active
650473	CC1=CC(=CC=C1)C2=NN3C(=C2)N=C4CCCC4=C3N5CCCC(C5)O	Inactive
650358	C1CN(CCN1C(=O)CSC2=NC3=CC=CC=C3O2)C(=O)C4=CC=CO4	Inactive
6603458	CCCC(C1=NN=NN1CC2=CC=CS2)N3CCN(CC3)C4CCCC4.Cl	Inactive
650635	CCN1C(=NN=C1SCC(=O)O)C2CCCCC2	Inactive
2134372	CC1=CC=C(C=C1)S(=O)(=O)/C(=C/Cl)/NC(=O)C2=CC=CC=C2	Active
2998807	C1C(=O)N(C(S1)C2=CN(N=C2C3=CC=CC=C3)C4=CC=CC=C4)CC5=CC=CO5	Active
972421	CC1=CN=C(C=C1)NC2=NC(=CS2)C3=CC=CS3	Active
135531500	C1=CC=C2C(=C1)C(=O)N(C(=N2)/C=C/C3=C(C=CC(=C3)Br)O)CCCO	Active
135450621	C1CCN(C1)S(=O)(=O)C2=CC=C(C=C2)NC(=O)CSC3=NC4=CC=CC=C4C(=O)N3	Inactive
648169	CCC(C)NC(=O)CN(C1=C(C=CC(=C1)C)OC)S(=O)(=O)C	Inactive
135450620	C1CC(CN(C1)S(=O)(=O)C2=CC=CC=C2)C3=NC4=C(C(=O)N3)N=NN4CC5=CC=C(C=C5)F	Inactive
650751	CCOC(=O)C1=CC=C(C=C1)NC(=O)NC2CC3CCC(C2)N3CC4=NN=NN4C(C)(C)C	Inactive
2057778	CCCCN(CC)S(=O)(=O)C1=CC=C(C=C1)C(=O)NC2=NN=C(O2)C3=CC=CS3	Active
3240009	CCCCNC(=O)C1=C2NC(=O)C3=CC=CC=C3N2C(=S)S1	Active
647362	CC1=CC=C(C=C1)NC(=O)CS(=O)CC(=O)N(CC(=O)NC2CCCC2)C3=C(C=CC(=C3)C)C	Inactive
650235	COCCNC(=O)C(C1=CC=CC=C1)N(C2=CN=CC=C2)C(=O)CN3C4=CC=CC=C4N=N3	Inactive
1996293	COC1=CC2=C(C=C1)N=C(S2)N3C(=C(NC3=S)C4=C5C=CC=CC5=NC4=O)O	Active
4255037	CC1=C(C(=O)N(N1)C2=NC(=CS2)C3=CC=C(C=C3)Cl)N=NC4=CC=C(C=C4)O	Active
647199	COC1=CC=C(C=C1)CN(C2CCCC2)S(=O)(=O)C3=CC=C(C=C3)N4C=NN=N4	Inactive
647460	CN1C2=C(C=C(C=C2)OC)C=C1C(=O)O	Inactive
645272	CC1=CC(=NO1)NC(=O)CCCC(=O)N(CC(=O)NC2CCCCC2)C3=CC=CC=C3	Inactive
650212	CC1C2C(N(C(=O)NC2N(C(=O)N1)C)C)C3=CC=CC=C3	Inactive
646564	CC1=CC(=O)C2=[N+](N1)C=NN2CC3=CC=CC=C3Cl.[Cl-]	Inactive
645133	COC1=CC=CC(=C1)NC(=O)NC2CCN(CC2)CC3=NN=NN3CC4=CC=C(C=C4)F	Inactive
286520	CCOC(=O)C1=CC=C(C=C1)N2C(=O)C=CC2=O	Active
646219	CN1C(=NN=C1SCC(=O)NCC2=CC3=C(C=C2)OCO3)CN4C5=CC=CC=C5N=N4	Inactive
5057111	CC1=CC(=C(N1CC2CCCO2)C)C(=O)COC(=O)C3=CC=CC=C3Br	Inactive
644998	CC1=CC=C(C=C1)OCC2=NN=C(N2C)SCC(=O)NCC3=CC=CC=C3	Inactive
1397732	CC1=CC=C(C=C1)CC2=C(C(=C3NC4=CC=CC=C4N3C2=O)C#N)C	Active
649541	C1COCCN1C(=O)C2=NN(C(=N2)N)S(=O)(=O)C3=CC=CC=C3	Inactive
647179	C1CCC(CC1)(C(=O)N2CCCC2)NC(=O)NCC3=CC=CC=C3	Inactive
646517	CC1CCN(CC1)C(C2=C(C=C(C=C2)OC)OC)C3=NN=NN3C4CCCC4	Inactive
648711	COC1=CC=CC=C1CNS(=O)(=O)C2=CC(=CC=C2)S(=O)(=O)N3CCOCC3	Inactive
647009	CC(C)C(=O)NC1=C(C=C(C=C1)NC(=O)C2=CC3=C(C=C2)OCO3)OC	Inactive
54677435	CCCCCCN1C2=CC=CC=C2C(=C(C1=O)C(=O)NC3=NC=CN=C3)O	Active
54679396	CCC1=NC2=CC=CC=C2C(=O)N1NC(=O)C3=C(C4=CC=CC5=C4N(C3=O)CCC5)O	Inactive
233874	CC(C)C1=CC=C(C=C1)C2=NC3=CC=CC=C3S2	Active
2813585	CCOC(=O)C1CCN(CC1)S(=O)(=O)C2=C(C=CC3=NON=C32)Cl	Active
5917667	CN\1C=CS/C1=N\C(=O)NC2=CC(=CC=C2)Cl	Active
647045	C1=CC=C(C=C1)CNC(=O)CN2C(=NOC2=O)C3=CC=CC=C3	Inactive
2102349	CC1=CC(=C(N1CC2=CC=CS2)C)C(=O)CSC3=CC=C(C=C3)NC(=O)C	Inactive
645962	CC1=CC(=NO1)NS(=O)(=O)C2=CC=C(C=C2)NC(=O)C3=CC(=C(C(=C3)OC)OC)OC	Inactive
646200	COC1=C(C=CC(=C1)NC(=O)C2CCN(CC2)S(=O)(=O)C3=CC=C(C=C3)Cl)N4C=NN=N4	Inactive
1314956	CC1=NC(=CS1)C2=CC=C(C=C2)C(=O)NC3=CC(=CC=C3)Br	Active
647719	CN1C(=NN=C1SCC2=NN=C(O2)C3=CC=CC=C3)C4=CC(=C(C=C4)OC)OC	Inactive
645635	COC1=CC(=CC(=C1OC)OC)C2C(=C(OC3=C2OC(=CC3=O)CO)N)C#N	Inactive
647345	CCN1C(=NN=C1SCC(=O)OC(C)C)CC2=CC=CC=C2	Inactive
4440566	CC1CCC(C(C1)OP(=O)(C2=CC=CC=C2)NC3=CC=CC=N3)C(C)C	Active
646678	CCC(C)(C)N1C(=NN=N1)C(C2=CC=CS2)N3CCN(CC3)C4=NC5=CC=CC=C5S4	Inactive
135521482	CCCOC1=CC(=C(C=C1)/C=N/NC(=S)NC2=CC=CC=C2[N+](=O)[O-])O	Active
644632	COC1=C(C=CC(=C1)CN2CCC(CC2)C(=O)N3CCN(CC3)C4=CC=CC=C4F)O.C(=O)(C(=O)O)O	Inactive
649495	CC1=CC(=CC=C1)OCCCC(=O)NC2=CC=C(C=C2)S(=O)(=O)NC3=C(C(=NO3)C)C	Inactive
649453	CCN1C(=NN=C1SCC(=O)NC2=C(C=CC(=C2)OC)OC)COC3=CC=CC=C3	Inactive
265940	C1=CC=C2C(=C1)C(=O)C(=C(C2=O)Cl)NC3=CC4=C(C=C3)C=NN4	Active
2083976	CC1=C(OC2=CC=CC=C12)C(=O)OCC(=O)C3=C(N(C(=O)N(C3=O)C)CC(C)C)N	Active
650150	CCSC1=C(C(=O)N2C1=CC3=C2CCCC3)C#N	Active
5337610	CC(=O)N1C(C2CCC/C(=C\C3=CC=CC=C3)/C2=N1)C4=CC=CC=C4	Active
645302	C1CC2=C(C1)C=C(C=C2)NC(=O)CN3CCC(CC3)N4C5=CC=CC=C5N=N4	Inactive
645005	C1=CC=NC(=C1)SCC2=CC(=O)NC(=O)N2	Inactive
648792	CC1=CC2=C(C=C1)NC(N3C2=CC(=N3)C)C4=C(C=CS4)C	Inactive
650453	CC1=CC(=CC=C1)NC(=O)CSC2=NN=C(O2)CSC3=NC(=CC(=N3)C)C	Inactive
649972	COC1=C(C=C(C=C1)C2=NN(N=N2)CC(=O)C3=CC=CC=C3)OC	Inactive
647635	C1CC(OC1)CN2C(=NN=C2SCC(=O)NC3=C(C4=C(S3)CCC4)C(=O)N)C5=CC=CC=C5	Inactive
646850	C1CC1CNC2=C3C(=NC=N2)N(N=N3)CC4=CC=CC=C4Cl	Inactive
645531	CS(=O)(=O)NCC1=NN=C(N1C2=CC=C(C=C2)F)SCC(=O)NC3CCCCC3	Inactive
649202	CC1=CC(=C(C=C1)NCC2=NN=C(O2)SCC(=O)C3=CC4=C(C=C3)OCCO4)C	Inactive
5300282	CCN1C2=C(N=C1OC3=CC=CC=C3F)N(C(=O)N(C2=O)C)C	Active
3221134	CC1=CC2=C(C=C1)N3C(=NN=N3)C(=C2)CN(CCOC)C(=S)NC4=CC=CC=C4C	Active
648054	CCOC1=CC2=C(C=C1)N=C(N2)C3=CC=CC=C3	Inactive
647881	COC1=CC=CC(=C1)N2CCN(CC2)CC(=O)NCC3=CC=CS3	Inactive
135450628	CN1CCN(CC1)/C(=N\O)/C2=NON=C2N	Inactive
6398904	COC1=CC=CC(=C1)/C(=C/2\C(N(C(=O)C2=O)CCN3CCOCC3)C4=CC=CS4)/O	Inactive
646325	COC1=CC=CC=C1NC(=O)CC2=CSC(=N2)N	Inactive
893667	CC1=NC2=C(N1C)C=CC(=C2)NC(=O)NC3=CC=CC=C3Cl	Active
135400487	C1=CC=C2C(=C1)C=CC=C2C(=O)N/N=C/C3=CC=CC=C3O	Active
255081	CN(C)C1=NC=C(C=N1)C(=O)O	Inactive
2959704	C1=CC(=CC=C1CNC2=NC=NC(=C2[N+](=O)[O-])N)F	Active
644835	CC1=CC(=CC=C1)C(=O)NC2CCN(CC2)CC(=O)N3CCOCC3	Inactive
646300	CCOC(=O)CSC1=NC2=CC=CC=C2C(=O)N1CC3CCCO3	Inactive
647995	C1CCC(CC1)(C(=O)N2CCN(CC2)C3=NC=CC=N3)NC(=O)NC4=CC=CC=C4	Inactive
6887818	C1=CC=C2C(=C1)C(=CC(=N2)C3=CC=C(C=C3)Br)C(=O)N/N=C/C4=CC=CC=N4	Active
647701	CC1=C(C=CO1)C2=NN=C(N2C)SCC(=O)N3CCN(CC3)C4=CC=C(C=C4)F	Inactive
644590	CC1=CC=C(C=C1)CNC2=CC=C(C=C2)N3CCN(CC3)C(=O)C	Inactive
650682	C1CCC(CC1)NC(=O)C2C34C=CC(O3)C(C4C(=O)N2C5=CN=CC=C5)C(=O)NC6=CC=CC=C6F	Inactive
646816	C1=CC=C(C=C1)CSC2=NN=C(O2)CNC3=CC(=CC=C3)Cl	Inactive
644825	COC1=NON=C1NC(=O)CSC2=NC3=CC=CC=C3N2	Inactive
645689	CC1=CC(=CC=C1)N(CC(=O)NC2CCCC2)C(=O)CCCC(=O)NC3=CC=CC=N3	Inactive
650626	COC1=CC=CC=C1NC(=O)CSC2=NN=NN2C3=CC4=C(C=C3)OCO4	Inactive
646701	CC1(CCC(=O)O1)C2=CSC(=N2)NC3=CC=CC=C3OC	Inactive
644712	CC1=C(SC(=C1C#N)NC(=O)CSC2=NN=NN2C3CCCC3)C	Inactive
645263	CCOC(=O)C1(C2C(C(N1)C3=C(C=C(C=C3)OC)OC)C(=O)N(C2=O)C4=CC(=CC=C4)OC)C	Inactive
650159	CC(C)C1=NN=C(N1CCOC)SCC(=O)N2CCCC2	Inactive
648398	CC1=CC=C(C=C1)C(=O)NC2CC3CCCC(C2)N3C(=O)NC4CCCCC4	Inactive
646255	COC1=CC=C(C=C1)C2=NN=C(O2)SCC(=O)N3CCOCC3	Inactive
644215	C1=CC(=CC(=C1)Cl)NC2=NC=CC(=N2)C3=CC(=NC=C3)NCCCO	Active
9551471	CCCCCN1C(=O)C2=C(C=C(C=C2)C(=O)N3CCN(CC3)CC4=CC5=C(C=C4)OCO5)NC1=O	Active
2812530	CCC1=CC2=NC(=CN2C=C1)C3=CC(=NO3)C4=CC=CC=C4	Active
650332	CCC(=O)NC1=CC(=CC=C1)NC(=O)CSC2=NN=NN2C	Inactive
647081	CC1=CC(=NC(=N1)N2CCCC(C2)C(=O)NCCC3=CC=CC=C3F)C	Inactive
646000	C1=CC=C(C=C1)COC(=O)CN2C=NC3=C(C2=O)C=NN3C4=CC=CC=C4	Inactive
661261	CN1C2=CC=CC=C2N=C1NC(=O)C3=CC=CC=C3NC(=O)C4=CC=CO4	Active
135456410	CC1=NN(C2=C1C(=O)NC(=N2)C(Cl)(Cl)Cl)C3=CC=CC=C3	Active
647030	CCC1=NN=C(S1)NC(=O)CSC2=NN=C(N2CCOC)C3=CC4=CC=CC=C4C=C3O	Inactive
647590	CCC(=O)OC1CN2C3=CC=CC=C3N=C2SC1	Inactive
649870	CC1=CC(=CC=C1)N(C(C2=CC=CS2)C(=O)NCCOC)C(=O)CN3C4=CC=CC=C4N=N3	Inactive
4020555	CC1CCCCC1NC(=S)NC2=C(C=C(C=C2)Cl)Cl	Active
646747	CC1=NC2=NC=NN2C(=C1)N3CCN(CC3)C(=O)C4=CC=CO4	Inactive
886529	CC1=CC=C(S1)/C=C/2\C(=O)NC(=S)N(C2=O)C3=CC=CC=C3F	Active
648836	CC1=CC=C(C=C1)C(C2=NN=NN2CC3CCCO3)N4CCN(CC4)C(=O)C5=CC=CO5	Inactive
2788	C1=CC2=C(C(=C(C=C2Cl)I)O)N=C1	Active
644789	COC1=CC=C(C=C1)C(=O)NC2=CC=CC=C2C3=NN(N=N3)CC(=O)NCC4=CC=CO4	Inactive
647554	CC1=C(C=C(C=C1)N2C(=NN=C2SCC(=O)N3CCOCC3)C4=CN=CC=C4)C	Inactive
3510420	CC1=CC(=C(C=C1)N=CC2=C(C(=CC(=C2)CC3=CC=CC=C3Cl)[N+](=O)[O-])O)O	Active
2435984	CC1=C(C(=CC=C1)N2C(=O)C3=CC=CC=C3N=C2SCC(=O)N4CCC(CC4)C(=O)O)C	Active
12004949	COC1=CC=C(C=C1)C(C(=O)NC2CCCCC2)N(C3=CC(=CC=C3)Cl)C(=O)CCl	Active
20909073	C1=CC=C(C=C1)CCCNC(=O)CN2C3=C(C=CC(=C3)Cl)OC4=C(C2=O)C=CC=N4	Inactive
650480	C1=CC=C2C(=C1)C=CC=C2C3=NC4=C(O3)C=CC(=C4)N	Inactive
3588991	COC1=CC(=C(C=C1)NC(=S)NC(C(Cl)(Cl)Cl)NC(=O)CCl)[N+](=O)[O-]	Active
9549141	C1=CC=C(C=C1)C2=CC3=C(C=C2)C(=O)C(=O)C4=CC=CC=C43	Active
647332	CC1=CC(=C2C(=C1)C=C(C(=O)N2)CN(CC3=NN=NN3C4CCCC4)C5CCCCC5)C	Inactive
650225	CCCC(C(=O)NC1CCCC1)N(CC2=CC=CS2)C(=O)C3=C(C(=NS3)C(=O)N)N	Inactive
293372	C1CCC(C1)NC(=O)C2=CC=CC=C2NC(=O)NC3CCCC3	Inactive
5044744	C1=CC2=C3C(=C1)C(=NC3=CC=C2)NNC(=O)C4=CC=C(C=C4)Br	Active
645176	CCN1C2=CC=CC=C2N=C1NCC3=C(C=CC(=C3)OC)OC	Inactive
645541	CCOC(=O)CNC(=O)CSC1=NC=NC2=C1C=NN2C3=CC=C(C=C3)OC	Inactive
644816	CC1=CC2=NC(=C(N2C=C1)NC3CCCCC3)C	Inactive
646878	CN1C(=NN=C1SCC(=O)NC2=CC(=C(C=C2OC)NC(=O)C3=CC=CO3)OC)C4=CC=CS4	Inactive
2200341	CCOC1=CC=CC(=C1OCC2=CC=CC=C2Cl)CNC3=CC=C(C=C3)O	Active
647581	CCCOC1=CC=C(C=C1)C2=NN=C(O2)C3=CC=NC=C3	Inactive
2401486	CC1=CC(=C(N1CCOC)C)C(=O)COC(=O)C2=CC=CC=C2Br	Active
647490	CCN1C(=NN=C1SCC(=O)NCC2=CC=CC=C2)COC3=CC=CC=C3C	Inactive
646955	COC(=O)CN(C1=CC=CC=N1)S(=O)(=O)C2=CC=CC=C2	Inactive
2987115	C1=CC=C(C=C1)CCN2C3=CC=CC=C3N=C2CNC=O	Active
645122	C1CCN(CC1)CC(=O)NC2=CC(=C(C=C2)F)Cl	Inactive
649658	CCN1C(=NN=C1SCC(=O)NC2=C(C=CC(=C2)OC)OC)C3CCCCC3	Inactive
6602670	CC(C)(C)C1=C(C=CC(=N1)CN2CCOCC2)O.Cl	Inactive
646939	COC1=CC=CC=C1NC(=O)C2=NN3C(CC(NC3=C2)C4=CC5=C(C=C4)OCO5)C(F)(F)F	Inactive
646707	C1=CC=C(C=C1)NC(=O)CN2N=C(N=N2)C3=CC=CC=C3NC(=O)C4=CC=CS4	Inactive
649857	C1CN(CCC1NC(=O)C2=CC=CO2)CC(=O)NC3=C(C=CC(=C3)Cl)Cl	Inactive
1335373	C1=CC=C(C=C1)SCC2=NN=C(S2)NC(=O)NC3=CC(=C(C=C3)Cl)Cl	Active
6886026	CCN1C(=NN=C1SCC(=O)N/N=C/C2=CC=CC=C2OCC(=O)O)C3=CC=C(C=C3)C(C)(C)C	Active
649850	CN1C(=NN=C1SC)C2=CC=C(C=C2)O	Inactive
3485268	C1=CC=C2C(=C1)NC3=C(C(C(=C(N23)N)C#N)C4=CC=C(C=C4)Br)C#N	Active
646031	CC1=CC(=C(C=C1)NCC2=NN=C(N2CC3CCCO3)SCC(=O)NC4=CC=CC=C4)C	Inactive
389490	C1C(SC2=CC=CC=C2NC1=O)C3=CC=CC=C3	Inactive
648092	CCCCOC(=O)CCN1C2=CC=CC=C2OC1=S	Inactive
646444	CN(C)CCN(CC1=CC=CC=C1)CC2=C(C=C(C=C2)OC)OC.C(=O)(C(=O)O)O	Inactive
22553854	CC1=C(SCCO1)C(=O)NC2=CC=CC=C2C(=O)NCCC3=C(C=C(C=C3)OC)OC	Active
6398903	CC1=CC(=C(C=C1)C)/C(=C/2\C(N(C(=O)C2=O)CCN3CCOCC3)C4=CC=CO4)/O	Inactive
3695755	C1=CC=C(C(=C1)NS(=O)(=O)C2=CC=C(C=C2)Cl)SCC(=O)NC3=NN=C(S3)C(F)(F)F	Active
649884	CC1(C(=O)N(C2=C(O1)C=CC(=C2)C(=O)N3CCCCCC3)CC(=O)C4=CC=C(C=C4)OC)C	Inactive
1201904	C1CC2=C(C1)N=C3C(=C2C4=CC=CC=C4)C(=C(S3)C(=O)N)N	Active
650167	CCN1N=C(N=N1)C2=CC=CC=C2NS(=O)(=O)C3=CC=C(C=C3)C(=O)OCC	Inactive
645455	C1CCC(CC1)N2C(=NN=C2SCC(=O)O)C3=CC=NC=C3	Inactive
666941	CC(C)(C)C1=CC=C(C=C1)C2=NOC(=N2)CCC(=O)N	Active
650687	C1OC2=C(O1)C=C(C=C2)CCNC(=O)CC(CC3=CC=CC=C3)C(=O)O	Inactive
649950	C1CN(CCC1C(=O)N2CCN(CC2)C3=NC=CC=N3)S(=O)(=O)C4=CC5=CC=CC=C5C=C4	Inactive
3847876	CC1C(=O)N(C2=CC=CC=C2N1C(=O)C3=C(C=CC=C3F)F)CC4=CC=C(C=C4)F	Active
644790	C1CCC(C1)N2C(=NN=N2)C(C3=CN=CC=C3)N4CCCC4	Inactive
648220	CC1=C(C=C(O1)C2=CC3=C(C=C2)OCCO3)C(=O)NC(CCC(=O)O)C(=O)O	Inactive
647867	CC1CCCN(C1)C2=NC=C(C=C2)C(=O)NCCC3=CC=CC=C3	Inactive
4007391	C1COC2=C(O1)C=CC(=C2)N=NC3=C4C=CC=NC4=C(C=C3)O	Active
312590	CCN(CC)CCCNC1=C(C(=O)C2=CC=CC=C2C1=O)Cl	Active
6602618	CC1=CC2=C(C=C1)N=C(N2)C3CCN(CC3)C(=O)C4=CC=CO4.Cl	Inactive
645185	CN1C2=C(C=CC=N2)N=C1SCC(=O)NC3=CC=CC(=C3)C(=O)OC	Inactive
9624446	CCOC1=CC=CC(=C1)C2=C(N=NN2C3=NON=C3N)C(=O)N/N=C(\C)/C4=CC=CC=N4	Active
646545	CCSC1=C(C(CC(=O)N1)C2=CC(=C(C=C2)OC)OC)C#N	Inactive
6602522	C1CCC(=CC1)CCNC(=O)CN2CCN(CC2)C3=NC=CC=N3.Cl	Inactive
649205	COCC(=O)N1CCC(CC1)N2C3=C(C=C(C=C3)F)N=N2	Inactive
644549	CC(C)OC(=O)CC(=O)C1=C(C2=C(S1)N=C3CCN(CC3=C2)C)N	Inactive
3630224	CCN(CC)C1=C(C=C(C=C1)S(=O)(=O)N2CCOCC2)NC(=O)CN3CCC4=CC=CC=C4C3	Active
646209	CCOC(=O)C1=C(C2=C(N1)C=CC(=C2)C)NC(=O)CN3CCCCC3	Inactive
3142215	C1=CC=C2C(=C1)C(=O)C3(C2=O)C(O3)C4=CC=C(C=C4)Cl	Active
648216	CC1=CC2=C(C=C1C)N(C=N2)CC(COC3=CC=CC(=C3)C(=O)O)O	Inactive
4639178	CN(C)S(=O)(=O)C1=CC=CC(=C1)NC(=S)NC2=CC=CC3=C2C=CN=C3	Active
645127	CN1C(=NN=C1SCC2=CC=CC=C2)CNC(=O)NC3=CC=CC=C3Cl	Inactive
16196223	CC1=CC(=CC(=[N+]1C2=CC=C(C=C2)OC)C)/C=C\3/N(C4=CC=CC=C4S3)C.[I-]	Active
647238	CCOC(=O)C1=CN=C(N=C1N)SCC(=O)NCC2=CC=CS2	Inactive
1920377	CC1=CC=C(C=C1)N(C(=O)CCl)NC(=O)C(C2=CC=CC=C2)(C3=CC=CC=C3)O	Active
1043739	CCN(CC)S(=O)(=O)C1=CC=C(C=C1)C(=O)NC2=CC=C(C=C2)CC3=CC=NC=C3	Active
2114042	C1=CC=C(C=C1)CSCC(=O)NNC2=C(C(=CC(=C2F)F)F)F	Active
54682411	COC1=CC=CC=C1CNC(=O)C2=C(C3=CC(=C(C=C3NC2=O)OC)OC)O	Inactive
5328015	COC1=CC=C(C=C1)CNC2=NC=NC3=CC=CC=C32	Active
647866	C1=CC=C(C=C1)N2N=C3C=CC(=CC3=N2)NC(=O)C4=CN=CC=C4	Inactive
5951923	CN(C1CCS(=O)(=O)C1)C(=O)COC(=O)/C=C/C2=CC(=CC=C2)[N+](=O)[O-]	Active
648477	CN1C(=CC2=CC(=C(C(=C21)OC)OC)OC)C(=O)O	Inactive
649837	CC1=C(C=C(C=C1)Cl)N2CCN(CC2)C(C3=CC=C(C=C3)C#N)C4=NN=NN4C5CCCC5	Inactive
648566	CC(C)C(=O)NC1=NN=C(S1)SCC(=O)NCC2=CC=CS2	Inactive
650735	CCN(C1CCCCC1)S(=O)(=O)C2=CC=C(C=C2)S(=O)(=O)NCCC3=CC=NC=C3	Inactive
6603340	CCN1C2=CC=CC=C2N3C1=NCCC3.Cl	Inactive
883460	CN(C1=CC=CC=C1)C2=CC=C(C=C2)/C=C/[N+](=O)[O-]	Active
644648	CC1=CC=C(C=C1)S(=O)(=O)CN2C(=NN=N2)CN(CC3=CC=CO3)CC4=CC=CS4	Inactive
2309402	COC1=CC=CC(=C1)NC2=NC3=CC=CC=C3N=C2NS(=O)(=O)C4=CC=CS4	Active
4877575	C1CN(CCC1CC2=CC=CC=C2)S(=O)(=O)C3=CN=C(C=C3)N4CCC(CC4)C(=O)N	Active
1788624	CC1=C(C=C(C=C1)[N+](=O)[O-])N=NC2=C(NN(C2=O)C(=S)N)C3=CC=C(C=C3)[N+](=O)[O-]	Active
5731104	C1=CC=C2C(=C1)C(=O)N(C(=N2)/C=C/C3=CC=C(O3)[N+](=O)[O-])C4=CC=C(C=C4)O	Active
648311	COC1=CC=CC(=C1)C(=O)N2CCN(CC2)S(=O)(=O)CC3=CC=CC=C3	Inactive
644922	CC1=C(C(C2=C(N1)CC(CC2=O)C3=CC=CS3)C4=CSC=C4)C(=O)OCCOC	Inactive
16746083	C1=CC(=CC(=C1)Cl)NC2=NC=NC(=C2)C3=NC(=NC=C3)NCCCO	Active
648201	CC1=C(C=C(C=C1)N2C(=NN=N2)SCC(=O)NC3=CC=CC=C3N4CCCCC4)C	Inactive
645119	CCC(=O)N(CC)C1=NC(=CS1)C2=CC=C(C=C2)OC	Inactive
649812	CC1CCCC(N1S(=O)(=O)C2=CC=C(C=C2)NC(=O)CNCC3CCCO3)C.C(=O)(C(=O)O)O	Inactive
9568629	CCC1=CC=CC=C1NC(=O)CC2C(=O)N(/C(=N/C3=NC=CS3)/S2)CC	Inactive
645278	COC1=CC=C(C=C1)S(=O)(=O)N2CCN(CC2)C3=CC(=NC4=NC=NN34)C5=CC=CC=C5	Inactive
6885860	CCOC(=O)CN1C=C(C2=CC=CC=C21)/C=N/NC(=O)C3=CC4=CC=CC=C4O3	Active
648244	CC(C)CC(C(=O)NC(C(C)C)C(=O)N1CCCC1C(=O)N)NC(=O)OC(C)(C)C	Inactive
645242	CC1=NN=C(S1)NS(=O)(=O)C	Inactive
647440	COC1=C(C=C(C=C1)N(CC(=O)NC2CCCC2)C(=O)CN3N=C(N=N3)C4=CC=C(C=C4)F)OC	Inactive
5085983	C1OC2=C(O1)C=C(C=C2)N=NC3=CC=C(C4=CC=CC=C43)O	Active
648378	COC1=CC=C(C=C1)N2C(=NN=C2SCC(=O)N3CCCCC3)C4=CN=CC=C4	Inactive
951675	CC1=CC=CC=C1OCCN2C=C(C3=CC=CC=C32)C(=O)C	Active
646336	CCOCCN1C2=C(N=C1SCCCC3=CC=CC=C3)N(C(=O)NC2=O)C	Inactive
645391	CC1=CC=C(C=C1)N(CC(=O)N2CCN(CC2)C)S(=O)(=O)C3=CC(=C(C=C3)OC)OC	Inactive
646901	CCC1=C(N=C2C=C3C(=CC2=C1)OCO3)SCC(=O)NC4=NOC(=C4)C	Inactive
650271	C1CC1C(=O)NC2CC3CCC(C2)N3CC(=O)N	Inactive
650164	CN1C(=NN=N1)SCC(=O)N(C2CCCCC2)C3CCCCC3	Inactive
646142	CC(C)CC(=O)N1CCN(CC1)S(=O)(=O)C2=CC=C(C=C2)F	Inactive
645494	C1CC(OC1)CNS(=O)(=O)C2=CC=C(C=C2)C(=O)NCC3=CC=CO3	Inactive
649608	CCOC(=O)C1=C(N(C2=C1C(=C(C=C2)O)CN(C)C)C)C.C(=O)(C(=O)O)O	Inactive
648098	C1=CC(=C(C(=C1)Cl)C2C(=C(SC(=C2C#N)N)N)C#N)Cl	Inactive
3210861	CC1=CC=C(O1)C(C(=O)NCC2=CC=C(C=C2)OC)N(CC3=CC=CS3)C(=O)CC4=CC=CS4	Active
312154	CC1=CC(=O)NP(=O)(N1)OC2=CC3=CC=CC=C3C=C2	Inactive
646970	CC(=O)C1=C(C(=O)N(C1C2=CC(=C(C=C2)O)OC)CCC3=CNC4=CC=CC=C43)O	Inactive
647068	COC(=O)CCC(=O)NC1=CC(=C(C=C1)Cl)Cl	Inactive
3923197	CCCCC(CC)COCCCN=CC1=C(NC(=S)NC1=O)O	Active
9670744	C1=CN=CC=C1/C=N/NC2=C(C=NC=C2Cl)Cl	Active
646372	CC1=CN=C(S1)NC(=O)CSC2=NN=C(N2C)C3=CC=CS3	Inactive
235292	CC(C)(C)C1=CC=C(C=C1)OCC2=NC3=C(N2)C(=O)N(C(=O)N3C)C	Active
645683	C1=CC(=CN=C1)CNC2=CC=C(C=C2)F	Inactive
760966	CC1(CC2=CC=CC=C2C3=C1C(=O)N4CCCSC4=N3)C	Active
135521595	CC1=NN(C2=C1C(=O)NC(=N2)C(F)(F)F)C3=CC(=CC=C3)Cl	Active
645755	C1CCC(CC1)NC(=O)CN(CC2CCCO2)C(=O)CCCC(=O)NC3=CC=CC=N3	Inactive
647217	CCS(=O)(=O)NC1=CC=C(C=C1)C2=NN=C(O2)SCC(=O)C3=CC(=CC=C3)OC	Inactive
3853692	CC1=C(C=C(C=C1)C2=CN(C(=S)N2)C3=CC=CC=C3)C	Active
135592728	CC1=C(N2C=C(C=CC2=N1)Cl)C(=O)N/N=C/C3=C(C(=CC=C3)OC)O	Inactive
1900729	CCN1C=C(C(=O)C2=CC(=C(C=C21)N3CCN(CC3)C(=O)C4=CC=CO4)F)C(=O)NCC5=CC6=C(C=C5)OCO6	Active
646177	CC1=CC2=C(C=C1)NC(=O)CNC2C3=CC=CC=C3	Inactive
645549	C1=CC2=NN(N=C2C=C1)CC(=O)O	Inactive
649644	CN1C2=C(C(=O)NC1=O)N(C(=N2)Br)CC=C	Inactive
2766001	COCCCN1C(=N)C2=CC(=C(C=C2N=C1SCCC3=CC=CC=C3)OC)OC	Active
645368	CC(=O)C1=CC=C(C=C1)NC2CC(C(CO2)O)O	Inactive
1941714	CC1=CC(=C(C=C1)C(C)C)OCCNC(=O)C2=CC(=C(C(=C2)OC)OC)OC	Active
648200	CCCN1C(=NN=C1SCC(=O)NC)C(C)C	Inactive
6883882	CCOC(=O)N/N=C/C1=CN(C2=CC=CC=C21)CCCOC3=CC=CC=C3	Active
6419404	CC(=O)/C(=N\O)/CN1CCCCC1.Cl	Inactive
2414087	CCCN(CC(=O)NC1=CC=CC=C1C)C(=O)CCl	Active
649189	COCC(=O)NC1=NN=C(S1)C2=CC=CS2	Inactive
850970	C1=CC=C2C(=C1)C=CC=C2CCNC3=NC=NC4=C3NC=N4	Active
4252324	C1=C(C=C(C=C1[N+](=O)[O-])SCC(CO)O)NC(=O)CCl	Active
645148	CC1=CC=C(C=C1)CN2C3=C(N=C2SCC(=O)NC)N(C(=O)N(C3=O)C)C	Inactive
2949107	CC1=C(C=C(C=C1)[N+](=O)[O-])N(CC(=O)NCC2CCCO2)S(=O)(=O)C	Active
648346	CCOC1=CC=CC=C1NC(=O)N2CCC(CC2)C3=NC4=CC=CC=C4N3	Inactive
650261	CC(=O)NC1=CC=C(C=C1)NC(=O)C2CCCN2C(=O)NC3=CC=CC=C3OC	Inactive
3126531	C1OC2=C(O1)C=C(C=C2)C(=O)NC3=NC=C(S3)[N+](=O)[O-]	Active
648888	C1=CC=C(C=C1)CN(CC(=O)NCC2=CC=CO2)C(=O)CCC(=O)NC3=CC=CC=N3	Inactive
645937	C1=CC=C(C=C1)N2C(=NN=C2SCC(=O)NCC3=CC=CO3)CCC4=NC5=CC=CC=C5N4	Inactive
648872	CC(C)NC(=O)CSC1=NN=C(N1CC2CCCO2)C3=CC=C(C=C3)S(=O)(=O)N4CCCC4	Inactive
6602688	C1COCCN1CCN2C3=CC=CC=C3N(C2=N)CC(=O)C4=CC(=C(C=C4)Cl)Cl.Br	Inactive
942618	CC1=CC=CC=C1N(CC2=CC(=O)NC3=CC=CC=C32)C(=O)CCl	Active
699688	CC1=C(C(=NC2=C1C(=C(S2)C(=O)N)N)C)CC(=O)C3=CC=CC=C3	Active
6602571	COCCN1C(=NN=N1)CN2CCC(CC2)CC3=CC=CC=C3.Cl	Inactive
24790171	CC1=NC=C(C=C1)C(=O)NC2CCCC3=C2C=NN3C4=C(C=C(C=C4)F)F	Active
645089	C1=CC(=CC=C1C(=O)N)OC2=CC(=C(C=C2)C#N)C#N	Inactive
644591	CC1=CN=C(C=C1)NC(=O)C2=CC=CC=C2F	Inactive
646817	C1=CC=C(C=C1)NC2=C3C(=NC=N2)N(N=N3)CC4=CC=CC=C4Cl	Inactive
645554	CCC1=NN=C(S1)NC(=O)C2=CC=C(O2)COC3=CC=C(C=C3)C	Inactive
2503118	CCC1=C2C(=CC=C1)C(=CN2)C(=O)COC(=O)C3=CC(=CC=C3)S(=O)(=O)N(C)C4CCCCC4	Active
726569	CCC1=CC=C(C=C1)S(=O)(=O)NC2=CC=C(C3=CC=CC=C32)O	Active
646007	C1CCCN(CC1)S(=O)(=O)C2=CC=C(C=C2)S(=O)(=O)N3CCCC3	Inactive
647884	CCOCCCNC(=O)C1CCCN1C(=O)NC2CCCCC2	Inactive
225102	C1=CC2=C(C=C1Cl)NC(=N2)SCC(=O)O	Inactive
121269	C1=CN=CC=C1C2=NN=C(S2)N	Inactive
645396	CCS(=O)(=O)CCSC1=NC2=CC=CC=C2S1	Inactive
649321	CCOC1=CC=C(C=C1)NC(=O)CSC(=O)N	Inactive
650097	C1CCC(CC1)N2C(=NN=N2)C(C3=CC=CS3)N4CCN(CC4)C(=O)C5=CC=CO5	Inactive
135415524	C1=CC=C2C(=C1)NC(=N2)/C(=C(/COC(=O)CCCNC(=O)C3=CC=C(C=C3)Cl)\O)/C#N	Active
206650	C1CCC2(CC1)C3=C(CCCC3)N=C(S2)N	Inactive
54685498	CCCC(=O)NC1=C(C2=CC=CC=C2NC1=O)O	Inactive
1254489	C1CN(CCN1C2=CC=C(C=C2)NC(=O)C3=CC4=C(C=C3)OCCO4)C(=O)C5=CC=C(C=C5)Cl	Active
1079880	CCCC1=CC(=O)N2C(=N1)C(=CN2)C3=CC=C(C=C3)Cl	Active
6603363	CCN(CC)CCCNC1CCS(=O)(=O)C1.Cl	Inactive
650577	CN1CC(=O)N(C2=CC=CC=C2C1=O)CC(=O)NCC3=CC=C(C=C3)F	Inactive
645447	COCCNC(=O)CN1CCC(CC1)NC(=O)NC2=CC=CC=C2	Inactive
5742177	CCNC1=C(N=C(O1)/C=C/C2=CC=C(C=C2)OCC)C#N	Active
6602633	COC1=CC=CC(=C1OC)C(C2=NN=NN2CC3=CC=CC=C3)N4CCN(CC4)C5CCCC5.Cl	Inactive
648569	CC1=CC(=NC(=N1)N2CCC(CC2)C(=O)NCC3=CC(=CC=C3)C(F)(F)F)C	Inactive
648356	CC1=CC=C(O1)C(C(=O)NCC2=CC=CO2)N(C3=CC=CC=C3)C(=O)CN4C5=CC=CC=C5N=N4	Inactive
2814187	COC1=CC=CC(=C1)C(=O)NC2=CN=C(C=C2)OC3=CC=CC(=C3)C(F)(F)F	Active
649875	CC1=CC=C(C=C1)S(=O)(=O)N(C2CCS(=O)(=O)C2)C3=CC=CC=C3	Inactive
648644	C1=CC(=CN=C1)C2=NN=C(O2)C3=CC=CO3	Inactive
6619676	C1CCC2=NC3=C(C=CC(=C3)C(=O)NC4=CC=CC=C4C#N)C(=C2C1)Cl	Active
644782	C1CCC(=CC1)CCNC(=O)C2CCN(CC2)C(=O)NC3=CC=CC=C3	Inactive
648105	C1COCCN1C(=O)C2=C(N=CC=C2)NCC3=CC=CC=C3	Inactive
5350689	CN1C(=C(C(=O)N(C1=O)C)[N+](=O)[O-])/C=C/C2=CC=C(C=C2)Cl	Active
647780	CC1=CC=C(O1)C2=NOC(=N2)C3CCCN(C3)C(=O)C4=CC=CC=C4	Inactive
646613	CCC(C)(C)NC(=O)C(C1=CC=CC=C1OC)OC(=O)C2=CC=CO2	Inactive
1492379	C1=CC=C2C(=C1)N=C(N2CCOC3=CC=C(C=C3)Cl)NC(=O)C4=CC=CO4	Active
647494	COC1=CC=CC(=C1)CN2C(=NOC2=O)C3=CC=CS3	Inactive
649334	CC1=CC2=C(C=C1)C=C(C(=O)N2)CN(CCO)CC3=NN=NN3CC4=CC=C(C=C4)F	Inactive
647407	CCOC1=C(C=CC(=C1)CN2CCN(CC2)C(=O)CC(C)C)OC.C(=O)(C(=O)O)O	Inactive
2388098	C1=CC(=CC=C1CC(=O)OCC(=O)NCC2=CC=C(C=C2)F)Br	Active
6602536	CC1=NC=C(C(=C1N)COC)CN.Br	Inactive
645259	C1CC(OC1)CNS(=O)(=O)C2=CC=C(C=C2)C3=NOC(=N3)C4CCN(CC4)C(=O)C5CC5	Inactive
649224	C1CCN(CC1)CCC(=O)NCNC(=O)CCN2CCCCC2	Inactive
934321	CN1C=C(C2=CC=CC=C21)C(=O)CCl	Active
645035	CCC(C)(C)NC(=O)C(C1=CC=NC=C1)N(CC2=CC=CS2)C(=O)CN3C4=CC=CC=C4N=N3	Inactive
6302446	C1=NNC(=N1)SC/C=C/CSC2=NC=NN2	Inactive
646814	CCOC1=CC=CC=C1C2C(C(=O)NC(=C2C#N)SCC(=O)OCC)C#N	Inactive
2190644	C1CCC(CC1)CCC(=O)NC2=NN=C(S2)C(F)(F)F	Active
2094089	CC(C)C1=NOC2=C1C=C(C=N2)C(=O)C3=C(C(=CC(=C3)Cl)Cl)O	Active
1101639	CCOC1=CC2=C(C=C1)N(C(C=C2C)(C)C)S(=O)(=O)C3=CC=C(C=C3)NC(=O)C	Active
650553	C1CN(CCN1CCC#N)CN2C3=CC=CC=C3C4=CC=CC=C42	Inactive
644596	CCC1=NC(=CN1S(=O)(=O)C2=C(C=C(C(=C2)OC)C)C)C	Inactive
647593	CC1=CC2=C(C=C1)NC(=O)C(=C2)CN(CC3=CC4=C(C=C3)OCO4)CC5=NN=NN5C6CCCC6	Inactive
646356	CC(C1C(=C(SC(=C1C#N)N)N)C#N)C2=CC=CC=C2	Inactive
82498	CC(C)(C)C1=CC=C(C=C1)OC2=CC=C(C=C2)N	Active
6603190	CCN1C2=CC=CC=C2N=C1N3CCN(CC3)S(=O)(=O)C4=CC=CC=C4C(F)(F)F.Cl	Inactive
644545	CC(C)NC(=O)CSC1=NN=C(N1CCCOC)C2=CC=CC=C2	Inactive
646984	COC(=O)C1=CC=C(C=C1)CN2C=C(C=N2)Cl	Inactive
648048	CCN(CC)C(=O)CSC1=NC2=C(N1C3=CC=CC=C3OC)N=CC=C2	Inactive
1164613	C1=CC(=CC(=C1)NC(=O)C2=CC=CS2)NC(=O)C3=CC=C(O3)[N+](=O)[O-]	Active
648946	CC1=CC(=NC(=N1)N2CCC(CC2)C(=O)NCCCOC)C	Inactive
4432459	COC1=CC=CC(=C1)N=NC2=C3C=CC=NC3=C(C=C2)O	Active
648210	C1CCN(C1)S(=O)(=O)C2=CC=C(C=C2)C3=NN=C(N3CC4CCCO4)SCC(=O)N	Inactive
2443353	CCOC1=CC2=C(C=C1)N=C(S2)SCC(=O)C3=C(C=C(C=C3)O)O	Active
648858	C1CCC(C1)NC(=O)C(C2=CN=CC=C2)N(CCN3CCOCC3)C(=O)CNC(=O)C4=CC=CS4	Inactive
649390	CCC(=O)N1CCN(C1C2=CC=CC=C2)C(=O)C	Inactive
645181	CCN(C1=NC(=CS1)C2=CC=CC=C2)C(=O)CSC3=NN=C(O3)CN4C5=CC=CC=C5N=N4	Inactive
2952899	COC1=CC=C(C=C1)C(=O)NN2C(=O)C3=CC=CC=C3N=C2SCC(=O)NCC4CCCO4	Active
648957	CC1CC2=CC=CC=C2N1C(=O)CSC3=NN=C4N3C(CC5=CC=CC=C54)(C)C	Inactive
650452	C1CN(CCC1C2=NC3=C(N2)C=C(C=C3)Cl)S(=O)(=O)C4=CC5=C(C=C4)OCCO5	Inactive
647322	CCC(=O)OCCN1C2=C(N=C1Br)N(C(=O)NC2=O)C	Inactive
647445	CC1=CC(=NC(=N1)N2CCCC(C2)C(=O)NC(C)CCC3=CC=CO3)C	Inactive
646665	CC(C)(C)NC(=O)C(C1=CC=CO1)N(CC2=CC=C(C=C2)F)C(=O)C3=C(C(=NS3)C(=O)N)N	Inactive
4616329	C1=CC(=CC=C1NC(=O)NC2=NC(=CS2)C3=CC=C(S3)Cl)[N+](=O)[O-]	Active
650700	C1CCC(CC1)N(CC(=O)NC2CCCC2)C(=O)CS(=O)CC(=O)NC3=CC=C(C=C3)F	Inactive
649652	C1COCCN1C(=O)C2=CC3=CC(=CC(=C3OC2=O)Cl)Cl	Inactive
2924112	C1=CC(=CC(=C1)Br)OCCCCNCCO.C(=O)(C(=O)O)O	Active
646951	CC(C)(C)OCC(C(=O)OC(C)(C)C)NC(=O)C(CC(=O)N)NC(=O)OC(C)(C)C	Inactive
135417790	CC(C)(C)C1=CC=C(C=C1)CN2C3=C(C(=O)NC(=N3)C4CCN(CC4)C(=O)CC5=CC=CS5)N=N2	Inactive
4424226	CC1=CC2=C(C=C1)N(C3C2CN(CC3)C)C(=S)NC(=O)C4=CC=C(C=C4)Br	Active
1028458	COC1=CC=C(C=C1)C2=NN=C(O2)SC(=O)N3C4=CC=CC=C4SC5=CC=CC=C53	Active
644944	CCN=C1N(C(=O)C(S1)CC(=O)NC2=C(C3=C(S2)CCCC3)C#N)CC	Inactive
649336	CC1=CC(=NO1)NS(=O)(=O)C2=CC=C(C=C2)NC(=O)CCCOC3=CC=C(C=C3)Cl	Inactive
646111	CC1=CC(=C2C(=C1)C=C(C(=O)N2)CN(CC3CCCO3)S(=O)(=O)C4=CC5=C(C=C4)OCCO5)C	Inactive
648594	CN1CCN(CC1)C2=C(C(=O)N(C2=O)C3=CC=C(C=C3)Cl)Cl	Inactive
1379883	C1=CC(=CN=C1)/C=C/2\C(=O)N=C(S2)N	Active
135466076	C1=CC=C2C=C(C=CC2=C1)SCC(=O)OC/C(=C(\C#N)/C3=NC4=CC=CC=C4N3)/O	Active
54687731	CCCOC(=O)CC1=C(C2=CC=CC=C2NC1=O)O	Inactive
644438	C1=CC=C(C=C1)C2=C3C=C(C=CC3=NO2)C(=O)O	Inactive
5350690	CN1C(=C(C(=O)N(C1=O)C)[N+](=O)[O-])/C=C/C2=CC=C(C=C2)Br	Active
3567991	C1=CC=C(C=C1)C(C#N)C2=NC3=C(C=C2)C(=CC(=N3)C(F)(F)F)C(F)(F)F	Active
135417994	CC1=NN(C2=C1C=C(C(=O)N2)CNC3=CC4=C(C=C3)OCCO4)C5=CC=CC=C5	Inactive
6346588	CC1=CC(=NN1C(=O)/C(=N/NC2=CC(=CC(=C2)Cl)Cl)/C#N)C	Active
6603185	CCC(CO)(C1=CC=CC=C1)C(=O)OC2CN3CCC2CC3.Cl	Inactive
646303	C1=CC=C(C(=C1)C2=NNC(=C2)C(=O)O)Cl	Inactive
648863	CC1=CC=C(S1)CNC2=CC=C(C=C2)N3CCOCC3	Inactive
646366	CC(C)C(=O)NC1=CC=C(C=C1)C(=O)N2CCN(CC2)C(=O)C3=CC=CO3	Inactive
5759185	CC(C)(C)C(=O)/C(=C\C1=CC(=CC=C1)[N+](=O)[O-])/N2C=NC=N2	Active
647415	CN(C)C1=CC=C(C=C1)C(C(=O)NC2CCCC2)N(C3=CC=C(C=C3)OC)C(=O)C4=CC=CO4	Inactive
2363649	CC1=C(N2C=CC=CC2=N1)C(=O)N=NC3=C(N(C4=CC=CC=C43)CCC(C)C)O	Active
649969	CCC(=O)N1CCN(CC1)C2=C3C(=C(SC3=NC(=N2)C)C)C	Inactive
647076	CCN1C(=NN=C1SCC(=O)N2CCCC2)COC3=CC(=C(C=C3)Cl)C	Inactive
2881951	C1CCN(C1)CC(COCC2=CC=CC=C2)O.Cl	Inactive
648239	CCCOC1=CC=C(C=C1)NC(=O)C2CC(=O)N(C2)C(C)C	Inactive
645457	CC1=CC(=C(C=C1)C)N2C(=NN=C2SCC(=O)NC3=NN=C(S3)C)C4=C(OC=C4)C	Inactive
3240629	COC1=C2C(=CC=C1)SC(=N2)NC3=NC(=CS3)C4=CC=CC=N4	Active
650692	CC(C)(C)NC(=O)C(C1=CC(=C(C(=C1)OC)OC)OC)N(CC2=CC=CC=C2)C(=O)C3=NC=CN=C3	Inactive
648549	CC1=CC(=CC=C1)NC(=O)N2CCCC2C(=O)NC3=CC=CC(=C3)NC(=O)C	Inactive
646487	CCOC(=O)C1=C2CCCN2C3=C1C=C(C=C3)O	Inactive
7535080	C1=CC=C(C=C1)COC2=CC=CC=C2C(=O)NNC(=O)C3=CC=CC=C3O	Active
2855400	CC1=C(C(NC(=O)N1)C2=CC=CC=C2)C(=O)OCC3=CC4=C(C=C3)OCO4	Active
649370	CC1CCCCN1C(=O)CSC2=NN=C(O2)C3=CNC4=CC=CC=C43	Inactive
648147	COC1=CC2=C(C=C1)C=C(C(=O)N2)CN(CC3=CN=CC=C3)S(=O)(=O)C4=CC=CC=C4	Inactive
6602614	C1C(=O)N(C(=N1)NC2=CC=CC=C2F)C3=CC=CC=C3.Cl	Inactive
2381362	CC1=NC2=C(C=C1)C(=CC(=C2OCC(=O)NCC3=CC=CO3)Cl)Cl	Active
2106159	CC1=NC2=C(S1)C=C(C=C2)NS(=O)(=O)C3=CC4=C(C=C3)OCCO4	Active
135401741	C1CCC(CC1)NC(=O)C2=NC3=C(C(=O)N2)N=NN3CC4=CC=CC=C4Cl	Inactive
648913	C1CC2=CC=CC=C2N(C1)C(=O)C3=CC4=C(C=C3)OCO4	Inactive
6603072	COCCN1C(=NN=N1)C(C2=CC=CC=C2OC)N3CCN(CC3)C4=CC=CC=C4.Cl	Inactive
135450625	CC1=CC=C(C=C1)CN2C3=C(C(=O)NC(=N3)C4CCN(CC4)S(=O)(=O)C5=CC=CC=C5)N=N2	Inactive
650153	CN1C2=C(C(=O)N(C1=O)C)N(C(=N2)Br)CC3=CC=CC=C3Cl	Inactive
647708	CC1=CC(=CC(=C1)NC(=O)CSC2=NN=C(O2)C3=CC=C(C=C3)S(=O)(=O)N4CCCC4)C	Inactive
644739	COCCCNS(=O)(=O)C1=C2C=CC=C3C2=C(C=C1)SC3=O	Inactive
645757	COC(=O)CCN(C1CCCCC1)S(=O)(=O)C2=CC=C(C=C2)S(=O)(=O)N3CCCCC3	Inactive
5234736	CC1=CC(=C(N1CC2=CC=CO2)C)C(=O)COC3=C(N=CC=C3)[N+](=O)[O-]	Inactive
644428	C1CCC(CC1)NS(=O)(=O)C2=CC=C(C=C2)C3=NC(=NN3)SCC(=O)N4CCCC4	Inactive
263261	CCOC(=O)C(=CC1=CC=CC=C1OC)C(=O)OCC	Active
2954345	C1=CC(=CC=C1CCNC(=S)NC2=CC=C(C=C2)[N+](=O)[O-])Cl	Active
135461617	CC1=CC(=C(N1CC=C)C)C2=NNC(=NCC=C)SC2	Active
16014337	CCC1=NN=C(S1)NC(=O)C2=NC(=NC=C2Cl)S(=O)(=O)CC3=CC=C(C=C3)C	Active
649712	C1CCC(CC1)N2C(=NN=N2)C(C3=CC=NC=C3)N4CCN5CCCC5C4	Inactive
644441	CC1=NN(C2=C1C=C(S2)C(=O)N(CC3=CC=CO3)CC(=O)NC(C)(C)C)C4=CC=CC=C4	Inactive
2772580	C1=CC=C(C=C1)CN2C3=CC=CC=C3N=C2S(=O)(=O)O	Active
54678150	CC1=C(N=CC=C1)NC(=O)C2=C(C3=CC=CC4=C3N(C2=O)CCC4)O	Inactive
650289	C1CCC2(C1)OCC3(CO2)C(=O)NC(=O)S3	Inactive
645881	CC1=NN(C(=O)C2=CC=CC=C12)C=C	Inactive
649050	CCC(C1=NN=NN1CC2=CC=CO2)N(CCN3CCOCC3)CC4=CC5=C(C=CC(=C5)C)NC4=O	Inactive
645864	CC(=O)C1=C(C(=O)N(C1C2=C(C=CC(=C2)OC)OC)CCC(=O)O)O	Inactive
6413011	CC1=CC=C(C=C1)SC2=NN=C(C3=CC=CC=C32)CC4=CC=CC=C4	Active
644594	C1COC2(O1)C3=CC=CC=C3N(C2=O)CCC(=O)C4=CC=CC=C4	Inactive
4961648	CC1=CC=C(O1)C2=NN(C(C2)C3=CC=CS3)C(=O)CCl	Active
647628	CCN(CC)S(=O)(=O)C1=CC=C(C=C1)C2=NN=C(O2)SCC3=NN=C(O3)C4=CC=C(C=C4)C	Inactive
548071	CC(C)(C1(CC(ON1)C2=CC=C(C=C2)OC)O)O	Inactive
2953526	CC1=CC(=C(C=C1OCC(=O)NC2CCCCC2)S(=O)(=O)N3CCN(CC3)C4=CC=C(C=C4)F)Cl	Active
644731	CC(C)(CCC1(C(CCC2=C1N=C3C(=C2OC)C=CO3)O)OC)O	Inactive
644759	CCOC1=CC=CC=C1CN2CCN(CC2)S(=O)(=O)C.C(=O)(C(=O)O)O	Inactive
2056596	CCN1C(=C(C=N1)Br)C(=O)NC2=C(C3=C(S2)CCC3)C(=O)N	Active
17065259	CC(CN1CCOCC1)OC(=O)C2=CC=C(C=C2)C(C)(C)C.Cl	Active
648984	COC1=CC=C(C=C1)NC(=O)CN2CCC(CC2)C(=O)N	Inactive
646493	COC1=CC=C(C=C1)CN2C(=NN=N2)C(C3=CN=CC=C3)N4CCN(CC4)C5=CC=C(C=C5)O	Inactive
646524	C=CCN1C(=C(SC1=N)N)C#N	Inactive
646703	C=COCCNC(=O)NC1=CC(=C(C=C1)Cl)Cl	Inactive
5396969	CCN(CC)S(=O)(=O)C1=CC=CC=C1/C=N\O	Inactive
647885	CC1=NN=C(N1N)SCC2=CC=CC=C2	Inactive
647434	COC1=C(C=C(C=C1)CC(=O)NC2=NN=CS2)OC	Inactive
3999689	CCCCCN1C2=CC=CC=C2N=C1CCCNC(=O)C3=CC=CS3	Active
649143	C1CCC2=NC3=CC(=NN3C(=C2C1)N4CCOCC4)C5=CC(=CC=C5)Cl	Inactive
535726	CN1CCN(CC1)CC(=O)NC2=C(OC3=CC=CC=C32)C(=O)C4CC4	Inactive
9591065	C1=CC=C(C(=C1)C(=O)N/N=C/C2=CC(=CC(=C2)Br)OC(=O)/C=C/C3=CC=CO3)O	Active
649073	CC1=CC(=CC=C1)NC(=O)CSC2=NN=C(N2C)C3=CC=C(C=C3)S(=O)(=O)N4CCOCC4	Inactive
6603379	C1COCCN1CC(C2=CC=CC=C2)C(=O)C3=CC=C(C=C3)F.Cl	Active
644728	CC1=C(C(=CC=C1)C)NC(=O)CS(=O)CC(=O)NC2CCCC3=CC=CC=C23	Inactive
2820199	CS(=O)(=O)C1=C2C(=C(S1)C#N)CC(CC2=O)C3=CC=CC=C3	Active
5720743	C/C(=N\NC(=O)C1=CC=C(C=C1)F)/C2=CC=CC=N2	Active
646990	CC1=C(C(=CC=C1)OCC(=O)NC2=CC=CC=C2N3CCN(CC3)C(=O)C(C)C)C	Inactive
648833	CC1CCN(CC1)C(=O)CSC2=NN=CN2C3=CC=CC=N3	Inactive
644416	CC1=CC=C(C=C1)C2CC(N3C(=C(C(=N3)C(=O)NCC4=C(N(N=C4C)C)C)Cl)N2)C(F)(F)F	Inactive
648313	COC1=CC(=CC=C1)OC(=O)CSC2=NN=C(O2)C3=CC=CC=C3Br	Inactive
6603374	CCOC(=O)N1CCN(CC1)CCC(=O)NC2=CC(=CC=C2)Br.Cl	Inactive
647497	CC1=CC(=NC(=N1)SCC2=NN=C(O2)SCC(=O)NC3=C(C=CC(=C3)C(F)(F)F)Cl)C	Inactive
16242410	CCN1C/C(=C\C2=CC(=C(C=C2)O)OCC)/C(=O)/C(=C/C3=CC(=C(C=C3)O)OCC)/C1.Cl	Active
648978	CC1=C(C=C(C=C1)Cl)N2CCN(CC2)C(C3=CC=CC=N3)C4=NN=NN4CC5=CC=C(C=C5)OC	Inactive
646411	CC1=C(N(N=C1C)C(=O)C2=CC3=C(N2)C=CS3)C	Inactive
649021	CC1CCN(CC1)C(C2=CC3=CC=CC(=C3NC2=O)C)C4=NN=NN4CC5=CC6=C(C=C5)OCO6	Inactive
4886081	CC1=CC2=C3C(=C1)C4(C(=C(OC5=C4C(=O)CC(C5)(C)C)N)C#N)C(=O)N3C(CC2(C)C6=CC=CC=C6)(C)C	Active
646867	CN(C)C1=CC=C(C=C1)C(C(=O)NC2CCCC2)N(C3=CC(=CC=C3)OC)C(=O)C4=CC=CO4	Inactive
649547	CC(C)C1=NN=C(N1CCOC)SCC(=O)C2=CC=C(C=C2)Cl	Inactive
647672	COC1=CC=CC(=C1)NC(=O)C(CC2=CC=NC=C2)C#N	Inactive
649706	CCN(C1=NN=C(S1)CN2C3=CC=CC=C3N=N2)C(=O)C4=CC=C(C=C4)C(C)(C)C	Inactive
56642958	C/C/1=C/C(=O)/C=C(/[C@@H]([C@H]2[C@@H]([C@H](C1)OC(=O)C(=C)C)C(=C)C(=O)O2)O)\C	Active
645153	CC1=CC(=NC(=N1)N2CCN(CC2)C3=NN=NN3C4=CC=CC=C4)C	Inactive
6603324	C1CCC(C1)N2CCN(CC2)C(C3=CC=CC=C3)C4=NN=NN4CC5=CC=CO5.Cl	Inactive
649987	CCCN1C(=NN=C1SCC(=O)NC2=CC=CC=C2CC)C(C)C	Inactive
650616	CC1=CC=C(C=C1)S(=O)(=O)NCC(=O)N(CC2=CC3=C(C=C2)OCO3)CC(=O)NCC4=CC=CO4	Inactive
4961647	C1C(N(N=C1C2=CC=CO2)C(=O)CCl)C3=CC=CO3	Active
649900	COC1=CC2=C(C=C1)NC(=O)C(=C2)CN(CCCN3CCOCC3)C(=O)NCC4=CC=CC=C4	Inactive
645260	CCC(=O)C1=CN(C2=CC=CC=C21)CC(=O)NCC3CCCO3	Inactive
16187489	CC1=C(SC=C1)C(=O)C2CCCN(C2)CC3=CN=C(S3)N4CCOCC4	Active
650309	CCC1=CC2=C(N=CN=C2S1)NCC(=O)O	Inactive
2967368	C1CC2CC1CC2N3C(=NN=N3)SCC(=O)NC4=CC=NC5=CC=CC=C54	Active
650381	CCCC(=O)NC1=CC=C(C=C1)C(=O)NC2=NN=C(S2)COC	Inactive
648192	CC1=CC(=CC=C1)N(CC(=O)NC2CCCC2)C(=O)CS(=O)CC(=O)NC3=CC4=C(C=C3)OCO4	Inactive
736140	C1=CC2=C(C(=C1)C(F)(F)F)NC(=CC2=O)C(F)(F)F	Active
2215161	CCCS(=O)(=O)C1=NN=NN1C2=CC(=CC=C2)OC	Active
646363	CCOC1=C(C=C(C=C1)C(CC(=O)O)NC(=O)C2=CC=CO2)OC	Inactive
16187701	CC1=CC(=CC(=C1OC)C)C(=O)C2CCCN(C2)S(=O)(=O)C3=C(ON=C3C)C	Active
650441	CCCC1=NC2=NC=NN2C(=C1)N3CCCC(C3)C(=O)NC4=C(C=CC=C4OC)OC	Inactive
2840005	C1CCC(CC1)OC(=O)CC(C(=O)OC2CCCCC2)N.Cl	Inactive
644693	CC1=CN=C(S1)NC(=O)CSC2=NN=C(N2C3=CC=CC=C3)C4=CC(=C(C=C4)OC)OC	Inactive
2241003	CC1=CC=C(S1)S(=O)(=O)NC2CC2	Active
917183	CC1=CC=C(C=C1)C(=O)SC2=CC=CC=CC2=O	Active
647266	CC1=CC=C(C=C1)N2C(=O)CSC23C4=CC=CC=C4NC3=O	Inactive
648808	CC1CC2=CC=CC=C2N1C(=O)CSC3=NN=C(O3)C4=CC=C(C=C4)S(=O)(=O)N5CCCC5	Inactive
644889	C1CN(C2=CC=CC=C21)C(=O)CSC3=NN=C(O3)CNC4=CC=CC=C4	Inactive
16276663	CC1=CC(=CC=C1)C(=O)NC(CCSC)C(=O)NC2=C(C=CS2)C(=O)N	Active
2813968	CC1=CC(=C(C(=C1)C)N2C(=O)NN=C2SCCS(=O)(=O)C3=CC=C(C=C3)F)C	Active
648065	C1COCCN1S(=O)(=O)C2=CC=CC(=C2)S(=O)(=O)NCCC3=CC=CC=C3	Inactive
856009	C1=CC=C2C=C(C(=CC2=C1)C3=NNC(=S)O3)O	Inactive
2333	CCC1=C(C2=CC=CC=C2O1)C(=O)C3=CC(=C(C(=C3)Br)O)Br	Active
647483	C1CCN(C1)CC(=O)NC2=CC=C(C=C2)OC3=CC=C(C=C3)NC(=O)CN4CCCC4	Inactive
647429	CN1C(=NN=C1SCC(=O)NC2=NC3=C(S2)CCCC3)C4=CC=CC=C4	Inactive
135415440	CC1=CC=C(C=C1)NC2=CC(=NN2C3=NC(=CC(=O)N3)C)C	Active
646824	COC1=CC=C(C=C1)N2CCN(CC2)C(=O)CN(C3=CC=CC=C3)S(=O)(=O)C	Inactive
644929	COCC1=C2C(C(=C(OC2=NN1)N)C#N)C3=CC=CC=C3Cl	Inactive
645807	CC1=C(C=C(C=C1)S(=O)(=O)C2(CCCC2)C(=O)O)C	Inactive
16446988	CC1=CC(=CC=C1)CS(=O)(=O)C2=NC=C(C(=N2)C(=O)NC3=CC=C(C=C3)F)Cl	Active
649078	CCCNS(=O)(=O)C1=CC=C(C=C1)CCC(=O)NCC2=CC3=C(C=C2)OCO3	Inactive
647276	CC1C(=C(NC(=O)N1)C)C(=O)OC(C)C	Inactive
647369	C1=CC=C(C=C1)N2C=NN=C2CNC3=CC=C(C=C3)Cl	Inactive
3916633	CCC1=C(C(=NC2=CC=CC=C2N1)NC(=O)C3=C(C4=CC=CC=C4O3)C)C(=O)OCC	Active
645770	CCN(CC)C(=O)CSC1=NN=C(O1)C2=CC=C(C=C2)S(=O)(=O)NCC3=CC=CC=C3Cl	Inactive
649340	CN1CCN(CC1)C(=O)C2=CC=CC=C2C3=CC=CC=C3C(=O)O	Inactive
649034	C1CN(CCC1NC(=O)C2COC3=CC=CC=C3O2)CC4=CC=CC=C4	Inactive
648312	CC1=CC(=NC(=N1)N2CCCC(C2)C(=O)NC3=NC4=C(S3)C=C(C=C4)S(=O)(=O)C)C	Inactive
5690151	C1=CC2=C3C(=C1)/C(=N\NC(=O)C4=CC=C(C=C4)Cl)/C(=O)C3=CC=C2	Active
647679	C1CCN(CC1)C(=O)CNS(=O)(=O)C2=CC=C(C=C2)C(=O)N3CCCCC3	Inactive
645199	CCOC(=O)C1=C(C(=NS1)C(=O)NC2CCCCC2)N	Inactive
647549	CC1=CN=C(C=N1)C(=O)NC2=CC=CC3=C2N=CC=C3	Inactive
644692	CCSC1=C(C2(CCCC2)C(=C(N1)N)C#N)C#N	Inactive
645048	CC1=C(C2=C(N1C3=CC=CC=C3)C=CC(=C2)OCC(CN4CCOCC4)O)C(=O)C	Inactive
649337	CC(=O)N1CCN(CC1)C2=CC=C(C=C2)NCC3=CC=CC=C3	Inactive
645558	CC1CC2(CC(OC2=O)COCC(C)C)C(=O)CC1=O	Inactive
646137	CCNC1=NC(=NC(=N1)NS(=O)(=O)C2=CC=C(C=C2)Cl)NC(C)C	Inactive
4263090	CN1CCN(CC1)C2=CC=C(C=C2)C3=NC4=CC=CC=C4C=C3	Active
646735	COC1=CC=CC=C1C2N(CCS2)S(=O)(=O)C3=CC=CC(=C3)C(F)(F)F	Inactive
977032	C1CCC(CC1)C(=O)NC2=CC=CC(=C2)C3=NN=C(O3)C4=CC=CC=C4	Active
648185	CC1=CC=C(C=C1)C(C2=NN=NN2CC3=CC=CS3)N4CCN(CC4)C(=O)C5=CC=CO5	Inactive
649681	CN(C)CCN(CC1=CC2=C(C=CC(=C2)OC)NC1=O)C(=O)NCC3=CC=CC=C3	Inactive
646571	COC1=CC=CC(=C1OC)C(=O)N2CCN(CC2)CC3=CC=CO3.C(=O)(C(=O)O)O	Inactive
650281	COC1=CC=CC2=C1OC(=O)C(=C2)C(=O)NC3=C(N=CC=C3)N4CCOCC4	Inactive
647997	CCOC(=O)C1=C(OC(=C(C1C2=CC3=C(C(=C2)OC)OCO3)C#N)N)C	Inactive
647953	C1CSCCN1C(C2=CC=CS2)C3=NN=NN3CC4=CC=CC=C4	Inactive
646486	CC1C(=O)N(C2=C(O1)C=CC(=C2)C)CC(=O)N3CCCC4=CC=CC=C43	Inactive
644916	CC1=CC=C(C=C1)C(=O)C2CCN(CC2)CC(=O)NC3=CC4=C(C=C3)OCCO4	Inactive
3500086	CCN1C(=O)C(=C(C(=N1)[N+](=O)[O-])C(C#N)C2=NC3=C(S2)C=CC(=C3)C(F)(F)F)Cl	Active
644783	C1CN(COC1)C(=O)CC23CC4CC(C2)CC(C4)C3	Inactive
649176	C1CCC(C1)N2C(=NN=N2)SCC(=O)N3CCN(CC3)C(=O)C4=CC=CO4	Inactive
3245910	CC1=CC(=NC2=C1C=C(C=C2)NC(=O)C3=C(C(=CC=C3)OC)OC)N4CCN(CC4)C5=NC=CC=N5	Active
649759	COC1=C(C=C(C=C1)C2=NN=C(C=C2)SCC(=O)N3CCCC3)OC	Inactive
644571	CCCN1C(=C(C(=C(C1=O)C#N)C)CN2CCCCC2)O	Inactive
645412	CCC1=NN=C(S1)NC(=O)CSC2=NN=C(N2CCC3=CC=CC=C3)C4=CN=CC=C4	Inactive
732158	C1=CC=C(C=C1)/C=C/C(=O)NC2=NC=NN2	Active
644544	CCC1=NC=CN1S(=O)(=O)C2=C(C=C(C=C2)Br)Br	Inactive
135450609	C1CCC2=C(C1)C(=C(S2)/N=C/C3=C(N(C(=O)NC3=O)CC4=CC=CO4)O)C#N	Inactive
648907	CCC1=CC=C(C=C1)N2CC(CC2=O)C(=O)NC3=NC=CS3	Inactive
4368841	CC1=C(SC2=NC(=NC(=C12)N3CCN(CC3)C4=CC=CC=N4)C)C(=O)N5CCN(CC5)C6=CC=C(C=C6)F	Active
645025	CC1=CC(=NN1C(=O)C2=CC=NC=C2)C	Inactive
649434	CCOC1=CC=CC(=C1)C2C(=C(C(=O)N2C3=NC=CS3)O)C(=O)C4=CC=C(O4)C	Inactive
648399	CC1=CC=C(C=C1)CSC2=NN=C(O2)C3=CC=C(C=C3)S(=O)(=O)N4CCCC4	Inactive
650343	CC1=CC(=NO1)NS(=O)(=O)C2=CC(=C(C=C2)OC)OC	Inactive
647134	CC1=CC2=C(C=C1C)N=C(N2)C3CCN(CC3)CC4COC5=CC=CC=C5O4	Inactive
645145	C1=CC=C(C(=C1)CN2C3=C(C(=NC=N3)N4C=CN=C4)N=N2)F	Inactive
646586	CC(=O)N1CCN(CC1)C2=CC=C(C=C2)NC(=O)C3=CC4=C(C=C3)OCO4	Inactive
647098	CCOC(=O)C1=CC2=C(N1CC(=O)N3CCN(CC3)C4=CC=C(C=C4)F)C=CN2C	Inactive
9591898	CC12CCCCC1C2C(=O)N/N=C/C3=CC(=C(C=C3)OC)OC	Active
644706	CCOC1=CC=C(C=C1)C2=NN(N=N2)CC(=O)NCC3=CC=CO3	Inactive
5300120	CN1C2=C(C(=O)N(C1=O)C)N(C(=N2)OC3=CC=CC=C3F)CC=C	Active
649713	CC1=NC2=C(N1C3=CC=CC=C3)SC(=N2)C	Inactive
649414	C1=CC=C(C=C1)OCCCN2C3=CC=CC=C3NC2=O	Inactive
649111	CC1=CC2=C(C=C1)N=C(N2)C3CCN(CC3)CC(=O)NC4=CC5=C(C=C4)OCCO5	Inactive
645384	CC1=C(C2=NC3=CC=CC=C3N2C(=C1)NCCCN4C=CN=C4)C#N	Inactive
6603155	CCN(C1=NN=C(S1)C2=CN=CC=C2)C(=O)C3CCCCC3.Cl	Inactive
2533627	C=CCNC(=O)COC1=CC=C(C=C1)OC2=CC=CC=C2	Active
6873171	C1COCCN1C(=S)N/N=C/C2=CC=C(C=C2)Cl	Active
649777	C1=CC(=CC(=C1)N)C(=O)NC2=CC3=C(C=C2)N=C(N3)C4=CN=CC=C4	Inactive
2529822	CC1=CC=C(C=C1)C2=CSC(=N2)NC(=O)C3=CC4=C(C=C3)C(=O)N5CCCCCC5=N4	Active
2951539	CC1=C(C=CC(=C1)Cl)OC(C)C(=O)NC2=CC=C(C=C2)C(=O)NC3=CC=CC=C3C(=O)O	Active
644528	CN1C(=NN=C1SCC(=O)NC2=CC=C(C=C2)C(=O)OC)CNC3=CC=C(C=C3)OC	Inactive
22550689	CC1CN(C2=C(S1)C=CC(=C2)S(=O)(=O)NCCC3=CC=C(C=C3)C)C(=O)C	Active
18774024	COC1=CC(=CC(=C1O)/C=C/2\C(=O)N(C(=S)S2)CC3=CC=CC=C3)[N+](=O)[O-]	Active
649516	CC1=CC(=C(C=C1)NCC2=NN=C(O2)SCC(=O)N(CC3=CC=CC=C3)C(C)(C)C)C	Inactive
1792379	CCOC(=O)/C=C/C(=O)NC1=CC=C(C=C1)S(=O)(=O)N(C)C2=CC=CC=C2	Active
644800	CC(=O)NC1=CC=C(C=C1)S(=O)(=O)N2CCC(CC2)NC(=O)C(CC3=CC=CN3C)NC(=O)C	Inactive
648657	CCOC1=CC=CC=C1NC(=O)NC2(CCCCC2)C(=O)N3CCOCC3	Inactive
487737	COC1=CC=C(C=C1)NC(=O)C2=C(C=CC(=C2)[N+](=O)[O-])O	Active
646120	C1CCN(CC1)CC#CC(CO)NCC2=CC=CC=C2	Inactive
645981	CC(C)N(C(C)C)C(=O)N1CCN(CC1)C(=O)C(CC2=CC=C(C=C2)OC)NC(=O)C	Inactive
647547	CC1=C2C(=CC=C1)C=C(C(=O)N2)C(C3=NN=NN3CC4=CC=CC=C4)N5CCN(CC5)C	Inactive
648824	CCC1=CC2=C(C=C1)NC=C(C2=O)C(=O)N3CCCCCC3	Inactive
648814	CC(C)CCN1C2=C(N=C1SCCN3CCOCC3)N(C(=O)NC2=O)C	Inactive
135408348	COC1=CC=CC=C1N2CC(=C(C2=N)C3=NC4=CC=CC=C4C(=O)N3)O	Inactive
646646	C1CN(CCN1C2=NC=C(C=C2)C(F)(F)F)C3=NC=NC4=C3N=NN4CC5=CC=CC=C5	Inactive
645861	CN1C2=CC=CC=C2N=C1CNC3=NC4=CC=CC=C4N3CCN5CCCCC5	Inactive
2985532	C1=CC=C(C=C1)C(=O)NC(=O)NC2=CC=CC=N2	Active
4135479	CC1=CC=C(C=C1)NC(=S)N=NC2=C(N(C3=CC=CC=C32)CC=C)O	Active
644795	CC1=CC=CC=C1NC(=O)C(CC2=CN=CC=C2)C#N	Inactive
648077	CN1C(=O)C=CC(=N1)OCC(=O)N	Inactive
790561	CCOC(=O)C1=C(C(=O)C2=CC=CC=C2C1=O)C3=CC=C(C=C3)OC	Active
645367	CC1=CC=C(C=C1)N2C(=O)C3C(C2=O)C(NC3C4=CC=CO4)(C)C(=O)OC	Inactive
1504737	CC1=C(C(=O)N(N1C)C2=CC=C(C=C2)S(=O)(=O)NCC3=CC=CC=C3)C(C)C	Active
1477383	C1=CC=C(C=C1)C(=O)NC(=S)NC2=CC=CC3=C2C=NN3	Active
648738	C1CC(=O)N(C1)C2=CC=CC(=C2)C(=O)NC3=CC=CC=C3	Inactive
6602572	CC1=C(SC(=N1)NC2=CC=CC=N2)C(=O)C.Br	Inactive
2347892	CCN1C(=NC2=C1C=CC(=C2)C3=NN4CC5=CC=CC=C5C4=N3)C	Active
647252	CCN(CC)C(=O)CSC1=NN=C(N1CC2=CC=CO2)C3=CC=CO3	Inactive
648297	CC1=CC=C(C=C1)OCCN2C3=CC=CC=C3N=C2CCCO	Inactive
5735336	CC1CCCC(N1C(=O)C2=CC=CC\3=C2C4=CC=CC=C4/C3=N/O)C	Active
648812	CC(=O)OC(C1=CC=C(C=C1)C#N)C(=O)NC2CCCCC2	Inactive
649215	C1CCC(C1)C2=NC(=NN2)SCC(=O)NC3CCCC3	Inactive
647843	C1CCC(CC1)NC(=O)C2CN(CCN2S(=O)(=O)C3=CC=CC=C3)S(=O)(=O)C4=CC=CC=C4	Inactive
2965198	C1CN2CCC1C(C2)OC(=O)C(CO)(C3=CC=CC=C3)C4=CC=CC=C4.Cl	Inactive
646768	CC1=CC(=NC(=N1)N2CCC(CC2)C(=O)NCCC3=CC=C(C=C3)F)C	Inactive
650316	C1OC2=C(O1)C=C(C=C2)NC(=O)CSC3=NC=C(N3CC4=CC=CO4)C5=CC=C(C=C5)F	Inactive
135472652	C1=CC=C2C(=C1)C=CC(=C2/C=N\NC(=O)C3=CC(=CN=C3)Br)O	Active
646485	C1CCN(C1)C(=O)C2=CC=CC=C2NC(=O)CN3C(=O)C4=CC=CC=C4C3=O	Inactive
135514411	CCOC1=CC(=CC(=C1O)/C=N/NC(=O)C2=CN=CC=C2)Br	Active
3228248	CCC1=NC(=C2C(=N1)N(N=N2)CC3=CC=CC=C3Cl)NC4=CC(=C(C=C4)OC)OC	Active
5769116	C/C(=C\CN1C2=C(N=C1N3CCCCCC3)N(C(=O)N(C2=O)C)C)/Cl	Inactive
645317	CC1=NN=C(C2=CC=CC=C12)NC3=CC=CC=N3	Inactive
16196165	CC1=C(C=C(C=C1)N2C3=[N+](C=C2C4=CC=CS4)C5=CC=CC=C5CC3)C.[Br-]	Active
645566	CC1=C(C(C2=C(N1)SC(=C2N)C#N)C3=CC=CO3)C(=O)OCC=C	Inactive
645791	COC1=CC(=C(C=C1NC(=O)C2COC3=CC=CC=C3O2)OC)Cl	Inactive
2872206	CC(=O)NC(C1=CC(=CC=C1)[N+](=O)[O-])C2=C(C3=C(C=CC=N3)C=C2)O	Inactive
648910	CC1=C(C=C(C=C1)F)NC(=O)C2CCCN(C2)C3=NC=CC(=N3)C	Inactive
649605	C=CCNCC1=CC=CN1C2=CC=CC=C2.C(=O)(C(=O)O)O	Inactive
16682142	CCCCCCCCCN1C=CC(=N)C=C1.Br	Active
650049	CCC1=CC=C(C=C1)OCC2=NN=C(N2C)SCCN3CCOCC3.C(=O)(C(=O)O)O	Inactive
4845772	C1CN(CC(=O)N1)C(=O)C2=CC(=C(C=C2)Cl)S(=O)(=O)N	Active
649186	C1C(=O)N(C2=CC=CC=C2O1)CC(=O)N(CC3=CC=CC=C3)CC4=CC=CC=N4	Inactive
3227410	CC1=CC=C(C=C1)C(=O)CSC2=NN=C3N2C(=NC4=CC=CC=C43)C(C)(C)C	Active
647665	C1CCC(C1)NC(=O)CN2C=C(C3=CC=CC=C32)C(=O)C4=CC=CO4	Inactive
650072	CC1=C(C2=C(C=C1)C=C(C(=O)N2)CN(CCN3CCCC3)C(=O)NC4=CC=CC=C4)C	Inactive
16196382	CC1(CC(=CC(=[N+]2CCCCC2)C1)N(C)CC3=CC=CC=C3)C.[I-]	Active
3651377	CC(C)C1=CC2=C(C=C1)N(C(=C2SC(C)(C)C)CC(C)(C)C(=O)O)CC3=CC=C(C=C3)Cl	Active
135676260	CC1=C(N2C=CC=CC2=N1)C(=O)N/N=C(\C)/C3=C(C=C(C=C3)O)O	Active
9566902	CC(C)(C)C1=CC=C(C=C1)C(=O)O/N=C(/C2=CC=CC=N2)\N	Active
646661	COC(=O)C1=CC=CC(=C1)COC(=O)CNC(=O)C2=CC=CO2	Inactive
6602648	CCCCC(C1=NN=NN1CCOC)N2CCN(CC2)C(=O)C3=CC=CO3.Cl	Inactive
2279440	C1CCN(CC1)S(=O)(=O)C2=CC=C(C=C2)NC(=O)C3=CC=C(C=C3)CN4CCC5=CC=CC=C5C4	Active
646273	CCN1CCN(CC1)CC2=NC3=C(N2CCCC4=CC=CC=C4)C(=O)N(C(=O)N3C)C	Inactive
992589	CCOC1=CC=C(C=C1)S(=O)(=O)NC2=CC(=C(C3=CC=CC=C32)O)SCC(=O)O	Active
5331621	CC/C(=N\NC(=S)NC1=CC=CC(=C1)C)/C2=CC=CC=C2	Active
4462528	CC1=C(SC2=NC(=NC(=C12)N3CCN(CC3)C4=CC=CC=N4)C)C(=O)N5CCN(CC5)C6=CC=CC=C6F	Active
646316	CC1=CC(=CC=C1)OCC(=O)N2CCN(CC2)CC3=C(C=CC(=C3)OC)OC.C(=O)(C(=O)O)O	Inactive
24791756	CCN1C(=CC(=N1)C)C(=O)NC2CCCC3=C2C=NN3C4=CC(=C(C=C4)C)C	Active
2253785	C1/C(=C\C2=CN=CC=C2)/C(=O)/C(=C\C3=CN=CC=C3)/CN1CC4=CC=CC=C4	Active
3557499	CC1=CC2=C(C=C1)N3CCN(C4C3=C(C2=O)CC4)C(=O)CCl	Active
645369	CCC(C1=NN=NN1CC2=CC=CO2)N(CC3CCCO3)CC4=CC5=CC(=CC(=C5NC4=O)C)C	Inactive
649755	CCC(=O)NC1=CC(=C(C=C1)NC(=O)CN2CCCC(C2)C)Cl	Inactive
647591	CCOC1=CC2=C(C=C1)N=C(S2)NC(=O)CSC3=NC4=CC=CC=C4C(=O)N3CC5=CC=CO5	Inactive
647441	C1CCC(CC1)N2C(=NN=N2)C(C3=CC=CC=N3)N4CCN(CC4)C5=CC=CC=C5F	Inactive
646723	COC1=CC(=C(C=C1)OC)NC(=O)C2CCCCC2C(=O)O	Inactive
16002787	CCC(=O)N1C(CC2=C1C=CC(=C2)S(=O)(=O)N3CCN(CC3)C4=CC=C(C=C4)[N+](=O)[O-])C	Active
2294766	C1=CC=C(C(=C1)C(=O)NC2=CC(=C(C=C2)OCC(C(F)F)(F)F)C(F)(F)F)O	Active
645997	C1CCN(CC1)C2=CC=CC=C2NC(=O)C3=C(OC=N3)C4=CC=C(C=C4)F	Inactive
649267	COCCN(C(C1=CC=CS1)C(=O)NC2CCCC2)C(=O)CNC(=O)C3=CC=CS3	Inactive
24817336	CC1=C(C=C(C=C1)N2C3=C(C=N2)C(CCC3)NC(=O)C4=CC(=NN4C)C)C	Active
1360981	COC1=C(C=CC(=C1)/C=C\2/C(=O)N(C(=N)S2)C3=CC=C(C=C3)F)O	Active
979773	COC1=CC=CC=C1C(=O)NCC2=CC=C(C=C2)C3=NC4=CC=CC=C4S3	Active
646828	CCCC(=O)N1C(CC2=C1C=CC(=C2)C3=CSC(=N3)N)C	Inactive
644957	CC1=CC2=C(C=C1)C3=C(CCCC3)C(=N2)SCC(=O)NC4=NON=C4C	Inactive
2965851	C1=CC=C2C(=C1)C(=C(N2)C(=O)O)C(C3=C(C=CC(=C3)Br)O)C4=C(NC5=CC=CC=C54)C(=O)O	Active
6602694	CCC1(CC2=CC=CC=C2/C(=C/C(=O)N3CCCCC3)/N1)C.Cl	Inactive
646393	CC(C)(C)NC(=O)CN(C1=CC2=C(C=C1)OCCO2)C(=O)C3=CC=C(O3)CN4CCOCC4	Inactive
2881273	CCN1C2=CC=CC=C2N(C1=N)CC(=O)C3=CC=CO3.Br	Inactive
23693538	CCC(C)CN1C(=C2C(=NN(C2=O)C3=NC4=CC=CC=C4S3)C=C1[O-])C.[Na+]	Active
5731155	CN1C(=C(C(=O)N(C1=O)C)[N+](=O)[O-])/C=C/C2=C(C=C(C=C2)Cl)Cl	Active
647035	CN(C)S(=O)(=O)C1=CC2=C(C=C1)C(=O)OC2CC(=O)O	Inactive
698314	CC1=CC(NC2=C1C=C(C=C2)OC(=O)C3=CC=CO3)(C)C	Active
648122	C1=COC(=C1)C2=NC(=C(C(=C2)C(F)(F)F)C#N)SCC3=CC=NC=C3	Inactive
650465	COCCN(C(C1=CC=CO1)C(=O)NC2CCCCC2)C(=O)C(F)(F)F	Inactive
5848270	C1CCC23C(C1)CC4=C(N2C5=C/C(=C(\C#N)/C(=O)N)/C=CC5=N3)CCCC4	Active
22829045	COC1=CC=C(C=C1)S(=O)(=O)/N=C/2\C=C(C(=O)C3=CC=CC=C32)NC4=CC=C(C=C4)O	Active
649568	CCCCS(=O)(=O)C(=C1NC2=CC=CC=C2N1)S(=O)(=O)CCCC	Inactive
649695	CN1C2=CC=CC=C2N=C1CCCCCN	Inactive
645487	C1CCC(CC1)N2C3C(NC2=O)N(C(=O)N3)C4CCCCC4	Inactive
648291	C1COCCN1CCCNC(=O)C2C3CC(C2C(=O)O)C=C3	Inactive
646384	C1CCC(CC1)OC(=O)CN2N=C(N=N2)C3=CC=C(C=C3)N4CCOCC4	Inactive
649103	CC1=CC(=NC(=N1)NCCCC2=CC=CC=C2)C	Inactive
16192986	CCN\1C2=C(C=C(C=C2)C)S/C1=C\C3=[N+](C4=C(C=C(C=C4C=C3)C)C)CC.[I-]	Active
2320898	CC1C/C(=C\C2=CC=CC=N2)/C(=O)/C(=C\C3=CC=CC=N3)/C1	Active
12005037	CC1=CC=C(C=C1)S(=O)(=O)C2=CC3=C(C=CC(=C3)Br)OC2=O	Active
650026	CN1C2=C(C=C1C(=O)OC(C3=CC=NC=C3)C(=O)NC4CCCC4)SC=C2	Inactive
650048	CC1=CC2=C(C=C1)NC(=O)C(=C2)CN(CCO)CC3=NN=NN3CCC4=CC=CC=C4	Inactive
3179858	CC(C(=O)NC1CCCC1)N(C2=CC=CC=C2F)C(=O)CN3N=C(N=N3)C4=CC=C(C=C4)F	Active
54680232	CCN1C2=CC=CC=C2C(=C(C1=O)C(=O)NC3=CC=CC=C3S(=O)(=O)N)O	Inactive
645032	C1=CC=C(C=C1)OC(=O)C2=CC3=NC=CN=C3C=C2	Inactive
649731	CC1=C(SC(=C1C(=O)N)NC(=O)CCC(=O)OC)C	Inactive
1474490	C1=CC(=C(C(=C1)F)C(=O)OCN2C(=O)C(=C(C=N2)Br)Br)F	Active
650439	C1CC(CN(C1)S(=O)(=O)C2=CC=CC=C2)C(=O)NC3=CC=C(C=C3)N4CCOCC4	Inactive
649560	C1CCC(C1)NC(=O)C(C2=CC=CS2)N(C3=CC=CC=C3)C(=O)C4=CC=NO4	Inactive
645974	CC(C)(C)N1C(=NN=N1)C(C2=CC3=C(C=CC(=C3)OC)NC2=O)N(CC4CCCO4)CC5=CC=CO5	Inactive
644979	C1CN(CCN1C2=CC=CC=C2)C(C3=CN=CC=C3)C4=NN=NN4CCC5=CC=CC=C5	Inactive
648949	CCCCN1C2=CC=CC=C2N(C1=N)CC(COC3=CC=CC=C3)O	Inactive
15945759	CC1=NC2(C(S1)N(C3=CC=CC=C32)C(=O)C)O.Br	Active
959117	CC1=NC2=C(S1)C=CC(=C2)NC(=O)C3=CC=C(S3)[N+](=O)[O-]	Active
1324553	CC1=C(C=CC2=C1OC(=O)C=C2C3=CC=C(C=C3)OC)OC(=O)C4=CC=CS4	Active
645407	C1CCC2=C(C1)C3=C(S2)N=C(N=C3SCC(=O)NCC4=CC=CO4)C5CC5	Inactive
561109	C1CCC2(C1)C(CC(=O)O2)C(=O)NCC3=CC=CC=C3	Inactive
5858944	C1CC(OC1)CNC(=O)C2=NC(=C3C(=C2)C4=CC=CC=C4N3)C5=CC(=CC=C5)Cl	Active
650495	C1=CC=C(C(=C1)C(=O)NCC(=O)O)NC(=O)C2=CC=CO2	Inactive
644643	CC1C(=O)N(C2=CC=CC=C2O1)CC3=CC=CC=C3F	Inactive
6603052	CCC(C1=NN=NN1CC2=CC=C(C=C2)F)N3CCN(CC3)C4CCCCC4.Cl	Inactive
647133	CC1=C(C(=CC=C1)NC(=O)C2=C(C(=C(S2)NC(=O)C3=CC=CO3)C#N)C)C	Inactive
63204	C1=CC=C(C=C1)C2=NC(=O)NC3=C2C=C(C=C3)Cl	Inactive
2086934	CCCCNS(=O)(=O)C1=CC2=C(C=C1)N=C(N2)SCC(=O)NC3=C(C=CS3)C#N	Active
1916528	C1=CC=C(C=C1)N2C(=O)/C(=C/C=C/C3=CC=CO3)/C(=O)NC2=O	Active
646755	CCC1=NN=C(S1)NC(=O)C2=CC=C(C=C2)S(=O)(=O)NC3CCCCC3	Inactive
647931	CCC1=NN=C(S1)NC(=O)CSC2=NN=C(O2)C3=CC=CC=C3NC(=O)C4=CC=CC=C4	Inactive
645911	CCC1=NN=C(N1N)SCC2=CC=C(C=C2)OC(C)C	Inactive
650715	COC1=CC2=C(C=C1)C=C(C(=O)N2)CN(CCC3=CC=CC=C3)CC4=NN=NN4CC5CCCO5	Inactive
3136121	CC(=O)NC(C1=C(C=C(C=C1)Cl)Cl)C2=C(C3=C(C=CC=N3)C=C2)O	Inactive
650528	CC1=NC2=NC=NN2C(=C1CC3=CC=CC=C3)NC4=CC5=C(C=C4)OCO5	Inactive
703759	CC1=NN(C(=O)C2=CC=CC=C12)C3=NC4=CC=CC=C4N3	Active
7311935	CCOC(=O)C1=CC(=C(C=C1)Cl)NC(=O)C2=CC=C(C=C2)C3=CC=CC=C3	Active
647775	CCCCN(C)C(=O)C1CCN(CC1)CC2=CC=CC=N2.C(=O)(C(=O)O)O	Inactive
646091	CC1=C(C=CC(=C1C)S(=O)(=O)NC2=NC=C(C=C2)Cl)OC	Inactive
649378	CC1=CC2=NC(=C(C=C2C=C1)C#N)NCCCNC(=O)C3CCCO3	Inactive
644935	COC1=CC2=CC(=C(N=C2C=C1)SCC(=O)NC3=CC=C(C=C3)S(=O)(=O)N4CCCC4)C#N	Inactive
2801236	COC1=NC(=C(C=C1)[N+](=O)[O-])S(=O)(=O)C2=CC=CC=C2	Active
647079	CCN=C1N(C(=O)CC(S1)C(=O)NC2=CC(=CC=C2)OCC)CC	Inactive
650447	C1CN(CCC1C2=NC(=NO2)C3=CC=CS3)C(=O)NC4=CC=C(C=C4)Cl	Inactive
649329	CC1=NC2=C(N1C3CCN(CC3)CC(=O)NC4=CC=CC=C4OC)C=CC(=C2)F	Inactive
646714	CCCC(C(=O)NC1CCCCC1)N(CC2=CC=CO2)C(=O)CNS(=O)(=O)C3=CC=CC=C3	Inactive
79418	C1CNC2C(N1)NCCN2	Inactive
4653419	C1=CSC(=C1)C2=C(SC(=N2)NC(=O)C3=CC=C(C=C3)C#N)C(=O)C(F)(F)F	Active
98928	CC(=O)N1CSCC1C(=O)O	Inactive
646896	CC1=CC=C(C=C1)C2=NN=C(N2C)SCC(=O)CC(=O)NC3=CC=CC=C3OC	Inactive
648851	COC1=CC=C(C=C1)C2=NN=C(O2)SCC(=O)NC3=CC(=CC=C3)Cl	Inactive
648486	CC1=CC(=C(C(=N1)SCC(=O)N)C#N)C2=CC=CC=C2	Inactive
3734646	C1=CC=C2C(=C1)NC3=C(C(C(=C(N23)N)C#N)C4=CC(=CC=C4)Br)C#N	Active
82533	CC1=CC=C(C=C1)S(=O)(=O)NC2=CC=CC3=C2N=CC=C3	Active
649063	CN1N=C(N=N1)C(CN2CCOCC2)O	Inactive
16191569	CC1=C(N=C(O1)C2=C(C=C(C=C2)OC)OC)CN3CCN(CC3)C4=NC=NC5=CC=CC=C54	Active
8856484	COC1=CC(=CC(=C1O)OC)/C=C/C(=O)C2=CC=C(S2)Cl	Active
648574	CCC1=CC2=CC=CC=C2N=C1SCC(=O)NC3=NOC(=C3)C	Inactive
135651479	COC1=CC2=C(C=C1)NC(=C2)C(=O)N/N=C/C3=C(C=C(C=C3)O)O	Active
649159	C1CCN(C1)CC(COC2=CC3=CC=CC=C3C=C2)O	Inactive
24819853	C1COCCN1C2=NC(=CS2)C(=O)NNC(=O)C3=CC=CC=C3OCC4=CC=CC=C4Cl	Active
644716	CC1=CC(=NO1)NC(=O)CCC(=O)N(CCC(C)C)C(C2=CN=CC=C2)C(=O)NC3CCCC3	Inactive
645045	CCN1C2=CC=CC=C2N=C1N3CCN(CC3)CC(=O)C4=CC=C(C=C4)OC	Inactive
648309	C1COCCN1C(=O)C2=C(C(=C(C(=C2Cl)Cl)Cl)Cl)C(=O)O	Inactive
646253	C1CN(CCN1C2=NC3=NC=NC(=C3N2)N)C(=O)C4=CC=CC=C4	Inactive
650633	CC1=C(SC(=C1C#N)NC(=O)C2CC2)C(=O)N3CCCCC3	Inactive
646296	CC1=C(C=C(C=C1)N2C(=CC(=C(C2=O)C#N)C)C)Cl	Inactive
16189154	C1CN(CCC1C2=CC=NC=C2)C(=O)C3=NOC(=C3)COC4=C(C=CC=C4F)F	Active
6603161	COC(=O)NC1=CC2=C(C=C1)SC3=CC=CC=C3N2C(=O)CCN4CCN5CCCC5C4.Cl	Inactive
1811598	CN(C1=CC=CC=C1)C(=O)COC2=CC=CC=C2C(=O)NCCOC3=CC=CC=C3	Active
649084	CC1=CC=C(O1)C(C2=CN=CC=C2)O	Inactive
644967	CCN1C=C(C(=O)C2=C1N=C(C=C2)C)C(=O)NC3CC4CCC3C4	Inactive
54684657	CCNCCNC(=O)C1=C(C2=C(CCCC2)NC1=O)O	Inactive
2339907	COC1=CC=CC=C1C(=O)CSC2=NNC(=N2)N	Active
6202182	CN(C)S(=O)(=O)C1=CC=C(C=C1)/C(=C/2\C(N(C(=O)C2=O)CC3=CN=CC=C3)C4=CC=CO4)/O	Inactive
4048737	CC1=C(C=CC=C1Cl)NC(=S)N=NC2=C(N(C3=CC=CC=C32)CN4CCOCC4)O	Active
3280153	C1=CC=C2C(=C1)N=C(S2)C(=CC3=CC=C(C=C3)C(=O)O)C4=NC5=CC=CC=C5S4	Active
135432425	CC1CCCCC1NC(=O)CCCC2=NC3=CC=CC=C3C(=O)N2	Inactive
120054	CC1=CC(=O)N(C(=C1C#N)O)CCO	Inactive
2806957	C1=CC=C(C(=C1)C(=O)NC2=NN=C(S2)C(F)(F)F)NC(=O)C3=CC=CC=C3Cl	Active
647036	CC1=CC=C(C=C1)S(=O)(=O)NC(=O)NC2=NC=C(C=C2)Cl	Inactive
6603502	CCC1(CC(OC1=O)CSC2=NC3=CC=CC=C3N2)C(=O)OCC.Cl	Inactive
9564742	CN1C(=C(C=N1)Br)C(=O)N/N=C/C2=CC(=CC=C2)OC3CSC3	Active
3240736	CCC1CCCCN1S(=O)(=O)C2=CC=C(C=C2)C(=O)NC3=NN=C(O3)C4=CC=CC=C4Cl	Active
647307	COC(=O)CC1C(=O)SC2=CC=CC=C2N1	Inactive
644972	CCOC1=CC=CC=C1NC(=O)C2CCN(CC2)C3=NC(=CC(=N3)OCC)C	Inactive
6115727	C1CCN(CC1)C(=O)/C=C/C2=CC=C(S2)[N+](=O)[O-]	Active
633303	CCOC(=O)C1=C(N(C2=C1C=C(C=C2)O)C3=CC=CC=C3)CN4CCOCC4	Inactive
649915	C1CCC2=NC3=CC(=NN3C(=C2C1)N4CCC5(CC4)OCCO5)C6=CC(=CC=C6)F	Inactive
648817	CC1=CC(=C(C=C1)O)NC(=O)C2CC(=NO2)C3=C(C=CC=C3Cl)F	Inactive
647484	C1CN(CCC1C2=NC(=NO2)C3=CC=CC=C3Cl)S(=O)(=O)C4=CC=C(C=C4)C(=O)O	Inactive
645769	CC1=CC2=C(C=C1)OCC(=O)N2CC(=O)NCC3=CC=CS3	Inactive
2834638	CC1=CC2=C(C=C1)NC3=C2CCCC3NC(=O)CCl	Active
2361755	CS(=O)(=O)C1=CC2=C(C=C1)N=C(S2)NC(=O)C3=CC(=CC=C3)NS(=O)(=O)C4=CC(=C(C=C4)F)F	Active
645779	CN1C(=NN=N1)SCC(=O)N2CCC3=CC=CC=C3C2	Inactive
5072070	COC(=O)C1=CN(C(=O)C2=CC=CC=C21)NC(=O)C3=C(C=CC(=C3)[N+](=O)[O-])F	Active
648120	CC1=C(C(=CC=C1)C)NC(=O)CSCCO	Inactive
649749	CC1=C(C(=NO1)C2=CC=CC=C2)C(=O)NC3=CC=CC(=C3)NC(=O)C	Inactive
2830524	CC(C)CC(=O)NC(C(Cl)(Cl)Cl)NC(=S)NC1=C(C2=C(S1)CCCC2)C#N	Active
1893668	CCN\1C2=C(C=CC(=C2)OC)S/C1=C\C(=O)C	Active
650258	C1CC(OC1)CNC(=O)C(C(=O)C2=CC=C(C=C2)F)N3C=CC=CC3=O	Inactive
4206841	C1=CC(=CC=C1C2=C(C(=O)N(N2)C(=S)N)N=NC3=CC=C(C=C3)Cl)[N+](=O)[O-]	Active
849368	C1=CC=C(C=C1)N2C(=C(N=N2)CO)N	Active
647576	CC1=CC2=C(C=C1)C=C(C(=O)N2)C(C3=NN=NN3C4CCCC4)N(CC5=CC=CC=C5)CC6=CC=CO6	Inactive
649978	CC1=C(N=C(C(=C1C2=CC=CC=C2OC)C#N)N)C	Inactive
2806956	C1=CC=C(C=C1)C(=O)NC2=CC=CC=C2C(=O)NC3=NN=C(S3)C(F)(F)F	Active
650456	C1CC1NS(=O)(=O)C2=CC=C(C=C2)S(=O)(=O)NC3=CC=CC(=C3)NC(=O)C4=CC=CC=N4	Inactive
645338	CCN1C(=NN=C1SCC(=O)N(CC(=O)OCC)C2=CC=CC=C2)CNC3=C(C=C(C=C3)C)C	Inactive
646025	CCCSC1=NC2=C(N1CCC3=CC=CC=C3)C(=O)NC(=O)N2C	Inactive
6619798	COC1=CC2=NC3=C(C=C2C=C1)C(=NN3C(=O)CC4=CNC5=CC=CC=C54)N	Active
645753	CC1=NN=C(S1)NC(=O)C2CCCN(C2)S(=O)(=O)C3=CC=CC=C3C(F)(F)F	Inactive
647304	CCN(CC)C(=O)C1=C(C(=C(S1)NC(=O)C2=CC=CO2)C#N)C	Inactive
22330687	CC1=CC(=C(C=C1)OC)NC(=O)C2=C(C3=C(N=CN=C3S2)N4CCN(CC4)C5=CC=CC=N5)C	Inactive
650240	C1=CC(=CC=C1NC(=O)CCSC2=NN=C(O2)C3=CC=NC=C3)Cl	Inactive
645681	CC(C1=NC2=CC=CC=C2N1CCOC3=CC=CC=C3OC)O	Inactive
1363648	C1=CC=C(C=C1)C2=NC(=CC(=N2)C(F)(F)F)C3=C(C=CC(=C3)[N+](=O)[O-])O	Active
9541908	C1=CC=C(C=C1)C2=CC=C(C=C2)S(=O)(=O)NC3=CC=CC(=C3)C4=CN5C=CC=NC5=N4	Active
6603083	C1CCN(C1)CCNC(=O)CC2=CC=C(C=C2)Cl.Cl	Inactive
645256	CCOC1=CC2=C(C=C1)NC(=O)C(=C2)CN(CC3=NN=NN3CC4=CC=CO4)C5CCCCC5	Inactive
649839	C1COCCN1CCNC(=O)CC2=CC=C(C=C2)C3=CC=CC=C3	Inactive
648238	CC12CC(C(C(=O)N1)C(=O)OCC3=CC=CC=C3)C4=CC=CC=C4O2	Inactive
649027	COC1=CC=C(C=C1)NC(=O)N(CC2CCCO2)CC3=CC4=C(C=CC(=C4)OC)NC3=O	Inactive
2569348	C1=CC(=C(C=C1F)Br)OC2=C3C=CN=CC3=C(C=C2)[N+](=O)[O-]	Active
649395	CC1=CC(=C2C(=C1)C=C(C(=O)N2)C(C3=NN=NN3CC4=CC5=C(C=C4)OCO5)N6CCCCC6)C	Inactive
644839	CC(=O)OC(C1=CC=CC=C1Cl)C(=O)NCC2=CC3=C(C=C2)OCO3	Inactive
645599	CCOC(=O)CCNC(C)C1COC2=CC=CC=C2O1.C(=O)(C(=O)O)O	Inactive
3544812	CC(C)C1C2(C(=N)OC(O1)(C(C2(C#N)C#N)C3=CC=CC=C3)C)C#N	Active
17576722	C1=CC=C(C=C1)/C=C(/C=N/N2C(=NNC2=S)C3=CC(=NN3)C4=CC=CC=C4)\Br	Active
647416	CCN1C(=O)C2C(C1=O)C(NC2C3=CC(=C(C=C3)OC)OC)(C)C(=O)OCC	Inactive
644763	COC1=CC(=C(C=C1NC(=O)C2=CC(=CC=C2)F)OC)NS(=O)(=O)C	Inactive
2832737	CCCCCCC1CC(=O)NC(=O)N1	Active
644813	CCOC(=O)N1CCN(CC1)C2=C(C=C(C(=C2)C)C(=O)C)F	Inactive
135450617	CC1=C(C=C(C=C1)NC2=NC3=NON=C3NC2=O)C	Inactive
647580	COC1=C(C=C(C=C1)Cl)NC(=O)CSC2=NN=CN2C3=CN=CC=C3	Inactive
829946	C1=CC=C(C=C1)CC2=NC(=C(O2)NCC3=CC=CC=C3Cl)C#N	Active
647209	COCC1=C2C(C(=C(OC2=NN1)N)C#N)C3=CC(=C(C(=C3)OC)O)OC	Inactive
5738109	CC(=O)NC1=CC=C(C=C1)C(=O)/C=C/C2=C(C=CC(=C2)Br)OC	Active
2343881	C1=CC=C(C(=C1)NC(=S)NNC2=C3C=CC(=CC3=NC=C2)Cl)Cl	Active
135450632	CC1=CC(=CC=C1)NC(=O)C2=C3C(=NS2)C(=O)NC=N3	Inactive
649258	C1CCC(CC1)N(CCC#N)S(=O)(=O)CCOC2=CC=CC=C2	Inactive
850484	CC1=CC=CC=C1OC2=NC=NC(=C2)N3C(=O)C(=C(C=N3)Cl)Cl	Active
644961	CN1C(=O)C(C(=O)N(C1=O)C)(CCC2=CC=CC=N2)CCC3=CC=CC=N3	Inactive
3686	CC1=C(C(=O)C(=C(C1=O)OC)OC)CCCCCCCCCCO	Active
1142837	C1CN(CC2=CC=CC=C21)CC3=CC=C(C=C3)C(=O)NC4=CC=C(C=C4)F	Active
649380	CCOC(=O)CSC1=C(C=C2C=CC(=CC2=N1)C)C#N	Inactive
645510	COC1=CC=CC(=C1)CN2C(=NC3=C(C2=O)C=C(C=C3)NC(=O)C4=CC=CO4)C5CC5	Inactive
24818244	CCN(CC)S(=O)(=O)C1=CC=CC(=C1)NC(=O)CNC2=CC(=CC=C2)S(=O)(=O)N3CCCC3	Active
16745540	C[C@@H]1C[C@@H]2[C@H]([C@@H]([C@]3([C@H]1C4C(C3=O)O4)C)O)C5(CO5)C(=O)O2	Active
648660	CC(C1=CC=C(C=C1)OC)N2CC34C=CC(O3)C(C4C2=O)C(=O)OC	Inactive
650368	CN(C1=NN=C(S1)C2=CN=CC=C2)C(=O)C3=CC=CC=N3	Inactive
650374	CC1=NN(C(=O)C2=CC=CC=C12)CC(=O)NCCC3=CC=CC=C3	Inactive
761546	C1=CC2=C(C(=C(C=C2Br)Br)O)[N+](=C1)[O-]	Active
3221498	C1C2CC3CC1CC(C2)(C3)C4=NC5=CC=CC=C5C(=N4)SCC(=O)N	Active
648290	CN1C2=C(C(=O)N(C1=O)C)N(C(=N2)SCCC(=O)O)CC=C	Inactive
650127	CCCCNC(=O)OCCNC(=O)NC	Inactive
650599	CC1=C(SC2=NC(=NC(=C12)N)SCC(=C)C)C	Inactive
648816	CCC(=O)NC1=CC=C(C=C1)NC(=O)CSC2=NN=C(N2C)C(C)C	Inactive
135497970	C1=CC=C2C(=C1)C3=CC=CC=C3C2=N/N=C\C4=C(C=CC(=C4)[N+](=O)[O-])O	Active
649181	CC1=C2C=C(C(=O)NC2=C(C=C1)C)CN(CC3=CC=CO3)C(=O)NC4=CC=CC=C4OC	Inactive
1632232	C1=CC=NC(=C1)NC(=O)CCCN2C(=O)/C(=C/C3=CC=CS3)/SC2=S	Active
650224	CC(C)SC1=NC2=C(N1CCC3=CC=CC=C3)C(=O)NC(=O)N2C	Inactive
644574	CC1=CC=C(O1)C2=NN=C(O2)C3=C(C=CC(=C3)OC)OC	Inactive
649338	CC1=C(C=C(C=C1)N2CC(CC2=O)C(=O)OCC(=O)C(C)(C)C)C	Inactive
3247230	COC(=O)[C@]1([C@H]2C(=C)C(=O)C=C2CN1C(=O)C3=CC=CC=C3)CC4=CC=C(C=C4)F	Active
6603179	CN1CCCC(C1)OC(=O)C2=CC3=C(C=C2)OCCO3.Cl	Inactive
16196162	CC1CC(C[N+](=C2CC(CC(=C2)N3CCCC3)(C)C)C1)C.[I-]	Active
645660	COC1=C(C=C(C=C1)C2CC(NC3=NC=NN23)C4=CC=CC=C4Cl)OC	Inactive
650531	CC1=CC(=O)N(C(=C1C#N)O)CC(C)O	Inactive
650275	CCC1=CC=CC(=C1NC(=O)C2=C(CCCC2)C(=O)O)C	Inactive
4393476	C1CCC2=C(C1)C=CC(=C2)C3=NN=C(O3)NC(=O)C4=CC=CC=C4Cl	Active
649765	CCOC1=CC2=CC(=C(N=C2C=C1)SCC#N)C#N	Active
2322197	C1=CC=C(C(=C1)NC(=O)NC2=CC(=C(C=C2)Cl)Cl)NS(=O)(=O)C3=CC=CS3	Active
644824	CC1CCCCC1NC(=O)CSC2=NN=C(N2N)C3=CC=CC=C3	Inactive
2944320	CC1=CC(=C(C=C1)OCCCCNC2CCCCC2)C.C(=O)(C(=O)O)O	Active
14286542	CC1C2C(NC(=O)C23C(/C=C(/CCC(C(/C=C/C3=O)O)O)\C)C=C1C)CC(C)C	Active
647924	CCSC1=NC2=CC=CC=C2N1CCC(=O)O	Inactive
4610369	CC1=C(SC2=NC(=NC(=C12)N3CCN(CC3)C4=CC=CC=N4)C)C(=O)NC5=CC=CC=C5F	Active
6078562	CC1(CCSC(=N1)/C=C/C2=CC=CC=C2)C	Active
647816	C1CCN(CC1)C(=O)CCNC2=NNC(=O)NC2=O	Inactive
920802	C1CCC(CC1)NC(=S)NC(=O)/C=C/C2=CC=C(C=C2)F	Active
647880	CCCNC(=O)C1=CC=CC=C1NS(=O)(=O)C2=CC3=C(C=C2)OCCO3	Inactive
650587	CC1=CC=C(C=C1)S(=O)(=O)CCC2=NN=C(S2)NC(=O)C3CCCO3	Inactive
648537	CCC1=CC2=C(N=CN=C2S1)NCCO	Inactive
644509	CC(C)CCN1C2=C(N=C1SC(C)C(=O)OC)N(C(=O)NC2=O)C	Inactive
2166675	C1=CC=C(C(=C1)C(=O)NC2=NC3=CC=CC=C3N2)F	Active
2027488	CN1C2=CC=CC=C2C(=O)C3=C1N=C(N(C3=O)C4CCCCC4)C5=CC=CO5	Active
9649179	CC1=CC=C(O1)C(=O)NC2=CC=CC(=C2)/C(=N/NC(=O)C3(CC3(Br)Br)C)/C	Active
645967	CN1CCC2=NC(=C(C=C2C1)C#N)SCC(=O)NC3=CC=C(C=C3)OC	Inactive
649463	C1=CC=C2C(=C1)N=C(O2)C3=CC(=CC=C3)N4C(=O)C5=C(C4=O)N=CC=C5	Inactive
206388	CCN1C=CC(=C2C(=O)C3=CC=CC=C3C2=O)C=C1	Active
650430	CC1=CC=C(C=C1)NC(=O)N2CCC(CC2)(C3=CC=C(C=C3)Cl)O	Inactive
645355	C1CC(CN(C1)S(=O)(=O)C2=CC3=C(C=C2)OCO3)C(=O)NCC4=CC=CS4	Inactive
649586	CC(C)OC(=O)C1=CC(=O)NC2=CC=CC=C21	Inactive
647915	C1CN(CCN1C2=CC=CC=C2F)C(=O)CN3C(=O)C4=C(N=N3)N(N=C4)C5=CC=CC=C5	Inactive
649276	C1CCC(C1)N2C(=NN=N2)C(C3=CC=C(C=C3)Cl)N4CCSCC4	Inactive
647874	C1CN(CCN1C2=CC=CC=C2)C(=O)CN3C4=CC=CC5=C4C(=CC=C5)C3=O	Inactive
644530	CCOC(=O)CN1C2=C(N=C1N3CCCCCC3)N(C(=O)NC2=O)C	Inactive
649331	C1CCC(C1)N2C(=NN=N2)SCC(=O)C3=CC4=C(C=C3)OCCO4	Inactive
648226	C1=CC=C2C(=C1)C(=CN2)CCNC(=O)CN3C=C(C4=CC=CC=C43)C#N	Inactive
24792090	CCC1=NN(C(=C1)C(=O)NC2CCCC3=C2C=NN3C4=CC=CC(=C4C)C)C	Active
647031	CC1=CC(=C2C=C(C(=O)NC2=C1)CN(CC3=CC=CS3)CC4=NN=NN4CC5CCCO5)C	Inactive
646319	C1COCCN1C2=CC=CC=C2NC(=O)CN3N=C(N=N3)C4=CC=CC=C4	Inactive
649271	CC1=C(C=CO1)C2=NN=C(N2CC3CCCO3)SCC(=O)C4=CC=CC=C4	Inactive
549251	C1CC2=[N+](ON=C2C(=O)NC1)[O-]	Inactive
135510936	C1=CC=NC(=C1)/C=N/N=C/2\NC(=O)C(S2)CC3=CC(=CC=C3)SC(F)F	Active
646831	CC1=CC(=NC=C1NC(=O)C)NC(=O)C2=CC(=CC=C2)F	Inactive
644468	CCC1=C(C=C(O1)C(=O)O)COC	Inactive
4799115	C1=CC=NC(=C1)C2=CSC(=N2)NC(=O)NC3=C(C=C(C=C3)F)F	Active
24817449	CN(C)S(=O)(=O)N1CCC(CC1)OC2=CC=CC(=C2)C(=O)NC3CCCCCC3	Active
648791	CC1=CC(=C(C=C1)OC)NC(=O)C2=CC=C(C=C2)S(=O)(=O)N3CCOCC3	Inactive
3205774	CC1=CC2=NC(=C(N2C=C1)NCC3=CC4=C(C=C3)OCO4)C5=CC=C(C=C5)OC	Active
647630	C1COCCN1C2=C(C=C(C=C2)NC(=O)C3=CN=CC=C3)Cl	Inactive
648337	C1CN(CCC1(C2=CN=CC=C2)O)C(=O)C3=CC=C(C=C3)F	Inactive
644593	CCN1CCN(CC1)CC(=O)NC2=C(C=CC(=C2)F)C	Inactive
310138	COC(=O)C1=CC=CC=C1NC(=O)C2=CC=CO2	Inactive
647126	COC1=CC2=CC(=C(N=C2C=C1)NCCCNC(=O)C3=CC(=C(C(=C3)OC)OC)OC)C#N	Inactive
645431	CCC1=CC2=C(C=C1)NC(=O)C(=C2)C(C3=NN=NN3CC4CCCO4)N5CCCC6=CC=CC=C65	Inactive
854418	COC1=CC=CC=C1C(=O)NC2=NC3=CC=CC=C3N2	Active
644573	C=CCN1C(C23C=CC(O2)C(C3C1=O)C(=O)NC4CCCCC4)C(=O)NC5CCCC5	Inactive
650231	CC1C(=O)N(C2=CC=CC=C2O1)CC(=O)NCCC3=CC=CC=C3	Inactive
16197143	CC(=O)N1C=C(C2=CC=CC=C21)[C@@H]3C[C@@H](OC(=C3)C(=O)NCC#C)OCC4=CC=C(C=C4)CO	Active
647022	COC(=O)C1=CC=CC=C1NC(=O)CN2CCN(CC2)C(=O)C3=CC=CO3	Inactive
647260	C1CCC(CC1)C(=O)OC2=CC=CC(=C2)N3C=NN=N3	Inactive
649317	C1CN(CCN1CC2=CC3=C(C=C2)OCO3)C4=NC=NC5=C4N=NN5CC6=CC=CC=C6	Inactive
650104	CCC1=C(N=C2C=C(C=CC2=C1)OC)SCC(=O)NC3=NOC(=C3)C	Inactive
644507	C1CSC(=N1)SCN2C3=C(C=C(C=C3)Br)OC2=O	Inactive
135490312	C1CC2=C(C1)N=C3C(=C2C4=CC=C(C=C4)Cl)C5=C(S3)C(=O)NC=N5	Active
646946	C1CC2CC(CC1N2CC(=O)NCC3=CC=CO3)NC(=O)NC4=CC=CC=C4	Inactive
79655	CCOC(=O)C1=CN=C(NC1=O)SCC	Inactive
647096	COC1=CC=C(C=C1)CN2C(=NC3=C(C2=O)C=C(C=C3)NC(=O)C4=CC=CO4)C5CC5	Inactive
649629	CC(C)C1=CC=C(C=C1)NC(=O)C2CCN(CC2)S(=O)(=O)C	Inactive
2100093	COC1=C(C=C(C=C1)CCNC2=C3C=CSC3=NC=N2)OC	Active
644791	CCCCOC1=CC=C(C=C1)C2=NN(N=N2)CC(=O)NCC3=CC=CO3	Inactive
647693	COCCNC(=O)C(C1=CC=C(C=C1)F)N(CCOC)C(=O)CCC(=O)NC2=NC=CS2	Inactive
2850465	CCCCCCCN1C2=CC=CC=C2N3C1=NCC3.Cl	Active
6763	C1=CC=C2C(=C1)C3=CC=CC=C3C(=O)C2=O	Active
1015244	C1CN(C2=CC=CC=C21)C(=S)NC(=O)COC3=C(C=C(C=C3)Br)Cl	Active
644519	C1COCCN1C(C2=CC=CS2)C3=NN=NN3CCC4=CC=CC=C4	Inactive
6602763	C1CN2C3=CC=CC=C3N(C2=N1)CC(=O)C45CC6CC(C4)CC(C6)C5.Br	Inactive
650708	CC(C)CCOC1=CC(=CC=C1)OCC(=O)NC2CCS(=O)(=O)C2	Inactive
645052	C1=CC=NC(=C1)CN(CC2=CC=CO2)C(=O)C3=CC=CS3	Inactive
644552	CC(=O)NC1=CC(=CC=C1)NC(=O)CSC2=NN=NN2CC3=CC=CC=C3	Inactive
54682389	CCCCC1=NC2=CC=CC=C2C(=O)N1NC(=O)C3=C(C4=CC=CC5=C4N(C3=O)CC5)O	Inactive
135450602	C1CC(C1)C(=O)N2CCC(CC2)C3=NC4=C(C(=O)N3)N=NN4CC5=C(C=CC=C5Cl)F	Inactive
16196252	CC(C)(C)C1=CC=C(C=C1)C2=CN(C3=[N+]2CCCS3)C4=CC=C(C=C4)Br.[Br-]	Active
646214	CC1CCCN(C1)C(=O)CSC2=NN=C(N2C3=CC=C(C=C3)OC)C4=CN=CC=C4	Inactive
649309	CC1=CC(=C(C=C1)C2=NN(N=N2)CC(=O)N3CCCCC3)N4C=NN=N4	Inactive
646668	CN(C1=NC2=CC=CC=C2S1)C(=O)C3=CC=CC=C3	Inactive
135452311	CC1=CC=C(C=C1)CSC2=NC(=C(C(=O)N2)C#N)C3=CC=CC=C3	Active
135735447	COC1=CC=CC(=C1O)/C=N/NC(=O)CNC(=O)/C=C\C2=CC=CC=C2	Active
648546	COCCNC(=O)CN1C(=O)C=CC(=N1)C2=CC=CC=C2OC	Inactive
646463	CC(=O)NC1=NNC(=N1)C2=CC=CC=C2OC	Inactive
2772172	C1CS(=O)(=O)CC1N(C2=CC=CC=C2)C(=O)CCl	Active
838555	C1CCC2=C(C1)C(=C(S2)NC(=O)CSC3=NC=NN3)C#N	Active
650242	CC1=CC=CC=C1OCC(=O)NC2=CC3=C(C=C2)C(=O)OC3	Inactive
650710	CC1=CC2=C(C=C1)C=C(C(=O)N2)CN(CCC3=CC=CC=C3)CC4=NN=NN4CCOC	Inactive
645888	COC1=CC=C(C=C1)N2CCN(CC2)CC(=O)NC3=CC=C(C=C3)N4C=NN=N4	Inactive
877800	C1CC2=C(C1)SC3=NC=NC(=C23)N4CCN(CC4)C5=CC=CC=C5	Active
648175	CCN1C(=NN=C1SCC(=O)NC(C)(C)C)CC2=CC=CC=C2	Inactive
2809268	C1=CC(=CC=C1NN=C(C#N)C#N)N2C=CC(=N2)C(F)(F)F	Active
135439852	CN=C1N(C(=CS1)C2=CC=CC=C2F)/N=C/C3=CC=CN3	Active
648439	CC1=C(C2=C(O1)C=CC(=C2)OC)NC(=O)C	Inactive
648330	CCCCN1C2=C(N=C1SCC3=CN=CC=C3)N(C(=O)N(C2=O)C)C	Inactive
645646	CC(C)(C)NC(=O)CSC1=NN=NN1C	Inactive
1420753	CC1=CC(=C(C=C1)C(C)C)OC/C(=C(\C#N)/C2=NC3=CC=CC=C3N2)/O	Active
1075288	CC1=CC(=CC(=C1)OCC(=O)NC2=NC3=C(S2)C=C(C=C3)[N+](=O)[O-])C	Active
3242053	C1=CC=C(C=C1)N2C(=NN=N2)S(=O)(=O)CCC#N	Active
4766173	COC1=CC=C(C=C1)OCC2=CC(=CC=C2)C(=O)NN3C=C(C=N3)[N+](=O)[O-]	Active
647041	C1=CC=C(C(=C1)S(=O)(=O)NN2C=NN=C2)Cl	Inactive
645297	CC1=CC(=C(C=C1)C)N(CC(=O)NC2CCCC2)C(=O)CCCC(=O)NC3=CC=CC=N3	Inactive
649451	C1CCN(C1)C(=O)C2=C3N=C(C=C(N3N=C2)C(F)(F)F)C4=CC5=C(C=C4)OCO5	Inactive
648698	CCC(=O)NC1=CC=C(C=C1)C2=NN(C(=N2)C3=CC=CC=C3)CC(=O)N4CCCCC4	Inactive
659101	C1=CC=C2C(=C1)C3=C(C4=C(C=CC=N4)C=C3)NS2(=O)=O	Active
645392	C1=CC(=O)N(C=C1)C(C(=O)C2=CC=C(C=C2)F)C(=O)NCC3=CC=CO3	Inactive
647682	CC1=CC=C(O1)C(C(=O)NCC2=CC=C(C=C2)F)N(C3CC3)C(=O)C4=CSN=N4	Inactive
650644	CCC(C)NC(=O)C1=C2NC(CC(N2N=C1)C(F)(F)F)C3=CC4=C(C=C3)OCO4	Inactive
649783	C1=CC=C2C(=C1)C(=O)NC(N2)C3=CC=NC=C3	Inactive
650440	CC1=C(C=C(C=C1)NC(=O)CN2C(=O)C3=CC=CC=C3C(=N2)C)F	Inactive
646096	CC1=CC2=C(C=C1)NC(C3C2C=CC3)C(=O)O	Inactive
650019	CCOC1=CC=CC=C1NC(=O)CSC2=NC3=C(N2C)N=CC=C3	Inactive
264006	C=CCNC1=C2C(=NC=N1)N(C=N2)C3C(C(C(O3)CO)O)O	Inactive
644846	C1=CC=C(C=C1)CC2=CN=C(S2)NC(=O)C3=CC=CS3	Inactive
645443	CC1=CC=C(C=C1)N2C3=C(C=C(C2=O)C(=O)NC4=CC=CC(=N4)C)C(=O)CCC3	Inactive
647220	C1OC2=C(O1)C=C(C=C2)NC(=O)CCCSC3=NC(=CC(=N3)C(F)(F)F)C4=CC=CO4	Inactive
645158	CC(C)(C)OC(=O)N1CCOCCN(CCOCCOCC1)C(=O)OC(C)(C)C	Inactive
648987	CC(C)C1=NC2=CC(=NN2C(=C1)C(F)(F)F)C(=O)NC3=CC4=C(C=C3C(=O)C)OCO4	Inactive
4894017	COC1=CC=C(C=C1)C2=CC(=O)OC3=C2C=CC(=C3)OCC(=O)NC4=CC=C(C=C4)CCO	Active
647378	C1CCCN(CC1)C(=O)CSC2=NN=C3N2C=CC=N3	Inactive
649922	CC1=CC2=C(C=C1)OCC(=O)N2CC(=O)NCCC3=CNC4=CC=CC=C43	Inactive
3911113	CC1=C(C=C(C=C1)C2=CSC(=NC3=CN=CC=C3)N2CCCN4C=CN=C4)C	Active
20415	CC1=C(C=C(C=C1)NC2=C(C=CC=N2)C(=O)O)C	Inactive
24761361	CC1=CC2=C(C=C1)S/C(=C\C3=CC=CC=[N+]3C)/N2C.[I-]	Active
644612	C1CN(CCN1C2=CC=CC=C2F)C(=O)CN3C(=O)C4=CC=CC=C4S3(=O)=O	Inactive
650713	CC(C)OC1=C(C=C(C=C1)C2C3CN(CC=C3C(=C(C2(C#N)C#N)N)C#N)C)OC	Inactive
645137	CC1=CC(=NO1)NC(=O)CSC2=NN=C(N2CC3=CC=CO3)COC4=CC=CC=C4	Inactive
646053	CCC(C(=O)NC(C)(C)C)N(C1=CC=CC=C1OCC)C(=O)CN2C(=NN=N2)C3=CC=C(O3)C	Inactive
1316423	COC1=CC=C(C=C1)C2=CC(=O)OC3=C2C=CC(=C3)OC(=O)C4CCCCC4	Active
646017	CCNC1=NC(=NC(=N1)OCCOC(=O)C2=CC=CC=C2)NCC	Inactive
135520604	C1[C@@H](C2CC1C=C2)NC(=S)N/N=C/C3=C(C(=CC(=C3)Br)Br)O	Active
647427	CCC1=CC=C(C=C1)C2=NN(N=N2)CCC(=O)OC	Inactive
2512529	COC1=CC2=NC(=C(C=C2C=C1)CCl)Cl	Active
2536397	CCC1=NN=C(S1)NC(=O)C2=CC(=C(C=C2)Cl)S(=O)(=O)N3CCC4=CC=CC=C43	Active
647914	CCOC(=O)NC(=O)CSC1=NC(=CC(=C1C#N)C(F)(F)F)C	Inactive
648344	CCC1=CC=CC(=C1NC(=O)CSC2=NC3=CC=CC=C3N2CC(=O)N(C)C)C	Inactive
649702	CC1C2C(CC(=C3C(C2OC1=O)C(=CC3=O)C)C)O.O	Inactive
23631972	C1=CC(=CC=C1CCNC2=NC=NC3=C2C=C(C=C3)Cl)O	Active
650099	C1OC2=C(O1)C=C(C=C2)CNC(=O)C(C3=CC=CO3)N(C4=CC=CC=C4)C(=O)C5=CSN=N5	Inactive
883715	CC1=C(C=C(C=C1)NC(=O)NC2=NN=C(S2)C3=CC=NC=C3)C	Active
135448713	C=CCOC1=C(C=C(C=C1)Br)/C=C/2\C(=O)NC(=NC3=CC=C(C=C3)C(=O)O)S2	Active
648742	C1CC(OC1)CNC(=O)CN(C2=CC3=CC=CC=C3N=C2)C(=O)CN4N=C(N=N4)C5=CC=CS5	Inactive
647795	CCOC1=CC=C(C=C1)NC(=O)CN2N=C(N=N2)C3=CC=CC=C3F	Inactive
5711520	C1=CC(=C(C=C1[N+](=O)[O-])NC2=NC=NC3=C2C=C(C=C3)Br)O.Cl	Active
645243	CCOC(=O)N1CCN(CC1)S(=O)(=O)C2=C(C=C(C=C2C)C)C	Inactive
2959784	CCOC(=O)C1=C(SC2=C1CC(OC2)C(C)C)NC(=S)NCCC3=CC=CC=C3	Active
2370102	C1=CC=C(C(=C1)NC(=S)NNC2=C(C=C(C=N2)C(F)(F)F)Cl)Cl	Active
647790	CCN(CC)S(=O)(=O)C1=CC=C(C=C1)C2=NN=C(O2)SCC(=O)N3CCOCC3	Inactive
4899066	C1=CC=C(C=C1)C2=CC(=O)OC3=C2C=CC(=C3)OCC(=O)NC4=CC=C(C=C4)CCO	Active
645744	COC1=C(C=C(C=C1)Cl)NC(=O)CN(C2CCCCC2)C(=O)C3=CC=CO3	Inactive
646833	CCOC(=O)CC1=NN=C(S1)NC(=O)NC2=CC=CC=C2	Inactive
648600	CC1=CC2=C(C=C1)N(C(=O)C=C2C)CCC(=O)O	Inactive
135412516	CC1=CC=C(C=C1)N=C2C(=CC3=C(O2)C=C(C=C3)O)C(=O)N	Active
647346	C1CCCN(CC1)C(=O)C2CC3=CC=CC=C3CN2S(=O)(=O)C4=CC=C(C=C4)F	Inactive
873296	C1=COC(=C1)/C=C/C=C\2/C(=O)NC(=O)N(C2=O)CC3=CC=C(C=C3)F	Active
135561707	C1=CC=C2C(=C1)C=CC=C2CSC3=NC(=CC(=O)N3)C(F)(F)F	Active
135636104	C1=CC(=CC=C1N=NC2=NC=CN2)[N+](=O)[O-]	Active
644524	COC1=NC(=NC(=N1)NCC=C)NCCN2CCOCC2	Inactive
2223358	CC1=NC2=CC(=NN2C(=C1)C3=CC=C(C=C3)OC)C4=CC=C(C=C4)OC	Active
644560	COCCNC(=O)C(C1=CC=CC=C1OC)OC(=O)C2=CC=CO2	Inactive
647185	CCOC1=CC2=CC(=C(N=C2C=C1)N3CCCN(CC3)C(=O)NC4=CC=CC=C4C)C#N	Inactive
795858	C1CCCN(CC1)C2=CC=C(C=C2)NC(=O)CCl	Active
1092472	CC1=C(SC(=N1)C)C2=CSC(=N2)NC3=CC=C(C=C3)F	Active
648084	CCOC1=CC=C(C=C1)C2=NN=C(O2)C3=C(C(=NS3)C4=CC=C(C=C4)F)N=CN(C)C	Inactive
15944992	C1CN(CCN1CCO)CC(COCCOC2=CC=C(C=C2)Br)O.Cl	Active
646967	CC(=O)N1C2C(N(C1=O)C)N(C(=O)N2C)C(=O)C	Inactive
1222047	CCOC(=O)C1=C(C(=C(S1)NC(=O)C2=CC(=NC3=CC=CC=C32)C4=CC=CC=C4C)C#N)C	Active
648806	CC(C)(C)NC(=O)C(C1=CC=C(C=C1)F)N(CC2=CC=CO2)C(=O)C3=CSN=N3	Inactive
5309912	CCCOC(=O)C1=C(C2=C(N1)CC(CC2=O)C3=CC(=C(C(=C3)OC)OC)OC)C	Active
16187754	CCN\1C2=C(C=C(C=C2)C)S/C1=C/C3=[N+](C4=CC=CC=C4C=C3)CC.[I-]	Active
649441	C1=CC=C(C(=C1)COC(=O)CN2N=CN=N2)Cl	Inactive
6602566	CN1CCN(CC1)C2=NC(=NC3=CC=CC=C32)N4CCN(CC4)CCO.Cl	Inactive
2808496	CC1=CSC2=C1N=CN=C2N3CCN(CC3)C(=S)NC4=CC=C(C=C4)C(F)(F)F	Active
2092860	C1=CC=NC(=C1)C(=O)NC2=NC(=CS2)C3=C(C=CC(=C3)F)F	Active
708445	CC1=C(C(=O)N2C3=CC=CC=C3NC2=C1C#N)CC4=CC=CC=C4	Active
11957499	C[C@@H]1CC[C@]2([C@@H](C[C@H]([C@H](O2)[C@H](C)C(=O)C3=CC=CN3)C)C)O[C@@H]1CC4=NC5=C(O4)C=CC(=C5C(=O)O)NC	Active
1363299	CC1=C(C(=CC=C1)C)NC(=O)C2=CC=C(O2)C3=C(C=C(C=C3)Cl)Cl	Active
1009439	CC1=C(SC(=C1C#N)NC(=O)C2=CC(=NC3=CC=CC=C32)C4=CC=CC=C4)C(=O)OC	Active
3797618	CC(C)C1=NC(=C(C2=C1CCCC2)C#N)NCCO	Active
69765	CC(C)(C)C1=CC(=CC(=C1O)C(C)(C)C)[N+](=O)[O-]	Active
648193	CC(C)(C)NC(=O)C(C1=CC=C(C=C1)N(C)C)N(C2CC2)C(=O)C3=CSN=N3	Inactive
2854508	CC1=C(C(NC(=O)N1)C2=CC=C(C=C2)Cl)C(=O)OCC3=CC4=C(C=C3)OCO4	Active
648676	CCOC(=O)C1=CC2=C(N1CC(=O)N3CCCC3)C=CS2	Inactive
20919877	CC1=CC=C(C=C1)N2C(=C3C(=NN(C(=O)C3=N2)C(C)C(=O)NCCC4=CC=CS4)C)C	Active
648221	C1CCN(C1)C(=O)CC2=NC3=CC=CC=C3N2CC(=O)NCC4=CC=CC=C4	Inactive
645104	COC1=C(C=C(C=C1)CN(CC2CCCO2)S(=O)(=O)C3=CC=C(C=C3)C(=O)O)OC	Inactive
135512414	COC1=C(C=CC(=C1)/C=C(\C2=NC3=CC=CC=C3N2)/C(=O)C4=CC=CS4)O	Active
648076	CC1=CC(=C2C=C(C(=O)NC2=C1)CN(CCO)C(C3=NN=NN3CC4=CC=C(C=C4)F)C(C)C)C	Inactive
644546	CCOC(=O)C1CCN(CC1)C(C2=CC3=C(C=C(C=C3)C)NC2=O)C4=NN=NN4C5CCCCC5	Inactive
937679	CC1=CC2=C(C=C1)C(=C(N2)C)C(=O)CCl	Active
2477027	CC1=CSC(=N1)NC(=O)C2=CC3=C(S2)CCCCC3	Active
647659	COC1=C(C=C(C=C1)CCNC2=C(N=C(O2)COC3=CC=CC=C3F)C#N)OC	Inactive
649429	C1=CC=C(C=C1)N(C(C2=CC=CS2)C(=O)NCC3=CC=CO3)C(=O)CC4=CC=CS4	Inactive
20959045	COC1=C(C=C(C=C1)NS(=O)(=O)C2=CC=C(C=C2)C3=CN=C(O3)C4CC4)OC	Active
1243533	CCOC1=C(C=C(C(=C1)C)Cl)S(=O)(=O)N2C3=CC=CC=C3N=N2	Active
650720	C1=CC=C(C=C1)NC(=O)CSCC2=CC=CC=N2	Inactive
644952	CC1=CC(=NO1)NC(=O)CSC2=NC3=C(N2C(C)C)C(=O)N(C(=O)N3C)C	Inactive
2808509	CC1=CSC2=NC=NC(=C12)N3CCN(CC3)C(=O)NC4=CC=C(C=C4)OC(F)(F)F	Active
646009	CC1=C(C(=O)NC(=O)N1)NC(=O)CSC2=C(C=CC=N2)C3=NC4=CC=CC=C4N3	Inactive
647785	CCC(C)(C)N1C(=NN=N1)C(CC(C)C)N2CCC(CC2)C(=O)N	Inactive
6603638	COC1=CC=CC=C1N2CCN(CC2)CC3=NN=NN3CCC4=CC=CC=C4.Cl	Inactive
647845	CC1=C(C(=CC=C1)NC(=O)C2CCCN2S(=O)(=O)C3=CC=C(C=C3)F)C	Inactive
648746	COC1=CC(=C(C=C1)NC(=O)N2CCC(CC2)(C3=CN=CC=C3)O)OC	Inactive
5749438	CC(=O)/C=C/N1C2=CC=CC=C2OC1=S	Active
648037	CN1C(=NN=C1SCCSC2=NN=C(N2C)COC3=CC=CC=C3)COC4=CC=CC=C4	Inactive
644784	C1=CC=C(C=C1)CC2=NN=C(S2)NC(=O)C3=CC=CS3	Inactive
3168202	CCOC(=O)C1=C(SC=C1C2=CC=CC=C2)NC(=O)CSC3=NC(=CC(=N3)N)N	Active
6884203	C1=CC=C(C=C1)C2=NC3=CC=CC=C3C(=C2)C(=O)N/N=C/C4=CC=CC=N4	Active
5095348	CN(C1=NN=C(S1)C23CC4CC(C2)CC(C4)C3)C(=O)COC5=CC=CC=C5	Active
649252	CC1=CC(=NN1CC(CN2C3=CC=CC=C3C=C2C4=CC=C(C=C4)OC)O)C	Inactive
135455106	CCOC1=CC=CC(=C1O)/C=N/NC2=NC(=NC(=N2)N3CCCC3)N4CCCC4	Active
644606	CCC(C(=O)NC1=CC=CC=N1)OC2=CC=CC=C2	Inactive
5411990	C1=CC(=CC=C1C(=O)NNC(=O)/C=C/C2=CC=C(O2)[N+](=O)[O-])F	Active
16196105	CC1=CC=C(C=C1)C2=CSC(=[N+]2CC=C)NC3=CC=C(C=C3)NC(=O)C.[Br-]	Active
6603470	C1CN(CC(C2=CC=CC=C21)C3=CC=CC=C3)C(=O)CN4CCOCC4.Cl	Inactive
648556	CNC(=O)C1CC(=O)N(C(=NC2=CC=C(C=C2)F)S1)CC3=CC4=C(C=C3)OCO4	Inactive
649039	COC1=CC=CC(=C1)NC(=O)N2CCCC2C(=O)NC3CC3	Inactive
2743870	C=CCN1C(=O)NN=C1SC2=NC=C(S2)[N+](=O)[O-]	Active
135450652	C1CC(OC1)C(=O)N2CCN(CC2)CC3=NC4=CC=CC=C4C(=O)N3	Inactive
649767	CCCCC1=C(N=C(NC1=O)SCC(=O)NC2=CC3=C(CCC3)C=C2)O	Inactive
645147	COC1=CC=C(C=C1)CN(CC(=O)NC2CCCC2)C(=O)C3=C(C(=NO3)C(=O)N)N	Inactive
5101515	CCOC(=O)C1=C(N=C(S1)N(CC2=CC=CC=C2)C(=O)CCl)C	Active
135460514	CN=C1N(C(=O)C(S1)CC(=O)NC2=CC=CC=C2F)/N=C/C3=CC(=C(C=C3)O)OC	Active
649526	CC1=CC(=NO1)NC(=O)CCC(=O)N(CC2=CC=C(C=C2)F)CC(=O)NC3CCCC3	Inactive
649535	CC1=CC2=C(C=C1)NC(=O)C(=C2)CN(CC3CCCO3)C(=O)C4=CC=CO4	Inactive
16014985	COC1=C(C(=CC(=C1)CNC2=CC3=C(C=C2)NC(=O)N3)Br)OCC4=CC=C(C=C4)F	Active
600799	CC1=CC=C(C=C1)C2C(=C(SC(=C2C#N)N)N)C#N	Inactive
644977	CC1=C2C(=CC=C1)C=C(C(=O)N2)CN(CC3=CC=CO3)C(=O)N4CCCC4	Inactive
16188717	CC1=C(N=C(O1)C2=CC=CC3=CC=CC=C32)CN4CCN(CC4)C5=NC=NC6=CC=CC=C65	Active
647112	CCOC1=CC=CC=C1NC(=O)C2CCCN(C2)C(=O)NCC3=CC=CC=C3	Inactive
1293677	CC1=CC(=C(C=C1OCC(=O)NC2CCCCC2)S(=O)(=O)N3CCCCCC3)Cl	Active
647135	CC1=CC2=C(C=C1)C=C(C(=O)N2)CN(C3=CC=C(C=C3)OC)C(=O)C	Inactive
645628	CCOC1=CC=C(C=C1)NC(=O)CSC2=NN=C(N2N)C3=CC=CC=C3	Inactive
646473	CC1=C2C=C(C(=O)NC2=C(C=C1)C)CN(CC3=CC4=C(C=C3)OCO4)CC5=NN=NN5CC6=CC=CO6	Inactive
645080	CC(C(=O)OC)OC1=NNC(=O)C=C1	Inactive
649391	CN(C1=CC=C(C=C1)O)C2=NC(=CS2)C3=CC=CC=C3	Inactive
135450643	CC1=C(C(=O)NC(=N1)NC(=O)C)OC2=CC=CC=C2	Inactive
649195	CCOC1=CC2=C(C=C1)NC(=O)C(=C2)CN(CC3CCCO3)CC4=NN=NN4CC5=CC=CC=C5	Inactive
648432	COC1=CC(=C(C=C1)OC)S(=O)(=O)NCCC2=CC=CC=C2	Inactive
648503	CCCN1C(=NN=C1SCC(=O)NC2=CC=CC(=C2)NC(=O)C)C(C)C	Inactive
622408	CC(=O)NC1=C(OC2=CC=CC=C21)C(=O)C3=C(C=CC(=C3)OC)OC	Inactive
649313	CCN1C(=NN=C1SCC(=O)NC2=CC(=CC=C2)NC(=O)C3=CC=CO3)C4=CC=CS4	Inactive
648535	CCOC1=CC=CC=C1NC(=O)N2CCC(CC2)C3=NC4=C(N3)C=C(C=C4)C	Inactive
5308339	CC1=NC2=CC=CC=C2C3=C1C=C(O3)C(=O)NCC4COC5=CC=CC=C5O4	Active
535262	CC(C)COC1=CC=C(C=C1)C2C(=O)NC(=O)N2	Inactive
646621	CC(C)CC(C(=O)NC(CC1=CC=CC=C1)C(=O)N)NC(=O)C	Inactive
5770964	COC1=CC(=C(C=C1)C(=O)/C=C/C(=O)N(CC2CCCO2)CC(=O)NC3CCCCC3)O	Active
649165	CC1=C(C=C(C=C1)NC(=O)C2CCN(CC2)S(=O)(=O)C3=C(C=CC(=C3)OC)OC)C	Inactive
645042	C1CCC(CC1)NC(=O)N2CCCC2C(=O)NC34CC5CC(C3)CC(C5)C4	Inactive
647567	C1CC1C(=O)NC2=NC=C(C=C2)NC(=O)C3=CC=CS3	Inactive
650388	COC1=CC=C(C=C1)C2(CCN(CC2)CC3=NN=NN3CC4=CC=C(C=C4)F)O	Inactive
650654	CC1=NN=C(N1C2=CC(=CC=C2)Cl)SCCN3CCOCC3.C(=O)(C(=O)O)O	Inactive
135512328	C1=CC=C2C(=C1)C(=C(C(=NC3=CC(=CC=C3)OC(=O)C4=CC=CC=C4[N+](=O)[O-])C2=O)N5C6=CC=CC=C6N=N5)O	Active
3066411	COC1=C(C=C(C=C1)C(=O)C(CN2CCOCC2)C3=CC=CC=C3)F.Cl	Inactive
650474	CC1=CC(=NC(=N1)N2CCCC(C2)C(=O)O)C	Inactive
2368463	COCCNC(=O)/C(=C/C=C/C1=CC=CC=C1[N+](=O)[O-])/C#N	Active
6468481	C1=CC(=CN=C1)NC(=O)NC2=CC(=CC(=C2)Cl)Cl	Active
16197109	C1[C@@H](C=C(O[C@@H]1OCC2=CC=C(C=C2)CO)C(=O)NCC3=CC=CC=C3)C4=CSC5=CC=CC=C54	Active
647973	C1CC2=C(N3C(=NC=N3)N=C2C1)N4CCN(CC4)C5=CC=CC=C5	Inactive
5921886	C1CN=C2N(C1)C(=O)/C(=C\C3=CC4=C(C=C3)OCO4)/S2	Inactive
6603041	CCCCC1=NC=CN1CCN2C=CN=C2CCCC.Cl	Inactive
646657	C1CN(CCC1C(=O)C2=CC=C(C=C2)F)C(=O)NCC3=CC=CC=C3	Inactive
135450654	C1=CC=C(C=C1)CNC2=NN=CC(=O)N2	Inactive
587190	C1CSCCN1C(=O)C2=CC=C(C=C2)Cl	Inactive
2089261	CCOC1=CC2=C(C=C1)N=C(S2)NC(=O)C3=CC=CC=N3	Active
650625	C1=CC2=C(C=C1F)C(=CC(=N2)C3=CC=NC=C3)C(=O)O	Inactive
646504	CC1=CC=C(C=C1)NC(=O)CN2C(=CC(=N2)C)C	Inactive
2855940	CC(C(=O)OC1=C(C=C2C(=CC(=O)OC2=C1)C3=CC=CC=C3)Cl)NC(=O)OC(C)(C)C	Active
645162	CCC(C)N(CC(=O)NCC1=CC=C(C=C1)OC)C(=O)C2=CSN=N2	Inactive
2573666	CN(CC1=CC=CC=C1F)C2=NC(=NC3=CC=CC=C32)C4=CC=CS4	Active
649742	CCOC(=O)C1=CC2=C(N1CC(=O)NC3=C(C=C(C=C3)OC)OC)C=CO2	Inactive
644469	CCN1C(=NN=C1SCC(=O)NC2=CC=CC(=C2)C(=O)OCC)CNC3=CC=C(C=C3)C	Inactive
1488701	CC1=NOC(=C1Cl)NC(=O)C2=CC(=C(C=C2)Cl)Cl	Active
649844	C1CC(N(C1)S(=O)(=O)C2=CC=C(C=C2)Cl)C(=O)NC3=CC4=C(C=C3)OCCO4	Inactive
856652	COC1=CC=C(C=C1)CC2=NN=C(O2)SCC(=O)NC3CCCC3	Active
649683	CC1=C(C=CC(=C1)OCC2=NN=C(O2)SCC(=O)OC3CCCCC3)Cl	Inactive
646801	C1CC12C3C=CC2C4C3C(=O)N(C4=O)C5=CC=NC=C5	Inactive
647191	C1CCC(CC1)NC(=O)C(C2=CC=NC=C2)N(C3CCCC3)C(=O)CN4N=C(N=N4)C5=CC=CS5	Inactive
54683755	COC(=O)C1=CC=CC=C1NC(=O)C2=C(C3=CC=CC4=C3N(C2=O)CCC4)O	Inactive
930424	CCC(=O)NC1=NC2=NC(=CC(=O)N2N1)C	Active
650761	COC1=CC(=C(C=C1CSC2=NC=NN2)OC)CSC3=NC=NN3	Inactive
828755	CS(=O)(=O)N1C(=NC(=N1)C2=CC=CC=C2)NCC3=CC=CO3	Active
648651	CCC1=C(N2C(=CC(=N2)C3=CC(=C(C=C3)OC)OC)N=C1C)N4CCCC4	Inactive
2483332	CC1=CC(=C(N1C2=CC=CC=C2)C)C(=O)COC(=O)C3=CC(=C(C=C3NC(=O)C4=CC=CS4)OC)OC	Inactive
5731153	CC1=CC(=CC=C1)N2C(=NC3=CC=CC=C3C2=O)/C=C/C4=CC=C(O4)[N+](=O)[O-]	Active
4551824	C1COCCN1CCOC2=CC3=C(C=C2)C4=C(C3=NNC(=S)N)C=C(C=C4)OCCN5CCOCC5	Active
9590902	C1=CC=C(C=C1)C2=NNC(=S)N2/N=C/C3=C(C(=C(C=C3Br)Br)O)Br	Active
645056	CCCCCOC1=CC=C(C=C1)NS(=O)(=O)C	Inactive
1619531	CC1=CC(=C(C=C1)C2=CC=C(O2)/C=C\3/C(=NOC3=O)C4=CC=CC=C4)[N+](=O)[O-]	Active
650223	CC(=O)C1=CC2=C(C=C1NC(=O)CCC3=CC=CC=C3)OCO2	Inactive
646114	CCCC1C2CN(CC=C2C(=C(C1(C#N)C#N)N)C#N)C(C)C	Inactive
646382	CC(=O)C1=C(C(=O)N(C1C2=CC=CS2)CC3=CC=CC=C3)O	Inactive
649689	CC1=NN=C(S1)SCC(=O)NC2=NC=CS2	Inactive
644611	CC1=CC=C(O1)C(C(=O)NCC2=CC=CO2)N(C3=CC=C(C=C3)OC)C(=O)CN4C5=CC=CC=C5N=N4	Inactive
7303993	CC1=CC(=CC=C1)NC(=O)C2=CC(=CC=C2)NS(=O)(=O)C3=CC=C(C=C3)Cl	Active
645971	CCC(C)NS(=O)(=O)C1=CC=C(C=C1)S(=O)(=O)NC2=CC3=C(C=C2C(=O)C)OCO3	Inactive
646101	CCOC(=O)C1=CC=C(C=C1)S(=O)(=O)N2C3=CC=CC=C3N=C2CN4CCCCC4	Inactive
647573	CCOC(=O)CSC1=NN=C(N1CC2=CC=CO2)CSC3=NC(=CC(=N3)C)C	Inactive
3764896	C1=CC=C2C=C(C=CC2=C1)C(CNC(=O)C3=C(C=CC=C3F)F)Cl	Active
647952	COC(=O)C1=C(C2=C(O1)C=CC(=C2)Br)NC(=O)CCN3CCOCC3	Inactive
3168689	CC1=CC(=CC=C1)OCC(=O)NNC(=O)CSC2=NC=C(C(=N2)N)C#N	Active
644704	CC1=CC=C(C=C1)C(=O)NC2=NC=C(C=C2)Cl	Inactive
663677	COC1=CC=CC=C1C2=NC(=C(O2)N3CCN(CC3)C4=CC(=CC=C4)Cl)C#N	Active
646127	CCOC(=O)C1=CC2=C(N1CC(=O)NC3=CC4=C(C=C3)OCCO4)C=C(S2)C	Inactive
649275	C1=CC=C2C(=C1)N=C(S2)NC(=O)COC(=O)C3=CC=CO3	Inactive
646084	CCCC(=O)NC1=NN=C(S1)C2=CC=CO2	Inactive
645696	CC1=NN=C(S1)SCC(=O)NC2=CC(=CC(=C2)OC)OC	Inactive
837290	CC(=O)C1=CC2=C(C=C1NC(=O)CCC3CCCC3)OCO2	Active
645563	C1CCC(CC1)NC(=O)NC2CCN(CC2)S(=O)(=O)CC3=CC=CC=C3	Inactive
649882	C1CC(OC1)CNC(=O)CN(CC2CCCO2)C(=O)CCC(=O)NC3=NC=CS3	Inactive
649571	CC1=CC=C(C=C1)OCC2=NC(=C(O2)NCC3=CC=CO3)C#N	Inactive
647121	CCCOC(=O)C1=C(NC2=C(C1C3=CC=C(C=C3)N(C)C)C(=O)C(C(C2)C)C(=O)OC)C	Inactive
647673	CCC(=O)NC1=CC=C(C=C1)C(=O)N2C=CC(=N2)C	Inactive
648618	CC(C)N1C(=NN=N1)C(C2=CC=C(C=C2)F)N3CCN(CC3)C4=CC=CC=C4OC	Inactive
1028213	C1=CC(=C(C=C1NC(=O)NC2=C(C=C(C=C2)Br)F)Cl)Cl	Active
649459	C1CCN(C1)C2=CC=C(C=C2)NC(=O)CCCC(=O)O	Inactive
644516	C1=CSC(=C1)C2=NN=C(O2)SCC3=CC=C(C=C3)F	Inactive
646949	CCCC(=O)NC1=CC=CC=C1C2=NN(N=N2)CC(=O)NC3=CC=C(C=C3)OC	Inactive
650259	C1=CC=C(C=C1)C2=CSC(=N2)N(CC3=CC=CO3)C(=O)CCC(=O)O	Inactive
2382936	COC1=CC=C(C=C1)C2=C(OC(=C2C#N)NC(=O)CCl)C3=CC=C(C=C3)OC	Active
825248	CC1=C(C2=NC3=CC=CC=C3N2C(=C1)NC4=CC(=CC=C4)[N+](=O)[O-])C#N	Active
3903461	CC1=C(C=C(C=C1)NC(=O)C2=CC3=CC=CC=C3OC2=O)S(=O)(=O)N(C)C	Active
3594849	CC1=CC=C(C=C1)CS(=O)(=O)C2=C(C=C(C=C2)C(=O)N3CCN(CC3)C4=CC=CC=N4)[N+](=O)[O-]	Active
648050	C1=CC2=C(C(=C1)OCC3=NN=C(O3)SCC(=O)C4=CC=C(C=C4)F)N=CC=C2	Inactive
1858684	CCC1=C(N=C2C=CC(=CC2=C1SCCC#N)Br)C	Active
2894113	C1CN(CCN1C2=C(C=C(C=C2)Cl)[N+](=O)[O-])C(=S)NC(=O)C3=CC=CS3	Active
6603448	C1COCCN1CCCN(C2=NC(=CS2)C3=CC=C(C=C3)Cl)C(=O)C4=CC=CO4.Cl	Inactive
646919	C1CN(CCC1C(=O)NCC2=CC=CS2)C3=NC=CS3	Inactive
659001	CC1=CC2=C(C=C1)NC3=C2N=CN=C3N4CCN(CC4)CC5=CC=CC=C5	Active
2997963	C1CCN(C(=O)C(C1)SC2=NN=C(O2)C3=CC4=C(C=C3)OCO4)C(=O)C5=CC=C(C=C5)Cl	Active
646645	CC1=CC(=CC=C1)CN2C3=C(N=C2SC(C)C(=O)OC)N(C(=O)N(C3=O)C)C	Inactive
531921	C1COCCN1C(=O)C2=CC=CS2	Inactive
998685	CC1=CC=C(C=C1)C2=C(SC(=N2)NC(=O)C3=NN(C=C3[N+](=O)[O-])C)C	Active
647481	C1=CC=C(C=C1)C(C2=CC=CC=C2)C(=O)NCCNC(=O)C3=CC=CO3	Inactive
647110	CCOC(=O)C1=CC(=CC=C1)NC(=O)CSC2=NN=C(N2CCOC)C3=C(OC=C3)C	Inactive
649675	CN1C2=C(C(=O)NC1=O)N(C(=N2)SCCN3CCOCC3)CC4=CC=CC=C4	Inactive
646523	C1=CC=C(C=C1)C(=O)CSC2=NNC(=O)NC2=O	Inactive
2824093	CC1=CC2=C(C=C1)SC=C2CC(=O)NC	Active
648203	COC1=CC=C(C=C1)CN2CCN(CC2)C(=O)C3=CC=CO3	Inactive
645134	C1CC(CC=C1)COCC(CN2C=NC3=CC=CC=C32)O	Inactive
650403	C1C(C(CS1(=O)=O)O)NCC2=CC=CO2	Inactive
19675860	CC(C1=CC=C(C=C1)OC)NC(=S)NCC2=CC=C(C=C2)F	Active
645296	CC1=CC(=NN1C2=NN=C(N2NS(=O)(=O)C3=CC=C(C=C3)F)C)C	Inactive
16403454	C[C@@H]1C2C(C[C@@H](O1)OC3CC[C@@]4([C@H]5CC[C@@]6([C@H](CC[C@@]6([C@@H]5CC[C@@]4(C3)O)O)C7=CC(=O)OC7)C)C=O)OC(O2)(C)C	Active
9583102	CC1=NC2=CC=CC=C2C(=C1)SC3=NN=C(S3)/N=C/N(C)C	Active
645902	C1=CC=C(C=C1)C2=NN=C(O2)SCC#CCOC(=O)C3=CC=CO3	Inactive
135650114	CN(C)S(=O)(=O)C1=CC=C(C=C1)C2=CSC(=N2)N/N=C/C3=CC(=C(C=C3)O)OC	Active
650603	C1COCCN1C(=O)C2=NN3C(=CC(=NC3=C2Cl)C4=CC=CC=C4)C(F)(F)F	Inactive
16023027	CN(CC1=CC=C(C=C1)F)S(=O)(=O)C2=NN=C(S2)NC(=O)C3=CC=CC=C3	Active
1106360	CCOC1=CC=C(C=C1)NC(=O)C2=CC=C(C=C2)CN3CCC4=CC=CC=C4C3	Active
650471	CCNC1=NC2=C(N1CC3=CC=CC=C3)C(=O)N(C(=O)N2C)CC4=CC=CC=C4	Inactive
16189758	CCCCCCCCN1C2=C(CCC2)C(=N)C3=CC=CC=C31.Br	Active
647929	CC(C)CNC(=O)CSC1=NN=C(N1CC2=CC=CC=C2)C3=CC=CC=N3	Inactive
645676	C1=CC=C(C=C1)CCNC(=O)CN2N=C(N=N2)C3=CC=NC=C3	Inactive
645336	CN(C1=NN=C(S1)C2=NC=CN=C2)C(=O)C3CCOC3	Inactive
24791374	CCC1=CC=C(C=C1)CN(C)C(=O)C2=NOC(=C2)COC3=CC=CC4=C3C=CN=C4	Active
646115	CCN1C(=O)C2=CC=CC=C2C(=N1)CC(=O)NC3=CC(=C(C=C3)N4C=NN=N4)C	Inactive
647368	CC1=C(C(=CC=C1)C)NS(=O)(=O)C2=CC=C(C=C2)F	Inactive
15945473	CC(C)(C)C1CCC(CC1)C(=O)N2C3=C(C=C4C=CC(=CC4=N3)OC)C(=N2)N	Active
238492	C1CCN(C1)C2=NC3=CC=CC=C3N=C2N4CCCC4	Inactive
4354817	CC1=NC(=C(C=C1)OCC(=O)C2=C(N(C(=C2)C)CC=C)C)[N+](=O)[O-]	Inactive
3157016	C1C(=O)N(C(=N)S1)C2=NC=C(S2)CC3=CC=C(C=C3)F	Active
2196118	CN(CC1=CC=CC=C1)C(=S)NC(=O)C2=CC(=C(C=C2)OC)Br	Active
2837549	CN1C2CCC1C=C(C2)N(C3=CC=CC=C3)C(=O)C4=CC=C(C=C4)Cl.Cl	Inactive
6603490	CC(C)C(C1=NN=NN1CCOC)N2CCC(CC2)CC3=CC=CC=C3.Cl	Inactive
648764	CC1=NC2=NC=NN2C(=C1)N3CCCC(C3)C(=O)NC4=C(C=CC(=C4)Cl)OC	Inactive
649965	CC(C)C1CC(CCO1)C2=CSC(=N2)N	Inactive
644556	CC1=C(N2C(=CC(=N2)C3=CC(=CC=C3)Cl)N=C1C)N4CCN(CC4)C(=O)C5=CC=CO5	Inactive
649223	CN1C2=C(N=C1SC3=NC4=CC=CC=C4N3CC(=O)N5CCCCC5)N(C(=O)N(C2=O)C)C	Inactive
646506	CC1=C(C=CC=C1Cl)NC(=O)CC(C2CCCO2)C(=O)O	Inactive
646478	CC(C)C(C1=NN=NN1C2CCCCC2)N3CCOCC3	Inactive
647586	COC1=CC=C(C=C1)OCC2=NN=C(O2)SCC3=C(C=CC(=C3)C(=O)OC)OC	Inactive
727593	C1CC2=C(C1)SC3=NC=NC(=C23)NCCC4=CC=CS4	Active
3598	C1=C(C(=C(C(=C1Cl)Cl)CC2=C(C(=CC(=C2Cl)Cl)Cl)O)O)Cl	Active
646398	CC1=CC=C(C=C1)C2CC(N3C(=C(C=N3)C(=O)NCC4=CC=CO4)N2)C(F)(F)F	Inactive
647968	CN1C(=NN=C1SCC2CCCO2)C3=CC=NC=C3	Inactive
649788	CCCNC1=NC2=C(N1CC3=CC=CC(=C3)C)C(=O)N(C(=O)N2C)C	Inactive
645250	C1CC2=CC=CC=C2N(C3=CC=CC=C31)C(=O)CSC4=NN=C(O4)C5=CNC6=CC=CC=C65	Inactive
5986909	C1=CC=C(C=C1)S(=O)(=O)/C(=C/C2=CC=C(C=C2)C(F)(F)F)/C3=NC4=CC=CC=C4N3	Active
649400	C1CN(CCN1C2=CC=C(C=C2)F)C(C3=CC=CS3)C4=NN=NN4CCC5=CC=CC=C5	Inactive
645460	COC1=CC(=C(C=C1)C2=NN=C(O2)SCC(=O)N3CCCCC3)OC	Inactive
20903889	CN1CCN(CC1)C2=NN3C(=NN=C3CCC(=O)NC4=C(C=CC(=C4)Cl)OC)C=C2	Active
11198061	CCSC1=NSC(=N1)NC(=O)NC2=CC=CC(=C2)C(=O)C	Active
646845	CCNC(=O)NC1(CCCCC1)C(=O)NC2=CC3=C(CCC3)C=C2	Inactive
646993	CC1=C(C=CO1)C2=NN=C(N2CC3CCCO3)SCC(=O)NCC4=CC=CS4	Inactive
647274	COC1=CC=C(C=C1)S(=O)(=O)N2CCC(CC2)N3C=NC4=C3C=CC(=C4)C(F)(F)F	Inactive
648214	CCN(CC)C1=CC=C(C=C1)N2C=C3C(=C2)N(C(=O)N(C3=O)C)C	Inactive
645668	C1CC(OC1)CNC(=O)C(C2=CC=CC=C2)N(C3=CC=CC=C3)C(=O)CNC(=O)C4=CC=CO4	Inactive
645422	CCCCC(=O)NC1=CC(=NC2=CC=CC=C21)N(C)C	Inactive
644864	CCOCCCNCC(=O)N1CCN(CC1)S(=O)(=O)C2=CC=C(C=C2)C.C(=O)(C(=O)O)O	Inactive
5639838	CCCCCCC1=C(C=C2C(=C1)C=C(C(=O)O2)S(=O)(=O)C3=CC(=C(C=C3)F)Cl)O	Active
647804	CCOC1=CC=CC=C1N(CC(=O)NC2CCCC2)C(=O)CCC(=O)NC3=NOC(=C3)C	Inactive
7087395	CC1=CC(=C(C=C1)NS(=O)(=O)C2=CC3=C(C=C2)C(=O)C4=CC=CC=C4C3=O)C	Active
866503	COC1=CC=C(C=C1)N2C3=C(C=N2)C(=NC=N3)N4CCCCC4	Active
24819530	COC(=O)C1CCCCN1C(=O)C2=NOC(=C2)COC3=CC=CC4=C3C=CN=C4	Active
645751	CCC1=CC=C(O1)CCC(=O)NC2=NC(=NS2)CC(=O)C	Inactive
1289514	COC(=O)C1=CC=C(C=C1)NC(=O)C2=CC=CC=C2NS(=O)(=O)C3=CC=CC=C3	Active
647375	CC1=CC(=C2C=C(C(=O)NC2=C1)CN(CCCN3CCCC3=O)S(=O)(=O)C4=CC=C(C=C4)OC)C	Inactive
135450604	COCC(=O)N(CC1=CC=CS1)CC2=NC3=CC=CC=C3C(=O)N2	Inactive
647680	CCC(C(=O)NCC1=CC=CO1)OC(=O)C2=NSC(=C2Cl)Cl	Inactive
646659	CC1=CC2=C(C=C1)NC(=O)C(=C2)C(C3=NN=NN3CC4CCCO4)N5CCOCC5	Inactive
6603099	CCCC(C1=NN=NN1CC2CCCO2)N3CCN(CC3)C4=C(C=CC(=C4)Cl)C.Cl	Inactive
6375113	C1=CC=C(C=C1)C(=O)/C(=N\NC2=CC=CC=C2)/SC3=NN=NN3C4=CC=CC=C4	Active
645665	C1CCN(C1)CC(=O)NC2=CC=C(C=C2)NC(=O)NC3=CC=CC=C3	Inactive
646320	CC1=CC=C(C=C1)C2=CC=C(N2)C(=O)O	Inactive
3842774	CC1=C(C(=CC=C1)C(=O)NNC2=C(CCC2)C(=O)C(F)(F)F)O	Active
135578967	CC1=NC=C(C=C1)C(=O)N/N=C/C2=C(C=CC3=CC=CC=C32)O	Active
16187935	C1CN(CCN1C2=CC(=CC=C2)Cl)C(=O)C3=CN=C(C4=CC=CC=C43)N5CCN(CC5)C6=CC=CC=N6	Active
649832	CC(C)N1C2=CC=CC=C2N=C1N3CCN(CC3)C(=O)NCC4=CC=CC=C4	Inactive
5235407	CCOC(=O)N1CCN(CC1)C(=O)CSCC(=O)NC2=NC(=CS2)C3=CC=C(C=C3)C4=CC=CC=C4	Active
9638883	C1=CC=NC(=C1)/C(=N/OCC2=CC=C(C=C2)[N+](=O)[O-])/N	Active
650689	COC1=CC=CC=C1C(=O)NC2=CC=C(C=C2)N3CCN(CC3)S(=O)(=O)C	Inactive
648303	CCNC1=NN=C(O1)C2=CC=C(C=C2)C	Inactive
2175947	CCC1C/C(=C\C2=CN=CC=C2)/C(=O)/C(=C/C3=CN=CC=C3)/C1	Active
647853	C1COCCN1C(C2=CC=CC=N2)C3=NN=NN3CC4=CC=CC=C4	Inactive
7295594	CC1=CC2=C(C=C1OCC(=O)C)C(=CC(=O)O2)C3=CC4=C(O3)C(=CC=C4)OC	Active
650527	CC(C(=O)NCC1CCCO1)OC(=O)C2=CC=CS2	Inactive
288336	C1=CC=C2C(=C1)C(=CC3=C2C=NC=C3)C(=O)N	Active
252828	C1=CC(=NNC1=O)Cl	Active
6091989	COC1=CC(=CC(=C1OC)OC)/C=C/C2=NC3=C(C=CC=C3O)C=C2	Active
645142	C1=CC=C2C(=C1)N=NN2CC3=CC=C(C=C3)NC(=O)C4=CC=CO4	Inactive
649598	CCC1C(=O)NC(=NC1=O)SCC(=O)NC2=CC=CC3=CC=CC=C32	Inactive
647709	C1=CC2=C(C=C1Br)C(=NC=N2)NCCO	Inactive
6603317	CC(C)C(C1=NN=NN1CC2CCCO2)N3CCN(CC3)C4CCCC4.Cl	Inactive
233401	CC1=CC(=NC(=O)N1)C2=CC=CC=C2	Inactive
644809	CCCCCOC1=CC=C(C=C1)C(=O)NC(C(C)C)C(=O)O	Inactive
6603049	CC(C)CC(C1=NN=NN1CC2CCCO2)N3CCN(CC3)CC4=CC5=C(C=C4)OCO5.Cl	Inactive
16192765	CCCCCCCN1C2=C(CCCC2)C(=N)C3=C1CCC3.Br	Active
24747960	COC1=CC(=CC(=C1)CNC2=CC=CC3=C2N=C(N3)C(F)(F)F)OC.Cl	Active
648493	CCOC1=CC=C(C=C1)NC2=NC(=CS2)CC3=NN=C(N3C)SCC(=O)NCC4CCCO4	Inactive
644999	CC1=CC(=C(C(=C1)C)NC(=O)CN2CCN(CC2)C3=CC=C(C=C3)OC)C	Inactive
647420	CCC1=NN=C(S1)NC(=O)C2CCCN(C2)C3=NC4=CC=CC=C4S3	Inactive
2230146	C1CCC(CC1)N(CCCCO)C(=S)NC(=O)C2=C(C3=CC=CC=C3S2)Cl	Active
647187	CC1=CC(=C2C(=C(SC2=N1)C(=O)NC3=NOC(=C3)C)N)C(F)(F)F	Inactive
16192428	CC1=C(SC=C1)C(=O)C2CCCN(C2)CC3=C(N=C(S3)N(C)C)Cl	Active
646330	CN1C2=C(C(=O)N(C1=O)C)N(C=N2)CCN(CCO)CC3=CC=CC=C3	Inactive
644671	COC1=CC=C(C=C1)S(=O)(=O)N2CCN(CC2)C3=NC=NC4=C3SN=C4C5=CC=CC=C5	Inactive
647182	CCOC1=CC=C(C=C1)N2CC(CC2=O)C(=O)NC3=C(C=C(C=C3)F)F	Inactive
5824720	CCC1=CC=C(C=C1)S(=O)(=O)/N=C/2\C=C(C(=O)C3=CC=CC=C32)NC4=CC=C(C=C4)C(=O)O	Active
135443077	CC1=NC(=CC(=O)N1)C2=CC=CC=C2	Inactive
12006270	CCC(CO)[N+]1=C(C=C(C=C1C)/C=C\2/N(C3=CC=CC=C3S2)CC4=CC=CC=C4)C.[Br-]	Active
647310	CCOC(=O)CSC1=NC2=C(N1CCC3=CC=CC=C3)C(=O)NC(=O)N2C	Inactive
650073	C1COCCN1C(=O)NC2=CC3=C(C=C2)C4=CC=CC=C4O3	Inactive
2872439	CC(=O)NC(C1=CC2=CC=CC=C2C=C1)C3=C(C4=C(C=CC=N4)C=C3)O	Active
644902	CNC(=O)CSC1=NN=C(N1C2=CC=CC=C2OC)C3=CC=CO3	Inactive
648094	CCC1=NN=C(S1)NC(=O)C2CCCN2C(=O)NC3CCCCC3	Inactive
646291	CC1=CC(=C(C=C1)C)N2CCN(CC2)C(=O)C3CCN(CC3)C4=NC(=CC(=N4)C)C	Inactive
711025	CC1=C(C2=C(N1C3=CC=C(C=C3)OC)C=CC(=C2)OC(=O)C)C(=O)C	Active
645767	C1CCC(C1)N(CC2=NC3=C(C4=C(S3)CCCC4)C(=O)N2)C(=O)C5=CC=CS5	Inactive
648009	CC1=C2C(=CC=C1)C=C(C(=O)N2)CN(CCN3CCOCC3)C(=O)NC4=CC=CC=C4F	Inactive
2952123	C1=CC=C(C=C1)NC2=NC3=CC=CC=C3C(=N2)N.Cl	Inactive
2878824	C1C[N+]2=C(N1CC(=O)C3=CC=C(C=C3)C4=CC=CC=C4)SC=C2C5=CC=CS5.[Br-]	Active
1015208	CN(CC1=CC=CC=C1)C(=S)NC(=O)C2=CC=C(C=C2)C3=CC=CC=C3	Active
16066581	CC(C)(C)OC[C@@H](C1=NN=C(O1)[C@H](CC(=O)OC(C)(C)C)NC(=O)C2CCN(CC2)C(=O)OC(C)(C)C)NC(=O)OC(C)(C)C	Active
2098723	COC1=C(C=C(C=C1)CNC(=O)C2=NC3=CC=CC=C3C=C2)OC	Active
650431	CCOC1=CC(=C(C=C1NC(=O)CCC2=CC=C(C=C2)OC)OCC)NC(=O)C3=CC=CO3	Inactive
2548194	CC1=C(SC2=NC(=NC(=C12)N3CCC(CC3)C(=O)N)CSC4=CC=CC=C4)C	Active
650690	CS(=O)(=O)NCC1=NN=C(O1)SCC2=CC=CC=C2C(F)(F)F	Inactive
4380267	C1CCC(CC1)NC(=O)C(C2=CN=CC=C2)N(C3=CC=C(C=C3)F)C(=O)CCl	Active
2213647	CN(C)N(CC1=CC=CC=C1)C(=O)C(C2=CC=CC=C2)(C3=CC=CC=C3)O	Active
646247	CN1C2=C(C=CC=N2)N=C1SCC3=CN=CC=C3	Inactive
648204	CCCN1C(=NN=C1SCC(=O)NCCC2=CC=CC=C2)C3=CC=CC=N3	Inactive
645280	C1CN(CCN1C(=O)CSC2=NC=NC3=C2C=NN3C4=CC=CC=C4Cl)C(=O)C5=CC=CO5	Inactive
9675495	CC1=NC(=CC=C1)/C=N/NC(=O)C2=CC(=CC=C2)[N+](=O)[O-]	Active
439501	C[C@H]1[C@@H]([C@H]([C@H]([C@@H](O1)O[C@H]2C[C@H]([C@@]3([C@@H]4[C@@H](CC[C@@]3(C2)O)[C@]5(CC[C@@H]([C@]5(C[C@H]4O)C)C6=CC(=O)OC6)O)CO)O)O)O)O	Active
6002117	C1CN(CCN1C2=CC=CC=N2)C(=O)C3=CC(=C(C=C3)S(=O)(=O)C4=CC(=CC=C4)Cl)[N+](=O)[O-]	Active
644881	CC1=CC=C(C=C1)N2CC(CC2=O)C(=O)NCCCOC	Inactive
645495	CC(C)C1=NN=C(S1)NC(=O)CN2C(=O)C=CC(=N2)C3=CC4=C(C=C3)OCCO4	Inactive
645016	CC1=C(C(=NO1)C2=CC=CC=C2)C(=O)NCCCOC	Inactive
645257	CN1C2=C(C=CC=N2)N=C1SCC(=O)N3CCCCC3	Inactive
24746888	CC1=CC=C(C=C1)C(=O)NC2CC3CCCC(C2)N3CC4=CC=CC=C4	Active
645497	CC1CCCC(N1C(=O)CSC2=NC3=NC=NC(=C3N2)N)C	Inactive
649536	CC1CC2=CC=CC=C2N1C(=O)CSC3=NN=NN3C4=CC5=C(C=C4)OCCO5	Inactive
649936	CC1=C(C(=O)N(N1C)C2=CC=CC=C2)N=CC3=CC=C(O3)C4=CC=C(C=C4)Cl	Inactive
650039	CC1=C(C=CC=C1Cl)S(=O)(=O)N2CCCC(C2)C3=NC(=NO3)C4=CC(=CC=C4)OC	Inactive
5768708	COC1=CC=C(C=C1)C2/C(=C(\C3=CC=C(C=C3)OC)/O)/C(=O)C(=O)N2CCCC(=O)O	Inactive
596113	C1CN(CCN1)C2=C(C=C(C=C2)C#N)F	Inactive
648848	CC1=CC(=C(C=C1)C)S(=O)(=O)NCCOC2=NC(=CC(=N2)OC)C	Inactive
644566	CC1=C(C=C(C=C1)N2C(=O)C3=CC=CC=C3C2=O)Cl	Inactive
5338360	C1OC2=C(O1)C=C(C=C2)/C=N/NC3=CC=C(C=C3)C(=O)O	Active
646998	CCOC(=O)CSC1=NC2=C(N1C)C(=O)N(C(=O)N2C)CC3=CC=CC=C3Cl	Inactive
849734	CC1=CC(=CC=C1)CN2C3=C(C(=O)C4=CC=CC=C4C3=O)N=N2	Active
2944628	CC1=CC(=C(C=C1)C)NC(=O)C2=CC=CC=C2NS(=O)(=O)C3=C(C=CC(=C3)[N+](=O)[O-])C	Active
6874164	COC1=CC=CC=C1NC(=O)C(=O)N/N=C/C2=CC=C(S2)[N+](=O)[O-]	Active
2220176	COC1=C(C=C(C=C1)C(=O)NNC(=S)NC(=O)C2=CC=C(O2)Br)OC	Active
645585	COC1=CC=C(C=C1)S(=O)(=O)N2CCCC2C(=O)NCC3=CC=CS3	Inactive
781112	C1=CC=C(C=C1)C#CC(=O)C2=CC(=CC=C2)[N+](=O)[O-]	Active
947413	CC1=C2CCCCC2=C3C(=C(SC3=N1)C(=O)N)N	Active
649574	CC1=CC(=CC=C1)OCC2=NN=C(O2)SCC3=C(C=CC(=C3)C(=O)OC)OC	Inactive
645358	COC1=CC=C(C=C1)C(=O)CN2N=C(N=N2)C3=CC=CC=C3N4C=NN=N4	Inactive
647325	CCN1C(=NN=C1SCC(=O)N2CCC3=CC=CC=C32)CSC4=NC=CC=N4	Inactive
2808508	CC1=CSC2=NC=NC(=C12)N3CCN(CC3)S(=O)(=O)C4=CC=CC(=C4)C(F)(F)F	Active
[truncated: 7,000 more rows]
