# Supplementary material for: A deep learning-driven discovery of berberine derivatives as novel antibacterial against multidrug-resistant Helicobacter pylori
Source: Signal Transduct Target Ther. 2024 Jul 8;9:183. doi: 10.1038/s41392-024-01895-0 (PMC11228022; doi:10.1038/s41392-024-01895-0)
Supplement: Supplementary file 6 — Dataset 5 [file 41392_2024_1895_MOESM6_ESM.xlsx]

## Sheet: Sheet1
PUBCHEM_CID	PUBCHEM_EXT_DATASOURCE_SMILES	PUBCHEM_ACTIVITY_OUTCOME
9551376	CC1=CC=C(C=C1)CSC2=NC3=C(N2CC4=C(OC(=N4)C5=CC(=C(C=C5)OC)OC)C)C=NC=C3	Inactive
38258	C(NC(=O)NC1C(=O)NC(=O)N1CO)NC(=O)NC2C(=O)NC(=O)N2CO	Inactive
2957586	C1=CC(=CC=C1NC(=O)NC2=CC(=C(C=C2)OC(F)F)Cl)[N+](=O)[O-]	Active
670460	C1OC2=C(O1)C=C(C=C2)C(=O)NN=CC3=C(C=CC4=CC=CC=C43)O	Active
56704	CC(=O)OCC(=O)NCCCOC1=CC=CC(=C1)CN2CCCCC2.Cl	Inactive
16195176	C1=CC=C2C(=C1)N=C(N2C(=O)C3=CC=CS3)N.Cl	Inactive
23724337	C1C(=O)N(C(=S)N1C2=CC=CC=C2)C3=CC=CC=C3.[Na+]	Inactive
4435004	CCCN1C2=CC=CC=C2N=C1NC(=O)C3=CC=C(C=C3)F	Inactive
3228420	CC(C)CC(=O)NC1=CC=CC=C1N2CCN(CC2)C3=CC=CC=C3	Active
5207289	CC(=O)NN1C(NC2=CC=CC=C2C1=O)C3=CC=C(O3)[N+](=O)[O-]	Active
135415453	CC1=CSC(=N1)/C(=N\O)/C2=CSC(=N2)C	Inactive
24980568	CC(C)(C)C1=CC=C(C=C1)OCCCC(=O)NNC(=O)C2=CC=CC=C2O	Active
135418715	C1CCC(CC1)C(=O)NC2=CC=C(C=C2)C(=O)N/N=C/C3=C(C=C(C=C3)O)O	Active
54687245	CN(C)C1C2CC3CC4=C(C=CC(=C4C(=C3C(=O)[C@@]2(C(=C(C1=O)C(=O)N)O)O)O)O)N(C)C.Cl	Active
5920	C1=CC(=C(C=C1OC2=C(C=C(C=C2I)C[C@@H](C(=O)O)N)I)I)O	Inactive
16187442	CCOC(=O)C1(CCN(CC1)CC2=CC=NC=C2)CCOC3=CC=CC=C3	Inactive
6893438	C1=CC=C(C=C1)C(=O)NCC(=O)N/N=C/C2=CC=C(O2)[N+](=O)[O-]	Active
1791268	CC1=CC(=CC(=C1)OCC(=O)NNC(=S)NC(=O)C2CC2)C	Inactive
1246385	C1=C(SC(=C1)Br)C(=O)NC2=NN=C(S2)C(F)(F)F	Active
3720382	COC1=C(C=CC(=C1)[N+](=O)[O-])NC(=S)NNC(=O)C2=CC3=C(C=C2)OCO3	Inactive
669560	C1COCCN1CCNC(=O)C2=CC=CC=C2OC3=CC=CC=C3	Inactive
9782	C[C@H]1C[C@H]2[C@@H]3CCC4=CC(=O)C=C[C@@]4([C@]3([C@H](C[C@@]2([C@]1(C(=O)CO)O)C)O)F)C	Inactive
989272	COC1=CC=C(C=C1)CNS(=O)(=O)C2=CC=C(S2)Br	Inactive
2476998	C1CCC2(CC1)C3=C(CCCC3)N4C(=NC=N4)N2	Inactive
9678687	C1=CC=NC(=C1)/C=N/NC2=NC(=O)NN=C2	Active
16191783	CCOC1=CC=C(C=C1)CN2CCNC(=O)C2CC(=O)NCCC3=CCCCC3	Inactive
5048960	C1=CC=C2C(=C1)C(=O)N(C(N2)C3=CC=C(O3)C4=CC(=CC=C4)[N+](=O)[O-])O	Active
4292149	CC1=C(C=C(C=C1)S(=O)(=O)N2CCOCC2)C(=O)OC(C)C(=O)C3=CC=CC=C3	Inactive
665294	CS(=O)(=O)O.C1C2C(C2N)CN1C3=C(C=C4C(=O)C(=CN(C4=N3)C5=C(C=C(C=C5)F)F)C(=O)O)F	Active
3589270	CC1CCCN(C1)C(=O)C2=CC3=C(C=C2)C(=O)N(C3=O)CCC4=CCCCC4	Active
1832	CN(C)CCC1=CNC2=C1C=C(C=C2)OC	Inactive
1623958	CCCN1C2=C(C=C3C=C(C=CC3=N2)OC)C(=N1)NC(=O)C(C)(C)C	Inactive
1002206	CC(C)C1=NC(=C(C2=C1COC(C2)(C)C)C#N)N3CCN(CC3)C(=O)C4=CC=CC=C4	Inactive
2921493	CC(=O)NC(C1=CC=CC=C1)C2=CC(=C3C=CC=NC3=C2O)Cl	Active
10133	C[C@H](CCC(=O)O)[C@H]1CC[C@@H]2[C@@]1(CC[C@H]3[C@H]2[C@@H](C[C@H]4[C@@]3(CC[C@H](C4)O)C)O)C	Inactive
4853614	CC1=C(C=C(C=C1)S(=O)(=O)N2CCOCC2)C(=O)NC3=NC(=CS3)C4=CC=CC=N4	Inactive
1975005	COC1=C(C=C(C=C1)Cl)C(=O)NNC(=S)NC(=O)C2=CC(=C(C=C2)F)F	Inactive
6182725	CC(C)COC(=O)C1=CC=C(C=C1)OCC2=C(C=CC(=C2)/C=N\NC(=O)C3=CC(=C(C(=C3)O)O)O)OC	Active
24816707	CCC(=O)C1CCCN(C1)C(=O)CCC2=NN=C(O2)C3(CCC3)C4=CC=C(C=C4)Cl	Inactive
23675739	CC1=CC(=C(C(=C1)C)NC2=CC(=C(C3=C2C(=O)C4=CC=CC=C4C3=O)N)S(=O)(=O)[O-])C.[Na+]	Inactive
6268919	CN1C(=C(C(=O)N(C1=O)C)C(=O)COC(=O)/C=C/C2=CC(=C(C=C2)Cl)Cl)N	Inactive
2455816	CCN1C2=CC=CC=C2C(=C1O)N=NC(=O)C3=CC=CS3	Inactive
16829908	CC1=CC=C(C=C1)NC(=O)C(=O)NCC2CCCN2S(=O)(=O)C3=CC=C(C=C3)OC	Inactive
135521496	C1CSC(=N1)SCC2=C(N=NN2C3=NON=C3N)C(=O)N/N=C/C4=C(C=CC(=C4)Br)O	Active
11948792	CCN1CCCC1CNCC2=CC=CC=C2OCC3=CC=C(C=C3)F.Cl	Inactive
56642828	CC1=NC(=C(S1)C(=O)N/N=C(/C2=CC=CC=N2)\N)C(F)(F)F	Inactive
3878766	CN1CCN(CC1)C(C2=CC=C(C=C2)C(F)(F)F)C3=C(C4=C(C=CC=N4)C=C3)O	Active
4790015	CC1=CC=C(C=C1)OCCCC(=O)NNC(=O)C2=CC=CC=N2	Inactive
25237323	C1=CC(=CC=C1F)S(=O)(=O)N/N=C\C2=CC=C(O2)[N+](=O)[O-]	Active
789466	C1CCC(=NOC(=O)NC2=CC=C(C=C2)Cl)C1	Active
2051224	CN(C1CCCCC1)S(=O)(=O)C2=CC=C(C=C2)C(=O)NC3=NN=C(O3)COC	Inactive
7793869	COC1=CC=CC(=C1)/C=C/C(=O)OCC(=O)NC2=NN=C(O2)C3=CC=CC=C3	Inactive
44602150	CC[C@@]12[C@H](C[C@@H](C(=O)N1CCC3=C2NC4=C3C=CC(=C4)C5=CC=CO5)CC(=O)NCCCN(C)C)C(=O)N6CCN(CC6)C(=O)C7CC7	Inactive
754531	C1CCC(CC1)CCC(=O)NNC(=O)C2=NC=CN=C2	Inactive
4790014	CC1=CC(=CC=C1)OCCCC(=O)NNC(=O)C2=CC=CC=N2	Inactive
24981755	CCOC1=CC=CC=C1N2CC(CC2=O)C(=O)N(CC3=NN=C(O3)C4=CC=CC=C4Cl)C5CC5	Inactive
24761052	CCN1C=C(C(=O)C2=CC(=C(C=C21)N3CCN(CC3)C)F)C(=O)NCCN(CC)CC.Cl	Active
135443067	CC1=CC(=NC(=N1)C2=CC=CC=C2O)N/N=C/C3=C(C=C(C=C3)O)O	Active
4890630	COC1=CC=CC(=C1)C2CC(=O)N3CN(CSC3=C2C#N)C4=CC=CC=C4F	Inactive
16196186	CC1=C(SC=[NH+]1)CCOC(=O)C2=CC=CC=C2.[Cl-]	Inactive
16187754	CCN\1C2=C(C=C(C=C2)C)S/C1=C/C3=[N+](C4=CC=CC=C4C=C3)CC.[I-]	Active
4658013	CC1=C(C=CC(=C1)S(=O)(=O)NC2=CC=C(C=C2)C(=O)NCC3CCCO3)F	Inactive
3389832	C1C(NN=C1C2=C(C=CC(=C2)Cl)O)C3=CC=CS3	Inactive
5676317	C1=CC=C(C=C1)NC2=C/C(=N/S(=O)(=O)C3=CC=CS3)/C4=CC=CC=C4C2=O	Active
3156038	CCOCCN1C(=NC2=C1C(=O)N(C(=O)N2C)C)CN(C)CC3=CC=CC=C3	Active
3304918	C1COC2=C(O1)C=CC(=C2)C3=NN=C(O3)NC(=O)CCOC4=CC=CC=C4	Inactive
135517155	CSC(=S)N/N=C/C1=CNC2=CC=CC=C21	Active
135521406	C1=CC=C(C(=C1)C(=O)N/N=C/C2=C(C=CC(=C2)Br)O)Cl	Inactive
1476675	CCOC(=O)CN1C(=CC(=C(C1=O)C#N)SC)C2=CC=CC=C2	Inactive
2960502	C1CCC2(CC1)C(C(=O)NC(=C2C#N)SCC(=O)NC3=CC=CC4=C3N=CC=C4)C#N	Inactive
3790814	CCN1C=C(C(=O)C2=CC(=C(C=C21)N3CCN(CC3)C(=O)CCCCCCCCC=C)F)C(=O)O	Active
4869489	C1CS(=O)(=O)CC1N(CC2=CC=CC=C2)C(=O)COC(=O)C3=CC=C(C=C3)NC(=O)CC#N	Inactive
4464849	CC1=CC2=C(N1C)C=CC(=C2)CNC(=O)C3=C(ON=C3C4=CC=CC=C4Cl)C	Inactive
4136929	COC1=CC2=NC3=C(C=CC=C3OC)N=C2C=C1	Inactive
1207945	CC(=O)OC1=CC=CC2=CC(=C(C(=C2C1=O)OC(=O)C)OC(=O)C)OC(=O)C	Active
135439841	CCOC(=O)C1=C(SC(=C1C)C(=O)N(C)C)NC(=O)/C(=C(/NC2=CC(=CC(=C2)C)C)\[S-])/[N+]3=CC=CC=C3	Inactive
4841455	CC1=NC(=C(C=C1)OCC(=O)NC2=CC(=C(C=C2)OC)S(=O)(=O)N)[N+](=O)[O-]	Active
4322160	C1=CC=C(C(=C1)C2=NNN=N2)N=NC3=C(C=C(C=C3)O)O	Active
5210	CC(C)CC(C1(CCC1)C2=CC=C(C=C2)Cl)N(C)C	Active
1291628	CC1=C(C2=NC(=C(C(=O)N2N1)CC3=CC=CC=C3)C)C4=CC=CC=C4OC	Inactive
765461	CC1=NN=C2N1C3(CCCC3)CC4=CC(=C(C=C42)OC)OC	Active
16189968	COCC1CCN(C1)CC2=NC(=NO2)COC3=CC=CC=C3	Active
769051	CC1=CC(=NC2=NNC(=C12)N=NN(C)C)C	Active
1246885	C1=CC=C2C(=C1)C(C3=CC=CC=C3O2)C(=O)NC4=NC=CN=C4	Inactive
9550779	CC1=C(C=C(C=C1)Cl)N2CCN(CC2)CCCNC(=O)C3=CC(=NN3C4=CC=CC=C4)C	Inactive
5308665	CC1=C(N=C(O1)C2=CC=CC=C2F)CS(=O)CC(=O)NCC3=CC=CS3	Inactive
2998	CCCCCCCCC(=O)NCC1=CC(=C(C=C1)O)OC	Active
9666253	CC(C)(C)NC(=O)CCN(C1=NS(=O)(=O)C2=CC=CC=C21)/N=C/C3=CC=C(C=C3)OC	Inactive
2835294	C1C(OC2=CC=CC=C2O1)C3=NC(=S)NN3	Inactive
4100469	C1=CC=C(C=C1)C2=C(N=C(N2)N=NC3=CC=CC=C3O)C4=CC=CC=C4	Active
16745873	CCCNC(=O)C1=CC2=C(C=C1)C(=O)C(=C(N2)C3=CC(=C(C=C3)Cl)[N+](=O)[O-])O	Active
6899614	C1=CC(=CC=C1C(=O)O)N/N=C/C=C/C2=CC=C(O2)[N+](=O)[O-]	Active
2971918	CC1=C(C=C(C=C1)NC2=NC3=CC=CC=C3C(=N2)NCCO)C.Cl	Inactive
9608464	COC1=C(C=CC(=C1)/C=N/NC2=NC3=CC=CC=C3S2)OC(=O)C4=CC=CC=C4F	Inactive
135412163	COC1=C(C=CC(=C1)/C=N/NC(=O)C2=CC=NC=C2)O	Inactive
16745864	CCCNC(=O)C1=CC2=C(C=C1)C(=O)C(=C(N2)C3=CC=C(C=C3)C)O	Active
135465140	CC1=C2COC(CC2=C3C4=C(C(=O)NC=N4)OC3=N1)(C)C	Active
977306	C1=CC=C(C(=C1)CN2C=C(C3=CC=CC=C32)C(=O)C4=CC=CS4)C#N	Inactive
9623529	COC(=O)C1=CC=C(C=C1)/C=N/NC2=NC3=CC=CC=C3N2	Inactive
148471	C1=CC(=CN=C1)NC(=O)C2=CC=C(O2)[N+](=O)[O-]	Active
5334348	CC(C)(C)C1=CC=C(C=C1)C(=O)N/N=C/C2=CC=CC=N2	Inactive
6825	C1=CC=C2C(=C1)C=CC(=C2N=NC3=CC=CC=N3)O	Active
135517033	C1=CC=C2C(=C1)C=CC(=C2/C=N/NC(=O)C3=CC(=CC=C3)C(F)(F)F)O	Active
1431159	CCC1=CC=CC=C1N(C2=NCCCS2)S(=O)(=O)C3=CC=C(C=C3)C(C)(C)C	Inactive
16822399	CC1=CC=C(C=C1)N2CC(CC2=O)NS(=O)(=O)C3=CC=CS3	Active
863811	COC1=CC=C(C=C1)N2CCN(CC2)CC(=O)C3=CC=CC=C3	Inactive
3156925	CC1=C(C=C(C=C1)N2CC(CC2=O)C(=O)NCC3=CC=CS3)C	Inactive
2146791	CC(C)(CSC1=NC=CC=N1)NS(=O)(=O)C2=CC=CC=C2	Inactive
846335	C1CCC(CC1)C(=O)NNC(=O)C2=NC=CN=C2	Inactive
3154704	C1CCC2=C(C1)C(=C(S2)NC(=O)C3=CC=C(O3)[N+](=O)[O-])C(=O)N	Active
3954028	C1=CN(C(=O)NC1=S)C2C(C(C(O2)CO)O)O	Active
4121158	CCOC(=O)NC(C(Cl)(Cl)Cl)NC(=S)NC1=CC=CC=C1[N+](=O)[O-]	Inactive
6603542	CN/C(=C/[N+](=O)[O-])/NCCSCC1=CC=C(O1)CN(C)C.Cl	Inactive
722715	C1CCC2=C(C1)C(=C(S2)NC(=O)C3=CN=CC=C3)C(=O)N	Inactive
1014342	C1CN(C2=CC=CC=C21)C(=S)NC(=O)C3=CC=CC=C3Br	Inactive
44143071	CCC(CO)OC1=CC(=C2C(=C1)N(C=N2)C(C)C)NC(=O)C3=CC=C(C=C3)OC	Inactive
24686287	C1=CC=C(C=C1)C2=NN=C(O2)NC(=O)COC(=O)CCC(=O)C3=CC=CC=C3	Inactive
4077979	CCOC(=O)C1=C(OC2=C1C=C(C=C2)OCC(CNCCN(C)C)O)C3=CC=CC=C3	Inactive
12004748	COC1=C(C=C(C=C1)C(=O)N/C(=C\C2=CC=CC=C2OC)/C(=O)NC3=CC(=CC=C3)[N+](=O)[O-])OC	Inactive
2213124	CCN1C(=NN=C1SCC(=O)N2CCCC3=CC=CC=C32)C4=CC=CS4	Inactive
3332606	CC1CCC2=C(C1)SC(=N2)NC(=O)CN3CCN(CC3)C4=CC=C(C=C4)F	Inactive
5331702	CC1=CC(=CC=C1)NC(=S)N/N=C/C2=CC=C(S2)[N+](=O)[O-]	Active
18109914	CCOC1=CC=C(C=C1)S(=O)(=O)NCCC(=O)N(C)CC2=CC=CS2	Inactive
16746561	CC1CCN(CC1)C(=O)C2=C(N=CN2)C(=O)N[C@@H](CC(C)C)C(=O)OCC3=CC=CC=C3	Inactive
57338	C1=CC(=CC=C1N2C=C(C(=O)C3=CC(=C(C=C32)Cl)F)C(=O)O)F	Active
445027	C[C@H]1[C@H](NC(=O)N1)CCCCCC(=O)O	Inactive
6604858	COC(=O)[C@@H](C1=CC=CC=C1)NC(=O)C2=CC(=NC3=CC=CC=C32)C4=CC=CC=C4	Inactive
404291	CC1=C([N+](=O)C2=CC=CC=C2N1[O-])C(=O)C	Active
3240232	C1CN(CCN1C2=CC=CC=C2F)C(=O)C3=CN(C(=O)C4=CC=CC=C43)NC(=O)C5=NC=CN=C5	Inactive
2342756	COC(=O)C1=CC=C(C=C1)CNC(=O)COC(=O)C2=CC(=NC(=C2)Cl)Cl	Inactive
664069	CCN1C=C(C(=O)C2=CC(=C(C=C21)N3CCN(CC3)C)F)C(=O)NCC4=CC5=C(C=C4)OCO5	Active
2206890	CCOC(=O)C1=CC=C(C=C1)NC(=O)NNS(=O)(=O)C2=C(C=CC(=C2)OC)OC	Inactive
2090474	C1CN(CCN1CC2=CC=CC=C2)CC3=NC4=C(C(=CS4)C5=CC=CC=C5)C(=O)N3	Inactive
1145396	C1CN(CCC1C(=O)O)C2=NC3=C(C=C(C=C3)Br)C(=N2)C4=CC=CC=C4	Inactive
2951590	CCC(=O)N(CC1=CC=CC=C1)C2=CC=CC=N2	Inactive
9594974	CC1=CC(=C2C=C(C=CC2=N1)OC)N/N=C/C3=CC=C(C=C3)F	Inactive
135512352	CC1=CC(=O)NC(=N1)N=N/C(=N/NC2=CC=C(C=C2)OC)/C3=CC=CC=C3	Active
16190884	CCC1=CN=C(C=C1)CN(C)CC2=NC(=NO2)COC3=CC=CC=C3	Inactive
1078583	CCOC(=O)CC1=CC(=O)N2C(=N1)C(=CN2)C3=CC=C(C=C3)Cl	Inactive
4786896	C1CCC(C1)CCC(=O)NNC(=O)C2=CC3=CC=CC=C3C=C2O	Active
1504739	CC1=C(C(=O)N(N1C)C2=CC=C(C=C2)S(=O)(=O)NC3CCCCC3)C(C)C	Inactive
2477237	C1=CC=NC(=C1)C2=CSC(=N2)NC(=O)C3=NC=C(C(=C3Cl)Cl)Cl	Inactive
2712518	CC(C)C(=O)NC1=CC=C(C=C1)C(=O)NNC(=S)NC(=O)C2=CC=CO2	Inactive
9500339	CC1=NNC(=S)N(C1=O)NC(=O)CC(=O)NN2C(=O)C(=NNC2=S)C	Active
973504	CC1=CC(=C(C=C1)S(=O)(=O)NC2=CC=CC3=C2N=CC=C3)[N+](=O)[O-]	Inactive
9695946	COC1=CC=CC=C1OCC(=O)N/N=C/C=C/C2=CC=C(O2)[N+](=O)[O-]	Active
644951	COC1=CC=C(C=C1)C2=NC3=NC=NN3C(=C2)N4CCCC4	Active
3761263	CC(C)CN(CC(C)C)C(=S)SC(C(Cl)(Cl)Cl)NC(=O)C	Active
4200083	C1COCCN1CCCNC(=O)C2=CC=CC=C2NS(=O)(=O)C3=CC=C(C=C3)Br	Inactive
39371	CC[C@@H](C(C[C@H](C)N(C)C)(C1=CC=CC=C1)C2=CC=CC=C2)OC(=O)C.Cl	Inactive
24791532	CCOC1=CC=C(C=C1)NCC2=CC=CN2C3=NN=C(S3)N4CCC(CC4)C(=O)NCCCN5C(CCCC5C)C	Inactive
2913535	CN1CCN(CC1)CCCN2C3=CC=CC=C3SC4=C2C=C(C=C4)C(F)(F)F.Cl	Inactive
827106	C1=CC=C2C(=C1)C(=S)NC3=C(S2)C=CC(=C3)Cl	Inactive
2206472	COC1=CC(=C(C=C1)OC)NC(=O)NNC(=O)COC2=C(C=C(C=C2)F)F	Inactive
2832357	COC(=O)C(C1=CC=CC=C1)NC(=O)C2=CC=CC=C2	Inactive
54670067	C([C@@H]([C@@H]1C(=C(C(=O)O1)O)O)O)O	Inactive
135403394	CN1C(=NN=C1SCC2=NC3=CC=CC=C3C(=O)N2)CC4=CC=CC=C4	Inactive
10766	CCC(C)(CN(C)C)OC(=O)C1=CC=CC=C1.Cl	Inactive
762736	CC1=[N+](C2=C(C=C1)C(=CC(=C2O)C)C)[O-]	Inactive
4849395	COC(=O)C1=C(SC(=C1CN2C(=O)C(=C(C=N2)Cl)Cl)C(=O)OC)N	Inactive
5351216	CN1C(=O)C2=C(NC1=O)N=NC=N2	Inactive
9550631	CCCC1=CC(=NO1)C(=O)NC2=C(C=C(C=C2)F)F	Inactive
3726475	CN1CCN(CC1)C2=C(C=C3C4=C2OCN(N4C=C(C3=O)C(=O)[O-])C)F	Active
7151342	CC(=O)C1=CC=C(C=C1)S(=O)(=O)NC2=CC=C(C=C2)C3=CN4CCSC4=N3	Inactive
5282386	CC1=CC(=CC(=C1CC2=NCCN2)C)C(C)(C)C.Cl	Active
24207206	CC1=C2C=CC3=C(C=CN=C3C2=NC=C1)C.O	Active
2015	C1=CC=C2C(=C1)C(=O)C3=CC=CC=C3N2	Active
3332172	CN1C(=O)C(=C(C(=N1)[N+](=O)[O-])C(C#N)C2=CC=CC=N2)Cl	Active
16196169	CC1=CC(=CC(=C1)NC(=O)C(C2=CC=CC=C2)NCCN3CCOCC3)C.C(=O)(C(=O)O)O	Inactive
1933161	COC1=CC=C(C=C1)C(=O)NNC(=S)NC(=O)C2=CN=CC=C2	Inactive
3915175	CN(C1=CC=CC=C1)C(=O)C2CCCCN2S(=O)(=O)C3=CC=CC=C3	Inactive
24747265	COC1=CC=C(C=C1)C2=CC(=O)CC(C2)C3=CC=C(C=C3)F	Inactive
20889538	CCN1CCN(CC1)C(=O)C2CCN(CC2)C3=NN=C(S3)N4C(=CC=C4C)C	Active
2813264	CC1=CC(=C2C=C(NC2=C1)C(=O)NC3=CC=CC=C3)C	Inactive
25162672	CC1=C(OC2=CC=CC=C12)C(=O)NNC(=O)C3=CSC(=N3)N4CCOCC4	Inactive
80533	C1=CC2=NNN=C2C(=C1)[N+](=O)[O-]	Active
24979746	C1=CC=C(C(=C1)OCC(=O)NC2=CC3=C(C=C2)NC(=O)N3)F	Inactive
9635825	CC(=O)N(C1=NC2=CC=CC=C2C(=O)N1C3=CC=CC=C3)/N=C/C4=CC=C(O4)[N+](=O)[O-]	Active
653139	C1CN(CCN1C2=CC=CC=C2)C(=O)CSC3=NN=C(S3)N	Inactive
1841843	CCOC1=CC=C(C=C1)CN(CCC#N)C(=S)NC(=O)C2=CC=CC=C2	Inactive
7406989	CC1=CC=CC=C1OCC(=O)NC2=C(C=C(C=C2)N3CCOCC3)N4CCOCC4	Inactive
64964	C1CNCCNCCCNCCNC1	Inactive
23723790	CC1=CC=CC=C1N2CCN(CC2)C3CCCN(C3)CC4=CC(=C(C(=C4)Cl)O)OC	Inactive
5158617	C1=CC=C(C=C1)CC(=O)NNC(=S)NC(=O)C2=CC=CS2	Inactive
659576	C1=CC=C(C=C1)C2=NOC(=N2)C3=CC=CC4=CC=CC=C43	Inactive
3223746	C1CN(CCN1C2=NC(=CS2)C3=CC=C(C=C3)Cl)C(=S)NCCCN4CCOCC4	Inactive
76357	CC1=C(C2=C(C3=C1C=CC=N3)N=CC=C2)C	Active
6579165	C1[C@@H]([C@H]1C(=O)NNC(=S)NC(=O)C2=CC=C(C=C2)F)C3=CC=CC=C3	Inactive
5679804	COC1=CC=C(C=C1)C(=O)N/N=C(\C2=CC=CC=C2)/C3=CC=CC=N3	Inactive
9550328	CC1=CC=C(C=C1)C(=O)CC(=O)C2=C(C=CC(=C2)Cl)O	Inactive
1241577	COC1=NC(=NC(=C1)NS(=O)(=O)C2=CC=C(C=C2)NC(=O)C3=CC=CO3)OC	Active
842822	CC1=CC=C(C=C1)NC(=S)NNC(=O)C2=NN(C=C2Cl)C	Inactive
4802434	CC1=C(C(=NO1)C)C(=O)NC2=CC=C(C=C2)N(C)C	Inactive
4231824	CC(C)(C)NC(=O)C(=O)NNC(=O)COC1=CC=C(C=C1)Br	Inactive
4398603	CC1(CC(CCO1)N2C(=O)C3=CC=CC=C3N=C2SCC=C)C	Inactive
705612	CC1=CC(=NC(=N1)NC(=O)C2=CC=C(C=C2)Br)C	Inactive
980270	CC1=CC(=C(C=C1)NC(=O)C2=CC=C(C=C2)CSC3=NN=C(N3C)C4=CC=NC=C4)C	Inactive
6872741	C1=CC(=CC(=C1)[N+](=O)[O-])NCC(=O)N/N=C/C2=CC=C(O2)[N+](=O)[O-]	Active
5388961	CCOC(=O)[C@H](CCC1=CC=CC=C1)N[C@@H](C)C(=O)N2CCC[C@H]2C(=O)O.C(=C\C(=O)O)\C(=O)O	Inactive
22519089	CN1C=C(C=C1C(=O)NCCC2=CC=CC=C2)S(=O)(=O)N3CCOCC3	Active
135454489	CC1=CC(=O)NC(=N1)N/N=C/C2=C(C=C(C=C2)Cl)Cl	Inactive
17583757	CCC1=C(N=C2C(=C(NN2C1=O)C3=CC=CC=C3)C4=CC=CC=C4)C	Inactive
9550392	C1COCCN1CCCNC(=O)C2=CC3=C(C=C2)C(=O)N(C(=O)N3)CCC4=CC=CC=C4	Inactive
92926	CCCCCCCCCC(=O)OCC(CO)O	Inactive
796200	C1=CC(=CC=C1C2=CN=C(N=C2)N)[N+](=O)[O-]	Active
3639	C1NC2=CC(=C(C=C2S(=O)(=O)N1)S(=O)(=O)N)Cl	Active
5084783	CC1=CC2=C(N1C)C=CC(=C2)CNS(=O)(=O)C3=CC=CC=C3	Inactive
22550129	CCOC(=O)C1CCN(CC1)S(=O)(=O)C2=CC3=C(C=C2)SC(C(=O)N3)C	Inactive
5388989	CC(=O)O[C@H]1C[C@@H]2CC[C@@H]3[C@@H]([C@]2(C[C@@H]1[N+]4(CCCCC4)C)C)CC[C@]5([C@H]3C[C@@H]([C@@H]5OC(=O)C)[N+]6(CCCCC6)C)C.[Br-]	Inactive
16682221	CCCCCCCCCCN1C=CC(=N)C=C1.Br	Active
69765	CC(C)(C)C1=CC(=CC(=C1O)C(C)(C)C)[N+](=O)[O-]	Inactive
24790671	C1CN(CCC1C(=O)NC2=CC=CC(=C2)C3=CC(=CC=C3)Cl)CC4=CC=CC=N4	Inactive
44143066	CCC(CO)OC1=CC(=C2C(=C1)N(C=N2)C(C)C)NC(=O)C3=CC=CC=C3C	Inactive
916230	C1=CC=C2C(=C1)C(=O)C3=C(C2=O)NC(=O)N3	Active
3136131	CCC(=O)NC(C1=CC=C(C=C1)OC)C2=CC(=C3C=CC=NC3=C2O)Cl	Active
3839926	COC1=CC=CC=C1P(=O)(C2=CC=CC=C2)C3=CC=C(C=C3)[N+](=O)[O-]	Inactive
3095208	C1=CC=C2C(=C1)C(=CC(=O)C2=O)NC3=CC=CC=C3C(=O)O	Inactive
135473369	COC1=CC=CC(=C1O)/C=N/NC2=NC=C(C=C2)[N+](=O)[O-]	Active
16745884	CCC(C)[C@H]1CN=C(N1CCCC2=CC(=C(C(=C2)OC)OC)OC)N	Inactive
5157422	C1=CC=C2C(=C1)C(=O)N(C(N2)C3=CC=C(O3)C4=CC(=CC=C4)Cl)O	Active
16229284	CC1=CC(=C(C(=C1)C)S(=O)(=O)N2CCN(CC2)C(=O)C3=CC4=CC=CC=C4OC3=O)C	Inactive
3260782	COC1=C(C=C(C=C1)NC(=O)CSC2=NC3=C(N2)C=CC=N3)OC	Active
1152569	C1=CC=C(C=C1)CCNC(=O)CSC2=NC(=CC(=N2)C(F)(F)F)C3=CC=CO3	Inactive
5524794	C/C(=N\NC(=O)C1=C(C=CS1)N2C=CC=C2)/C3=CC=CS3	Inactive
2964736	CC1=CC(=NO1)N2C(C(=C(C2=O)O)C(=O)C3=CC4=C(O3)C(=CC=C4)OC)C5=CC=CS5	Inactive
54686764	CN(C)[C@H]1[C@@H]2C[C@@H]3[C@@H](C4=C(C=CC(=C4C(=C3C(=O)[C@@]2(C(=C(C1=O)C(=O)N)O)O)O)O)Cl)O.Cl	Active
1933225	C1=CC=C(C=C1)C(=O)NNC(=S)NC(=O)C2=CN=CC=C2	Inactive
4624207	C1=CC=C2C(=C1)C(=CN(C2=O)NC(=O)C3=NC=CN=C3)C(=O)NC4=C(C=C(C=C4)F)F	Inactive
6419975	COC1=C(C=C(C=C1)C(=O)NCC2=CN=CC=C2)C(=O)NCC3=CN=CC=C3.O	Inactive
2975401	C1=CC=C2C(=C1)C(=O)C3=C(N2)C=CC(=C3)F	Active
135506059	CCN(CC)C1=CC(=C(C=C1)/C=N/NC(=O)C2=NC=CN=C2)O	Inactive
9689118	C1=CC=C(C=C1)/C=C/C=N/NC(=O)C2=CC(=CC=C2)Br	Inactive
4404202	C1=CC=C(C=C1)C2=NN=C(O2)NC(=O)C3=C(SC(=C3)Cl)Cl	Inactive
5760250	COC1=CC=C(C=C1)C(=O)N/C(=C\C2=CC=CC=C2)/C(=O)NCCCN3C=CN=C3	Inactive
776890	CC1=CC(=CC=C1)NC(=O)C2=CC=C(O2)[N+](=O)[O-]	Active
910973	C1=CC=C(C=C1)C2=C(C(=C(C#N)C#N)NC(=C2C#N)N)C#N	Inactive
14671620	C1CCNC(=O)CCC(=O)N(CCCCNC(=O)CCC(=O)N(CCCCCNC(=O)CCC(=O)N(CC1)O)O)O	Active
873953	CC1=CC(=CC=C1)C(=O)CC(=O)C2=C(C=CC(=C2)Cl)O	Inactive
2999347	CC(C(=O)NC1=NC(=CS1)C2=CC=CC=N2)NC(=O)C3=CC=CO3	Inactive
7095925	CC1=C(SC(=C1C(=O)N)NC(=O)C2=CC=CC=C2)CC3=CC4=C(C=C3)OCO4	Inactive
4197372	C1=COC(=C1)C(=O)NC2=NC(=C(S2)C(=O)C(F)(F)F)C3=CC=CS3	Active
659101	C1=CC=C2C(=C1)C3=C(C4=C(C=CC=N4)C=C3)NS2(=O)=O	Active
882091	CCC(CC)C(=O)NCC1=CC=CC=C1Cl	Inactive
2460244	CC1=C(C2=NC(=CC(=O)N2C=C1Cl)CN3CCN(CC3)C4=CC=CC=C4)Cl	Inactive
2224066	CCCCC(=O)NC(=S)NNC(=O)C1=CC=C(C=C1)OC	Inactive
3236395	COC1=CC=C(C=C1)C2=NN=C(O2)NC3=NC4=C(C=CC=C4S3)OC	Inactive
689742	C1=CC(=CC=C1C(=O)NC2=CC=NC=C2)Cl	Inactive
3508287	CCC1=NN=C(O1)NC(=O)C2=CC=C(C=C2)S(=O)(=O)N3CCCC4=CC=CC=C43	Inactive
3106363	CN1C2=CC=CC=C2N=C1/C(=C(/C3=CC=CC=C3Cl)\O)/C#N	Inactive
4276367	C1CN(CCN1C(C2=CC=CC=C2)C3=CC=CC=C3)C(C4=CC=CO4)C5=C(N6C(=NC=N6)S5)O	Inactive
615403	CCOC1=C(C=C(C=C1)S(=O)(=O)N2C=C(C(=O)NC2=O)F)[N+](=O)[O-]	Active
917183	CC1=CC=C(C=C1)C(=O)SC2=CC=CC=CC2=O	Active
2920571	CCC(=O)NC(C1=CC=CO1)C2=CC(=C3C=CC=NC3=C2O)Cl	Active
3155574	C1C(CN(C1=O)C2=CC=C(C=C2)F)C(=O)NC3=NC4=CC=CC=C4S3	Inactive
2998944	CC(C(=O)NC1=NC(=CS1)C2=CC=CC=C2)SC3=NN=C4N3C5=CC=CC=C5C(=O)N4CC=C	Inactive
2910230	COC1=CC=C(C=C1)C2=C(C(=O)N(N2)C3=CC=C(C=C3)[N+](=O)[O-])C=NCC4=CC=CC=C4	Inactive
712995	CC1=NN(C(=C1C2=CC=CC=C2)N)C(=O)C3=CC4=C(C=C3)OCO4	Inactive
6883340	COC(=O)N/N=C/C1=CC(=CC=C1)OC(=O)C2=CC3=C(C=C2)OCO3	Inactive
2091123	C1=CC=C(C(=C1)C2=NN=C(O2)COC3=CC=CC=C3Cl)Br	Inactive
3765969	CCC(C)NC(=O)C1=CN(C2=CC(=C(C=C2C1=O)F)N3CCN(CC3)C)CC	Active
659194	COC(=O)C1=CN(C(=O)C=C1)CC2=CC=CO2	Inactive
5309784	COC1=CC=C(C=C1)S(=O)(=O)N2CCN(CC2)C3=NN4C(=NN=C4C5=CC=C(C=C5)F)C=C3	Inactive
5332	COC1=NC=NC(=C1)NS(=O)(=O)C2=CC=C(C=C2)N	Active
135521591	COCCN=C1N(C(=CS1)C2=CC=CS2)/N=C/C3=C(C(=C(C=C3)O)O)O	Active
1471085	CC1=CC=C(C=C1)C2=NC3=C(C=C(C=C3Cl)Cl)C(=O)N2O	Active
2958099	CCOC(=O)C1=C(OC2=C(C13C4=CC=CC5=C4N(C3=O)C(C=C5C)(C)C)C(=O)OC(=C2)C)N	Inactive
870364	C1=CC=C2C(=C1)C=CC(=C2O)C(=O)NNC(=O)C3=CC=CC=C3Cl	Active
135449267	CC1(CC(=C(C(=O)C1)C=NCCC2=CC=CC=N2)O)C	Inactive
5763735	CC(C(=O)O)NC(=O)/C(=C/C1=CC=CC=C1)/NC(=O)C2=CC=CC=C2OC	Active
2229211	CC1=C(C=CC(=C1)S(=O)(=O)N2CCCC2)OCC(=O)NCC3=CC=CC=C3	Inactive
16295227	C1COCCN1S(=O)(=O)C2=CC(=C(C=C2)F)C(=O)NC3=NC(=CS3)C4=CC=CC=N4	Inactive
16413079	CC1=C(C(=NO1)C2=C(C=CC=C2Cl)Cl)C(=O)N/N=C(/COC3=CC=C(C=C3)Cl)\N	Active
19910	C1=CC2=C(C=CC(=C2N=C1)O)[N+](=O)[O-]	Active
16241897	CCOC(=O)C1=C(SC=C1C2=CC=C(C=C2)C3=CC=CC=C3)NC(=O)CNCCN(C)C.Cl	Inactive
3440035	CCCC(C)NC(=O)COC1=CC=C(C=C1)SC2=CC=C(C=C2)OCC(=O)NC(C)CCC	Inactive
1881906	COC1=CC(=CC(=C1)C(=O)NC(=S)NNC(=O)C2=NC=CN=C2)OC	Inactive
7472903	CC1=CC(=C(C(=C1)C)C(=O)OCC(=O)NC(=O)C2=CC=CC=C2)C	Inactive
1213520	C1CN(CCN1CCO)C2=C(C3=C(C=CC(=C3)Cl)NC2=O)C4=CC=CC=C4	Inactive
2109997	C1=CC=C(C=C1)C(C2=CC=CC=C2)NC(=O)CCC(=O)C3=CC=CS3	Inactive
10695961	CC(=O)OCC1=C(N2[C@@H]([C@@H](C2=O)NC(=O)/C(=N\OC)/C3=CSC(=N3)N)SC1)C(=O)[O-].[Na+]	Active
135513626	C1=CC=C2C(=C1)N=C3C(=C(N(C3=N2)/N=C/C4=CC(=C(C=C4)O)O)N)S(=O)(=O)C5=CC(=CC=C5)Cl	Active
1089786	CC1=CC(=C(C=C1)N2C(=O)C(=C(N2)C)C=NC3=CC=C(C=C3)S(=O)(=O)NC4=NC=CS4)C	Active
4649060	CC1CC2=C(S1)C(=O)N(C(=N2)SCC(=O)N3CCCC4=CC=CC=C43)C	Inactive
5084819	CC1=CC(=C(C(=C1)C)S(=O)(=O)NCCN2C=CC3=CC=CC=C32)C	Inactive
2813527	CC1=CC(=NC(=N1)NS(=O)(=O)C2=CC=C(C=C2)NS(=O)(=O)C3=CSC=C3)C	Inactive
135411583	C1=CC=NC(=C1)/C=N/NC2=NN=CC(=O)N2	Active
9624557	C1=CC(=CC=C1CC(=O)N/N=C/C2=CC=C(O2)[N+](=O)[O-])[N+](=O)[O-]	Active
6901636	CNC(=S)N/N=C\1/C2=CC=CC3=C2C(=CC=C3)C1=O	Inactive
3579357	CCCCN1C(=O)C2=C(C=CS2)N=C1SCC(=O)C3=CC(=C(C=C3)O)O	Active
1875631	CC(=O)NC1=CC(=CC=C1)OC2=NC(=NC3=CC=CC=C32)C4=CC=CC=N4	Inactive
4103652	CC(=O)NC1=C(OC2=C1C=C(C=C2)Br)C(=O)C3=CC=C(C=C3)OC	Active
5337677	CCOC(=O)C(CC1=CC=C(C=C1)NC(=O)/C(=C/C2=CC=C(C=C2)OC(=O)C)/NC(=O)C)N3C(=O)C4=CC=CC=C4C3=O	Inactive
7702969	COC1=CC=CC(=C1)C(=O)OCC(=O)NC2=NN=C(O2)C3=CC=CC=C3	Inactive
3132648	CC1=CC=C(C=C1)C(=O)NNC(=S)NC(=O)C2=CC=CO2	Active
2106919	C1CC1N2C=C(C(=O)C3=CC(=C(C=C32)N4CCN(CC4)S(=O)(=O)C5=CC6=C(C=C5)OCCO6)F)C(=O)O	Active
135479086	C1COC2=C(O1)C=CC(=C2)N=NC3=C4C(=C(C=C3)O)C=CC=N4	Active
662843	CN(C)C1=CC=C(C=C1)CN(C2CCS(=O)(=O)C2)C(=O)C3=CC(=C(C(=C3)OC)OC)OC	Inactive
135468602	CC1=CC(=C2C=C(C=CC2=N1)OC)N/N=C/C3=C(C(=CC=C3)OC)O	Inactive
11957668	CCCN1CCO[C@H]2[C@H]1COC3=C2C=C(C=C3)O.Cl	Inactive
16196327	CCN1CCCC1CNCC(COC2=C(C=C(C=C2)C(C)(C)C)C)O.C(=O)(C(=O)O)O	Inactive
12005949	CC1=C(SC=[NH+]1)CCOC(=O)C2=CC=C(C=C2)[N+](=O)[O-].[Cl-]	Inactive
135401294	CC1=CC(=C(C=C1)C(C)C)OCC2=CC=C(C=C2)C(=O)N/N=C/C3=C(C(=CC=C3)O)O	Active
16682405	CC1C2CC[C@]3(C=CC(=O)C(=C3C2OC1=O)C)C	Inactive
654030	CC1CN(CC(O1)C)C2CC(=O)N(C2=O)C3=CC=C(C=C3)NC(=O)C	Inactive
5925253	COC1=CC(=CC(=C1OC)OC)C(=O)NNC(=S)NC(=O)/C=C/C2=CC=CC=C2	Inactive
12006140	CC1=C(C=C(C=C1)C2=NC3=C(S2)N=CC=C3)NS(=O)(=O)C4=CC5=C(CCCC5)C=C4	Inactive
5281070	CN(C)CC[C@@H](C1=CC=C(C=C1)Cl)C2=CC=CC=N2.C(=C\C(=O)O)\C(=O)O	Inactive
6491970	C1CCC(C1)NS(=O)(=O)C2=CC=C(C=C2)OCC(=O)N3CCC(CC3)C(=O)N	Inactive
1970320	CC1=NN2C(=C1C3=CC=CC=C3)N=C4CCCCC4=C2NCCN(C)C	Inactive
2987989	CCCN1C(=NC2=C1C(=O)N(C(=O)N2C)C)CN3CCN(CC3)C(=O)OCC	Inactive
6875617	COC(=O)N/N=C/C1=CC=C(O1)[N+](=O)[O-]	Active
6625953	CCN(C1=CC=CC=C1F)C(=O)C2CCCN(C2)C3=NC(=NO3)C4=CC=C(C=C4)OC	Active
71177	CN1CCCC(C1)CC2C3=CC=CC=C3SC4=CC=CC=C24.O.Cl	Inactive
44201451	C=CCC[C@@H](CC1=CC=C(C=C1)F)C(=O)OC[C@@H](CC2=CNC3=CC=CC=C32)NC(=O)[C@@H](CC=C)CC(=O)N[C@H](CC4=CC=CC=C4)CO	Inactive
2167979	C1=CC(=C(C=C1NC(=O)CC(C(F)(F)F)(C(F)(F)F)O)Cl)Cl	Active
1369283	CC(C)C1=CC(=O)N2C(=N1)C(=C(N2)CC3=CC=C(C=C3)OC)C4=CC=CC=C4	Inactive
2877075	CCCC(=O)NC(C1=CC=C(C=C1)N(C)C)C2=C(C3=C(C=CC=N3)C=C2)O	Active
25237242	C1CCC(C1)C(=O)N/N=C/C2=CC=C(O2)[N+](=O)[O-]	Active
3702769	COC1=CC(=CC(=C1OC)OC)C(=O)NNC(=S)NC(=O)C2=CC3=C(C=C2)OCO3	Inactive
969968	CCOC(=O)C1=CC=C(C=C1)NC(=O)NCC2=CC=NC=C2	Inactive
650868	COCCN1C2=C(C=CC=N2)N=C1SCC(=O)NCC3=CC=CO3	Inactive
72574	C1=CC=C2C(=C1)C3=NC=NC4=C(C=CC(=C43)C2=O)C(=O)O	Inactive
744431	CC(C)(C)NC1=NC(=NC(=N1)NC2=CC=CC=C2OC)Cl	Active
16190027	CN(CC1=NNC2=C1CCCCC2)CC3=NC(=NO3)C4=NC=CN=C4	Inactive
4754222	CC1=CC(=CC(=C1)N2CC(CC2=O)C3=NC4=CC=CC=C4N3C)C	Inactive
4572525	CC1=NC2=C(C=NN2C(=C1)C(F)(F)F)C(=O)O	Active
2799449	CC1=CC=C(C=C1)S(=O)(=O)N2CCN(CC2)C3=NC=C(C=C3)[N+](=O)[O-]	Inactive
937638	COC1=C(C(=O)C2=CC=CC=C2C1=O)NC3=CC=C(C=C3)O	Inactive
5136552	CC1=NN(C(=C1)NC(=O)C2=C(C=C(C=C2)OC)OC)C3=NC4=CC=CC=C4N3	Inactive
135460546	C1=CC=C(C(=C1)C(=O)N/N=C/C2=C(C=CC(=C2)Cl)O)Br	Inactive
3358991	CCOC1=C(C=C(C=C1)C(=O)C)COC(=O)CNC(=O)C23CC4CC(C2)CC(C4)C3	Inactive
1078539	CC1=CC(=CC=C1)N2C3=C(C=N2)C(=NC=N3)N4CCC5(CC4)OCCO5	Active
24981912	CCCCN1C(=C(C(=O)NC1=O)N(CCOC)C(=O)CC(C2=CC=CC=C2)NC(=O)C3=CC=CC=C3)N	Inactive
3385	C1=C(C(=O)NC(=O)N1)F	Active
439174	CC(=O)N[C@@H]1[C@H]([C@@H]([C@H](OC1O)CO)O)O	Inactive
126941	CN(CC1=CN=C2C(=N1)C(=NC(=N2)N)N)C3=CC=C(C=C3)C(=O)N[C@@H](CCC(=O)O)C(=O)O	Inactive
16525183	CC1CC1C(=O)OCC(=O)NCC2=CC(=C(C=C2)OC)OC	Inactive
9550842	CC1=CC=CC=C1C(=O)NC(C)C(C2=CC=CS2)N3CCOCC3	Inactive
5107753	CCNC(=O)CC1C(=O)N(C(=S)N1NC(=O)C2=CC=C(C=C2)Cl)C	Inactive
2910500	CC1C(=C(OC2=C1C(=O)CC(C2)C3=CC=CC=C3)N)C#N	Active
1075697	CCOC(=O)CC1=C(N=C2C(=C(NN2C1=O)C)C3=CC=C(C=C3)Cl)C	Inactive
2104451	C1=CC(=CC(=C1)C(F)(F)F)C(=O)NC2=NN=C(O2)C3=CC=CS3	Active
4568703	CCC(C(=O)NC1=CC=C(C=C1)OC)Br	Inactive
5308110	COC1=CC=C(C=C1)CNC(=O)C2CCN(CC2)S(=O)(=O)C3=CC=CC4=C3N=CC=C4	Active
3611486	CC1CN(CC(O1)C)S(=O)(=O)C2=CC=C(C=C2)C(=O)NC3=NN=C(O3)C4=CC=CO4	Inactive
805087	C1=CC=C(C=C1)C2=NN=C(O2)NC(=O)C3=CC=C(C=C3)Cl	Active
6863050	CC1=CC=C(C=C1)CSC2=NN=C(S2)SCC(=O)N/N=C/C3=CC=CC=C3OCC(=O)O	Inactive
4605800	C1CC2=C3C(=CC=C2)N(S(=O)(=O)N3C1)CCN4CCC(=CC4)C5=CNC6=C5C=CC(=C6)F	Inactive
1790491	CC(C)(C)C1=CC=C(C=C1)C(=O)NC(=S)NNC(=O)C2=CC=CS2	Inactive
823695	C1=CC=C(C=C1)C(C2=CC=CC=C2)C(=O)NNC(=O)C3=CC=CC=N3	Inactive
3978879	CCCN1C2=CC=CC=C2N=C1NC(=O)C34CC5CC(C3)CC(C5)(C4)O	Inactive
1976588	C1=CC(=CN=C1)C(=O)NC(=S)NNC(=O)C2=CC=C(C=C2)Cl	Inactive
16682486	C1COCCN1C2=CC3=[N+](C4=CC=CC=C4N=C3C=C2)CCO.[O-]Cl(=O)(=O)=O	Inactive
4145084	CC1=NN(C(C1)(C(F)(F)F)O)C(=O)C2=CC=C(O2)CN3C=C(C(=N3)[N+](=O)[O-])Br	Active
4137008	C1=CC=C2C(=C1)C(=O)N(C(N2)C3=CC=C(O3)C4=CC=C(C=C4)Br)O	Active
4661621	CCCOC1=CC=C(C=C1)C(=O)NC(=S)N2CCN(CC2)C3=C(C=C4C(=C3)N(C=C(C4=O)C(=O)O)CC)F	Active
1487353	C1=CC(=CC(=C1)C(F)(F)F)C2=NC3=C(C=C(C=C3)Br)C(=O)N2O	Active
135504720	C/C(=N\N=C/1\NC(=O)C(S1)CC(=O)O)/C2=CC=CC=N2	Active
24747685	CCCCN(CCCC)C(=O)C1=CN(C2=CC(=C(C=C2C1=O)F)N3CCN(CC3)C)CC.Cl	Active
44201529	CC(C)(C)OC(=O)C[C@H](CC=C)C(=O)OC[C@H](C1=CC=CC=C1)NC(=O)[C@H](CC=C)CC(=O)N(CCO)CC2=CC=CC=C2	Inactive
2468342	CCC1=C(C=C(S1)C(=O)NC2=NC(=CS2)C3=CC=CC=N3)C	Inactive
12005566	CCCCCCC[N+]1=CC=C(C=C1)C2=CC=[N+](C=C2)CCCCCCC.[I-]	Active
115162	CC1([C@@H](N2[C@H](S1)[C@@H](C2=O)N=CN3CCCCCC3)C(=O)OCOC(=O)C(C)(C)C)C.Cl	Inactive
5388977	CCC(COC(=O)C1=CC(=C(C(=C1)OC)OC)OC)(C2=CC=CC=C2)N(C)C.C(=C\C(=O)O)\C(=O)O	Inactive
2954624	CCC(CC)(C#C)NC(=S)NC1=CC=CC(=C1)C(=O)C	Inactive
1473144	CC1=C(C(=O)N(N1)C2=NCCS2)N=NC3=CC=CC(=C3)C(F)(F)F	Inactive
16019324	C1=CC=NC(=C1)C2=NN=C(C=C2)SCC(=O)NC3=CC(=C(C=C3)F)F	Active
1090235	COC1=CC=CC=C1NC2=NC(=NC(=N2)N)CN3CCC4=CC=CC=C4C3	Inactive
5220114	CCN1CCN(CC1)C2=C(C(=O)C3=CC=CC=C3C2=O)NS(=O)(=O)C4=CC=C(C=C4)Br	Active
2085595	CC1=CC(=NO1)NC(=O)CSC2=NN=C(O2)C3=CC=C(C=C3)OC	Inactive
5310065	C1OC2=C(O1)C=C(C=C2)NC(=O)CSC3=NN4C(=NN=C4C5=CC=CC=N5)C=C3	Active
135857069	C=CCN1C2=CC=CC=C2C(=C1O)N=NC3=CC=CC=C3O	Active
776045	CC1=CC2=C(C=C1)OC=C(C2=O)C(=O)C3=CC=CO3	Inactive
1084980	COC1=C(C=C2C(=C1)CCN3C2=C(CN(C3)C4CCCCC4)C#N)OC	Inactive
135656264	C1=CC=C2C(=C1)C(=C(N2)/C=N/NC(=O)C3=CC(=CC=C3)Br)Cl	Inactive
1088565	CC(=O)C1=CN(C2=CC=CC=C21)CC(=O)NC3=CC=C(C=C3)OC	Active
2744592	CC(C)(C)C1=CC(=NO1)C(=O)NNC(=O)C2=CC=C(C=C2)C(F)(F)F	Inactive
44601936	CC[C@@]12[C@H](C[C@@H](C(=O)N1CCC3=C2NC4=C3C=CC(=C4)CCC(=O)N(C)C)CC(=O)NC/C=C(\C)/CCC=C(C)C)C(=O)N5CCN(CC5)C(=O)C6CC6	Inactive
44143067	CCC(CO)OC1=CC(=C2C(=C1)N(C=N2)C(C)C)NC(=O)C3=CC(=CC=C3)OC	Inactive
765826	C1=CC=C(C=C1)CNS(=O)(=O)C2=CC=CS2	Inactive
814690	C1=CC(=C(C=C1[N+](=O)[O-])Cl)C(=O)NN2C=NN=C2	Inactive
2119508	CC1=CC(=CC(=C1)OCC(=O)OCC(=O)C2=CC3=C(C=C2)OCC(=O)N3)C	Inactive
1939327	CCN1C=C(C(=O)C2=CC(=C(C=C21)N3CCN(CC3)C(=S)NC4=CC=C(C=C4)OC)F)C(=O)O	Active
2480	CCCCN(CCCC)CCCOC(=O)C1=CC=C(C=C1)N	Inactive
24761214	CCC1C/C(=C\C2=CC(=C(C=C2OC)OC)OC)/C(=O)/C(=C/C3=CC(=C(C=C3OC)OC)OC)/C1	Inactive
5078961	C1=CC2=C(NC(=C2C=C1)N=NC3=NC(=CS3)C4=CC=C(C=C4)Br)N	Inactive
1075453	C1CCC(=CC1)CCNC(=O)C2CCN(CC2)C(=O)CC3=CC=CC=C3	Active
44246516	C1=CC=C2C(=C1)C=CC=C2C3=NN=C(O3)SCC#CCNC(=O)C4=CC=CS4	Active
44263748	C[C@]12CCC3C(C1CCC2=O)CC=C4[C@@]3(C[C@H]([C@@H](C4)O)O)C	Inactive
12004724	CCN\1C2=CC=CC=C2S/C1=C\C3=[N+](C4=C(C=C3)C=C(C=C4)C)CC.[I-]	Active
2996872	CCOC1=C(C(=CC(=C1)CNCC2=CC=CC=N2)Cl)OC.Cl	Inactive
976268	CC(C)COC(=O)NC1=NN=C(S1)SCC2=CC=CC=C2F	Inactive
135501732	C1CCC2=C(C1)C(=O)N(N2)C3=NC(=CC(=O)N3)C(F)(F)F	Inactive
6769	CCOC(=O)OC1=C(C=C(C=C1OC)C(=O)O[C@@H]2C[C@@H]3CN4CCC5=C([C@H]4C[C@@H]3[C@@H]([C@H]2OC)C(=O)OC)NC6=C5C=CC(=C6)OC)OC	Inactive
3136134	CCC(=O)NC(C1=CC=CS1)C2=CC(=C3C=CC=NC3=C2O)Cl	Active
135422517	CC(C)N=C1NN=C(CS1)C2=CC=CS2	Inactive
2996556	CCN1C(=NN=C1SCC(=O)N2CCOCC2)CC(=O)NC3=CC=C(C=C3)C	Inactive
4643764	C1=CC2=C(C=C1NC(=O)C3=CC=C(O3)[N+](=O)[O-])NC(=O)N2	Active
2136521	C1=CC=C(C=C1)C(=O)NC(=S)NNC(=O)C2=CC=CC=C2O	Active
713216	COC1=C(C=C(C=C1)S(=O)(=O)NC2=CC3=C(C=C2)C(=O)OC3)OC	Inactive
15945128	CC1=CC(=C2C(=C1)C(=CC(=N2)SC(C)C(=O)NCC(=O)NC3=C(C(=C(C=C3)F)F)F)C)C	Inactive
4421	CCN1C=C(C(=O)C2=C1N=C(C=C2)C)C(=O)O	Active
16682542	CCO.C1=CC=C2C=C(C=CC2=C1)SC3=CC4=C(C=C3)N=C(N=C4N)N	Active
2739966	CC1=C(C(=O)N(N1)C)N=NC2=CC=C(C=C2)SC	Inactive
3819005	C1C(O1)C(=O)C2=C(C=NN2)C3=CC=C(C=C3)Cl	Active
5454880	C1=CC(=CC(=C1)F)/C=N\NC(=O)C2=CC=C(O2)CN3C=C(C(=N3)[N+](=O)[O-])Br	Active
5080802	C1=CC(=CC(=C1)F)C(=O)NC2=NN=C(O2)C3=CC=CS3	Active
44142081	C1=CC=C2C(=C1)C(=O)N(C(N2)C3=CC=C(O3)C4=CC=C(C=C4)C(F)(F)F)O	Active
2532939	C1CC(=O)N(C1)CCCNC(=O)C2CCN(CC2)S(=O)(=O)C3=CC=C(C=C3)F	Inactive
6622829	CCC1=CC=C(C=C1)NC(=O)CC2C(=O)N(C(=O)N2C3CC3)C4=CC=CC(=C4)C	Active
2268638	C=CCNC(=O)C1=CC=C(O1)C2=CC(=CC=C2)[N+](=O)[O-]	Inactive
24793194	COCCC1CCCCN1C(=O)C2=NOC(=C2)COC3=CC=C(C=C3)N4C=NC=N4	Inactive
44142772	CCOC(=O)[C@H]1[C@H]2COC3=C([C@@H]2N4[C@]1(C(=O)N(CC4=O)CCC5=CNC6=CC=CC=C65)C)C=CC(=C3)OC	Inactive
5175063	C1CCC(C1)N2C3=C(C=C(C2=N)S(=O)(=O)C4=CC=C(C=C4)Br)C(=O)N5C=CC=CC5=N3	Inactive
2930234	CCCC(=O)NC(C1=CC=CO1)C2=CC(=C3C=CC=NC3=C2O)Cl	Active
3749102	CCCCOC1=CC=C(C=C1)C2C3(C(=N)OC4(O2)CCCCC4C3(C#N)C#N)C#N	Inactive
23581795	C[C@@H](CC1=CC=C(C=C1)OC)NC[C@H](C2=CC(=C(C=C2)O)NC=O)O.C(=C/C(=O)O)\C(=O)O.O	Active
3776710	CCCCCC(=O)NCC1=C(N(N=C1C(F)(F)F)C)N2CCOCC2	Active
24761124	COC1=CC2=C(C=C1)NC3=C2CCNC3C4=CC=C(O4)[N+](=O)[O-].Cl	Active
2972834	CCOC(=O)C1=C(NC(=O)NC1C2=CC=C(C=C2)Cl)CN3CCC(CC3)C	Inactive
16191090	CSC1=CC=CC=C1C(=O)C2CCCN(C2)CC3=CC=CC=N3	Inactive
20914891	CC1=CC=C(O1)CNC(=O)CC(C)S(=O)(=O)C2=CC3=C(C=C2)N(CC3)C(=O)C	Inactive
23601330	CC1=CC=C(C=C1)CN2C(=C3C=NN(C(=O)C3=C2C)CC(=O)NC4CCCC4)C	Active
93205	C[C@H](CC1=CC=CC=C1)NC2=C3C(=NC=N2)N(C=N3)[C@H]4[C@@H]([C@@H]([C@H](O4)CO)O)O	Inactive
4656856	C1=CN=CC=C1C2=NN=C(O2)NC(=O)C3=CC=C(S3)Br	Inactive
3644274	CC1=NN2C(=C(SC2=N1)C(C3=CC(=C(C(=C3)OC)OC)OC)N4CCC5=CC=CC=C5C4)O	Inactive
17552015	C1CN(CCN1C(=O)COC(=O)C2=CC=CC=C2NCCO)C(=O)C3=CC=CO3	Inactive
54685047	CN(C)[C@H]1[C@@H]2[C@H]([C@@H]3C(=C)C4=C(C(=CC=C4)O)C(=C3C(=O)[C@@]2(C(=C(C1=O)C(=O)N)O)O)O)O.Cl	Active
3637814	C1=CC=C2C(=C1)N=CN2CC(=O)NC3=CC=C(C=C3)SC(F)F	Active
3222338	CCC1=CC=C(C=C1)C(C(=O)NCC2=CC=CC=C2)N(C3CC3)C(=O)C4=CSN=N4	Active
2355982	C1C(=O)N(C(=S)S1)NC(=O)C(=O)NN2C(=O)CSC2=S	Active
2810945	CCCC1=CC=C(C=C1)C(=O)NNC2=C(C=CC(=C2)Cl)Cl	Inactive
5155	CC1=CN(C(=O)NC1=O)C2C=CC(O2)CO	Active
17065273	CC(C)(C)C1=CC(=CC(=C1)C(=O)NCCCN2C=CN=C2)C(C)(C)C.Cl	Inactive
5309978	CNC(=O)C1=C(SC=C1)NC(=O)C2=CC=CC=C2	Inactive
16318701	CCN1CCN(CC1)C2=CC=C(C=C2)NC(=O)C3=CC(=CC=C3)S(=O)(=O)N4CCCC4	Inactive
5431740	C1=CC=C(C(=C1)C(=O)N/N=C\C2=CC=C(O2)COC3=CC=C(C=C3)[N+](=O)[O-])Cl	Inactive
686057	C1=CC2=C(C(=C(C=C2Cl)Cl)OC(=O)C3=CC=CO3)N=C1	Active
2104574	C1CC1C(=O)NC2=NN=C(O2)C3=CC=C(S3)Cl	Inactive
135419650	COC1=CC=CC(=C1O)/C=N/NC(=O)C(=O)NC2=CC=CC=C2OC(C(F)F)(F)F	Active
3107271	CCN(CC)C(=O)C(CC1=CC=CC=C1)N2C(=O)C3=CC=CC=C3C2=O	Inactive
24979280	CC1=CC=C(C=C1)OCCC(=O)N(CC2=CC=CO2)CC(=O)NC3=CC=CC=C3C(F)(F)F	Inactive
2450200	CCCN1C2=C(C(=S)N=C(N2)CC(C)C)C(=O)N(C1=O)C	Inactive
9562940	C1=CC=NC(=C1)/C=N/NC(=S)NC2=CC=CC(=C2)C(=O)O	Active
2344236	C1=CC=C2C=C(C(=CC2=C1)C(=O)NNC(=S)NC(=O)C3=CC=CO3)O	Active
887844	C1=CC=C(C=C1)N2C(=NC(=N2)NC(=O)/C=C/C3=CC=C(C=C3)F)N	Inactive
1417488	CN1CCN(CC1)C2=NC(=NC(=N2)NC3=CC=C(C=C3)F)NC4=CC=C(C=C4)F	Inactive
5309878	CC1=CC2=C(C=C1)OC(=O)C3=C2N(N=C3)CC(=O)N(CCC(C)C)CC4=CC=CO4	Inactive
135450538	CCCCCCC(=O)N/N=C/C1=C(N(C(=S)NC1=O)CCCC)O	Inactive
2489483	CCCCN1C(=C(C(=O)N(C1=O)C)C(=S)NC(=O)CC(C)(C)C)N	Inactive
2295461	C1CC2=C(C1)SC(=C2C#N)NC(=O)C3=CC=C(O3)[N+](=O)[O-]	Active
16195934	C1CN(CCN1CC2=CC=CC=C2)C3=NC=C(C=C3)[N+](=O)[O-].Cl	Inactive
5147	C1=CC=C(C(=C1)C(=O)N)O	Inactive
2814505	CC1=C(C(=NO1)C)C(=O)NC2=NC3=C(S2)C=C(C=C3)Cl	Inactive
18109116	CCOC1=CC2=C(C=C1)OC(=C2C)C(=O)NNC(=O)C3=CC=CC=C3O	Active
16189714	CN(C)CCNCC1=CC(=C(C=C1)OCC2=C(C=CC=C2Cl)F)OC.Cl	Inactive
3138363	C1=CC=C(C(=C1)C(=O)NC(=S)NNC(=O)C2=CC=CC=C2O)[N+](=O)[O-]	Active
1517201	CCN1C=C(C(=O)C2=CC(=C(C=C21)N3CCN(CC3)C(=S)NC(=O)C4=CC=CC(=C4)C)F)C(=O)O	Active
4881157	CC1=CC=CC=C1N2C(=NN=C2SCC(=O)NCC3CCCO3)C4=CC=NC=C4	Inactive
42628598	CC1CCC2(CCCCO2)O[C@@H]1C(C)CC([C@@H]3C(=C)C([C@H]4[C@H](O3)CC[C@]5(O4)CC[C@@H](O5)/C=C/C(C)[C@@H]6CC(=CC7(O6)C(CC[C@H](O7)C[C@](C)(CO)O)O)C)O)O	Inactive
2764892	C=CCNC(=S)NNC(=O)C1=CC=CN(C1=O)CC2=C(C=C(C=C2)Cl)Cl	Inactive
135549682	CC1=C(C=CO1)C(=O)N/N=C/C2=C(C=CC3=CC=CC=C32)O	Active
8975	C1=NC2=C(N=C(N=C2N1[C@H]3[C@@H]([C@@H]([C@H](O3)CO)O)O)F)N	Active
3243892	CC1=CC(=CC=C1)N(C)S(=O)(=O)C2=CC=CC3=NSN=C32	Active
4617342	C1=CC(=CC(=C1)NC(=O)C(=O)NC2=CC=C(C=C2)[N+](=O)[O-])C(=O)O	Inactive
5738419	C1=CC2=C(C(=C1)O)N=C(C=C2)/C=C/C3=CC=CS3	Inactive
1314692	CCN1C=C(C(=O)C2=CC(=C(C=C21)N3CCN(CC3)C(=S)NC(=O)C4=CC(=C(C=C4)F)F)F)C(=O)O	Active
135517192	C1=CC(=CN=C1)NC(=S)N/N=C/C2=C(C=C(C=C2)O)O	Active
2729195	C1=CC=C(C=C1)C(=O)NC(=S)NNC(=O)C2=CC=CO2	Inactive
5307563	CC1=C(N=C(O1)C2=CC(=C(C=C2)OC)OC)CN3C4=C(C=CN=C4)N=C3SCC5=CC(=CC=C5)F	Active
7502931	COC1=CC(=CC(=C1)NC(=O)CSC2=NN=C(C=C2)C3=CC=CC=N3)OC	Active
2454102	CC(C)(C)NC(=O)COC(=O)C1=C(C=CC(=C1)Cl)[N+](=O)[O-]	Active
16011521	CC1=C(N=C(O1)C2=CC=C(C=C2)OC)CS(=O)(=O)CC(=O)NCC3=CC=CC=C3Br	Inactive
7147050	COC1=CC=C(C=C1)OCCCC(=O)OCC(=O)NC2=NN=C(O2)C3=CC=CC=C3	Inactive
800850	C1=CC=C(C=C1)C2=NC(=CS2)C3=CC=CC=C3O	Inactive
135856001	C1=CC=C(C(=C1)/C=N/N=C\2/NC(=O)C(S2)CC3=CC=C(C=C3)F)O	Inactive
2999043	C1COCCN1C(C2=C(C3=C(C=CC=N3)C=C2)O)C4=CC=CC=N4	Inactive
19004	C[N+]12CCC(CC1)C(C2)OC(=O)C(C3=CC=CC=C3)(C4=CC=CC=C4)O.[Br-]	Inactive
1994988	COC1=NSN=C1NS(=O)(=O)C2=CC=C(C=C2)NC(=S)NC(=O)C3=CC=NC=C3	Active
2466262	CC1=CC=C(O1)C(=O)NC2=NC(=CS2)C3=CC=CC=N3	Inactive
135510946	C1=CC=C2C(=C1)C=CC(=C2/C=N/NC3=NC4=CC=CC=C4C(=O)N3O)O	Active
2997778	CC1=C(C(=O)N(N1C)C2=CC=CC=C2)NC(=O)C(C)OC3=NC=NC4=CC=CC=C43	Inactive
5433960	C1OC2=C(O1)C=C(C=C2)/C=N\NC(=O)C3=CC=C(O3)CN4C=C(C(=N4)[N+](=O)[O-])Br	Active
2220176	COC1=C(C=C(C=C1)C(=O)NNC(=S)NC(=O)C2=CC=C(O2)Br)OC	Inactive
9551356	CC1=CC2=C(O1)C=C(N2CC3=C(C=CC=C3Cl)F)C(=O)N4CCC(CC4)C(=O)N5CCCC5	Inactive
135446674	C1=CC=C(C=C1)C(=O)N/C(=C\C2=CC=C(C=C2)[N+](=O)[O-])/C(=O)N/N=C/C3=C(C(=C(C=C3)O)O)O	Active
836327	CC1=CC=CC=C1C(=O)NC2=CC=CC=C2N3C=CC=C3	Inactive
3115435	CC1=CC(=C(C=C1)OC)NC(=O)C(=O)NNC(=O)COC2=CC=C(C=C2)Cl	Inactive
5364312	CC1=CC=C(C=C1)S(=O)(=O)N/N=C\C2=CC=C(O2)[N+](=O)[O-]	Active
8069793	CC1=CC2=C(C=C1)N=C(S2)NC(=O)CN3CCN(CC3)C4=CC=CC=N4	Inactive
645868	CCOC(=O)C1=C(SC=C1C2=CSC=C2)N	Inactive
3242057	C1=CC=C2C(=C1)N=C3C(=C4C=CC=CC4=C3N2O)N=O	Active
3688258	C1CN(CCN1CC(=O)NC2=C(C=C(C=C2)F)F)C(=O)C3=CC=CO3	Inactive
3384730	CCN1CCN(CC1)C(C2=CC=C(C=C2)C(F)(F)F)C3=C(C4=C(C=CC=N4)C=C3)O	Active
644886	CC1=CC(=C(C=C1)C)C(=O)CSC2=NN=NN2C3=CN=CC=C3	Inactive
739795	CC(C)COC1=CC=C(C=C1)CC2=CN=C(N=C2N)N	Active
44142027	CC(C)(C)OC(=O)NCC1=CC=C(C=C1)CNC(=O)C2=C(N(C=N2)CC3=CC=CC=C3)C(=O)NCC4=CC=C(C=C4)CNC(=O)OC(C)(C)C	Inactive
4779873	C1=CC=C2C(=C1)N=C(N2CC(=O)NC3=CC=CC=C3Cl)CO	Inactive
784576	C1=CC(=CN=C1)C2=NOC(=N2)CC3=CC=C(C=C3)Cl	Inactive
753212	CCOC(=O)CC1=C(N=C2C(=CNN2C1=O)C3=CC=C(C=C3)Cl)C	Inactive
24687249	CN1C=CSC1=NC(=O)C2=CC=C(O2)[N+](=O)[O-]	Active
2324381	C1CCC2=NC(=O)C3=C(N2CC1)C=CC=C3Cl	Inactive
135484398	C1CC2=CC=CC=C2N(C1)CC(=O)N/N=C/C3=C(C=CC4=CC=CC=C43)O	Active
5991	C[C@]12CC[C@H]3[C@H]([C@@H]1CC[C@]2(C#C)O)CCC4=C3C=CC(=C4)O	Inactive
8934202	CCCCOC1=C(C=C(C=C1)C(=O)NNC(=O)C2=NC=CN=C2)OC	Inactive
3180903	C1CC(OC1)CNC(=O)C(C2=CC=CS2)N(C3=CC=C(C=C3)Cl)C(=O)C4=C(C(=NS4)C(=O)N)N	Inactive
658325	CCN1C=C(C(=O)C2=CC(=C(C=C21)N3CCN(CC3)C)F)C(=O)NCCC4=CC=CC=C4	Active
1315202	CC1=CC=C(C=C1)C2=C3C=C(C(=CC3=CC(=C2)C(=O)N4CCOCC4)OC)OC	Inactive
1917402	CCN1C=C(C(=O)C2=CC(=C(C=C21)N3CCN(CC3)C(=S)NC(=O)C4=CC=CC=C4C)F)C(=O)O	Active
1898472	CCCNC(=O)C1=CN(C2=CC(=C(C=C2C1=O)F)N3CCN(CC3)C(=O)C4=CC=CO4)CC	Active
9682721	C1=CN=CC=C1C(=O)N/N=C/C2=CC(=C(S2)Br)Br	Inactive
135549787	C/C(=N\OCC1=NC2=CC=CC=C2C(=O)N1/N=C/C3=C(C=CC(=C3)[N+](=O)[O-])O)/C4=CC=CC=C4	Active
25161859	CCCN(CC(=O)NC1=CC=CC=C1C)C(=O)CCCC2=CNC3=CC=CC=C32	Inactive
24746884	CC1CCCC(N1C(=O)CNCC2=CC3=C(C=C2)OCO3)C.C(=O)(C(=O)O)O	Inactive
5002	C1CN(CCN1CCOCCO)C2=NC3=CC=CC=C3SC4=CC=CC=C42	Inactive
54766	CC(C)(C)NCC(C1=CC(=CC(=C1)OC(=O)N(C)C)OC(=O)N(C)C)O	Inactive
2583301	CC1=CC(=C(C(=C1)C)OCC(=O)NC2=NC3=CC=CC=C3N2)C	Inactive
969022	COC1=CC=CC=C1/C=C/C(=O)NC(=S)N2CCOCC2	Inactive
2082094	C1=CC2=C(C=CC=N2)C(=C1)NS(=O)(=O)C3=CC=CS3	Active
3265960	CC1CCCCN1CC2=NC3=C(N2CC4=C(C=CC=C4Cl)F)C(=O)N(C(=O)N3C)C	Active
833409	C1CN(C2=CC=CC=C21)C(=S)NC(=O)C3=CC=CO3	Inactive
2869400	CC1C(NC(CC1=O)C2=C(C=CC(=C2)OC)OC)C3=C(C=CC(=C3)OC)OC.CC(=O)O	Active
44141971	CC(C)(C)OC(=O)NCC1=CC=C(C=C1)CNC(=O)C2=C(NC=N2)C(=O)NCC3=CC=CC=C3	Inactive
2894280	C1CN(CCN1C2=C(C=C(C=C2)C(F)(F)F)[N+](=O)[O-])C(=S)NC(=O)C3=CC=CS3	Inactive
3184600	CCN1C(=NN=C1SCC(=O)NC2=NN=C(S2)C)C3=CC=C(C=C3)S(=O)(=O)N(CC)CC	Inactive
2517642	CC1=NC2=C(C=C1)C(=CC(=C2OCC(=O)N(C(C)C)C(C)C)Cl)Cl	Inactive
2035178	COC1=NSN=C1NS(=O)(=O)C2=CC=C(C=C2)NC(=S)NC(=O)C3=CN=CC=C3	Active
2330225	C/[N+](=C\C1=CC=C(O1)[N+](=O)[O-])/[O-]	Active
872872	C1=CC=C(C(=C1)C(=O)NNC2=NC3=CC=CC=C3S2)F	Inactive
2406	C1=C(C=C(C(=C1SC2=C(C(=CC(=C2)Cl)Cl)O)O)Cl)Cl	Active
18161356	C1CCN(CC1)C(CNC(=O)COC2=CC=CC=C2)C3=CC=CO3	Active
4848682	C1=CNC(=C1)C(=O)COC(=O)C2=CC=C(S2)[N+](=O)[O-]	Active
11481653	CC1=C(C(=O)N(C1OC)CC2=CC=CC=C2)C	Inactive
5713121	C[N+]1=C(C=CC2=CC=CC=C21)/C=C/C3=CC=C(C=C3)N(C)C.[I-]	Active
1292507	CC1=CC=C(C=C1)N2C(=O)C3=C(N=C2SCC(=O)NCC4=CC=CO4)SC(=C3C)C	Inactive
16187244	CC1=CC=C(C=C1)CN2CCN(CC2CCO)CC3=C4C(=CC=C3)OCO4	Inactive
1557000	COC1=CC=C(C=C1)/C=C\2/C(=O)N(C(=O)S2)CC(=O)NNC(=O)C3=CC=CC=C3O	Active
2116304	C1CCC(CC1)CNC(=O)COC(=O)C2=CC=CC=C2NC(=O)C3=CC=CO3	Active
42628358	CN(CC1=CC=CC=C1)C(=O)C2=C(N=CN2)C(=O)NC3=CC=CC=C3	Inactive
4100018	CCOC1=CC=CC=C1N(C)C(=O)C2=NN(C(=O)C3=CC=CC=C32)C4=C(C=C(C=C4)OC)OC	Inactive
4377666	C1COCCN1S(=O)(=O)C2=NN=C(S2)NC(=O)C3=CC=CC=C3	Inactive
23418	CC1=CC(=C(C=C1CC2=CN=C(N=C2N)N)OC)OC	Active
935984	CCCN1C(=NN=N1)NC(=O)C2=C(C=CC(=C2)Cl)Cl	Inactive
2804084	C1=CC=C(C=C1)C2=C(N=NN2C3=CC(=CC(=C3)C(F)(F)F)C(F)(F)F)C(=O)O	Active
1045135	CCN1C=C(C(=O)C2=CN=C(N=C21)N3CCN(CC3)C(=S)NC4=CC=CC=C4C(F)(F)F)C(=O)O	Active
2736949	CN1C(=NN=C1SCC(=O)O)C2=CC3=C(C=C2)N=CC=C3	Inactive
54736625	CC1=CC(=C(N1C2=CC=CC=C2)C)/C=C\C3=[N+](C4=C(C=C3)C=C(C=C4)N(C)C)C.C1=CC=C2C(=C1)C=C(C(=C2CC3=C(C(=CC4=CC=CC=C43)C(=O)O)[O-])O)C(=O)O	Active
1402777	CC1=CC=CC=C1OCC(=O)NC2=NN=C(S2)C3=CC=CO3	Inactive
3350830	CC1=CC(=C(C(=C1)Cl)NC(=O)CSC2=NC3=C(N2)C=C(C=N3)Br)C	Inactive
3797771	CCOC(=O)CON1C(=O)C2=CC=CC=C2N=C1N3C(=CC(=N3)C)C	Inactive
4648444	CC1=C(C=CC(=C1)OC(C)C(=O)N(CC2=CC=CO2)C3CCS(=O)(=O)C3)Cl	Inactive
23672329	C1=CC(=C(C=C1O)S(=O)(=O)[O-])O.[K+]	Inactive
3255798	CCCCCCC1CC(C(=O)O1)CCC2=NC(=S)NN2	Inactive
654411	CCN(CC)CCCN(CC1=CC2=C(C=CC(=C2)OC)NC1=O)C(=O)NC3=CC=C(C=C3)F	Inactive
1016572	C1=CC=C(C(=C1)NC(=S)NC(=O)C2=CC(=CN=C2)Br)O	Inactive
867624	CC(=O)NC1=NC2=CC=CC=C2N1CC3=CC=C(C=C3)Cl	Inactive
3860640	CC1=C2C(=CC=C1)C(C(=O)N2)(C3=CC=C(C=C3)O)C4=CC=C(C=C4)O	Inactive
3679607	CC1=CC=CC=C1N2CCN(CC2)C(=S)C3=CC=C(O3)C4=CC(=CC=C4)[N+](=O)[O-]	Inactive
4610756	CCN1C=C(C(=O)C2=CC(=C(C=C21)N3CCN(CC3)C(=S)NC(=O)C4=C(C=CC=C4OC)OC)F)C(=O)O	Active
22518131	CCN(C1=CC=C(C=C1)OC)S(=O)(=O)C2=NN=C(S2)NC(=O)CC(C)C	Inactive
16192925	CN1C=CN=C1SCC(=O)C2=CC=C(C=C2)Cl.Br	Active
3374	CC1CCC2=C3N1C=C(C(=O)C3=CC(=C2)F)C(=O)O	Active
2535642	C1COCCN1CC2=NC(=C3C(=CSC3=N2)C4=CC=CS4)NCC5=CC6=C(C=C5)OCO6	Inactive
2664753	CC1=CC=C(C=C1)NC(=O)CCNC(=O)C2=CC=CO2	Active
16189486	CCOC(=O)N1CCC(CC1)NCCNC(=O)C2=CC=CO2.C(=O)(C(=O)O)O	Inactive
5405088	CC1=NC=C(C=C1)C(=O)N/N=C\C2=CC=C(O2)[N+](=O)[O-]	Active
7373054	CNC1=CC=CC=C1C(=O)OCC(=O)NC2=CC3=C(C=C2)OCO3	Inactive
913226	CSS(=O)(=O)C1=CC=CC2=C1N=CC=C2	Inactive
2155656	CCN(C1=CC=CC=C1)S(=O)(=O)C2=CC=C(C=C2)C(=O)NC3=NN=C(O3)CSC	Inactive
24687716	COCCN(C1=C(N(C(=O)NC1=O)CC2=CC=CC=C2)N)C(=O)COC(=O)C3=CC4=C(C=C3)OCCO4	Inactive
2995595	COC1=C(C=C(C=C1)C2=NC3=CC=CC=C3N=C2)NC(=O)CNC(=O)C4=CC=CC=C4	Inactive
2824156	CC(=O)NNC(=O)C1=CSC(=N1)CC2=C(SC3=C2C=C(C=C3)Cl)Cl	Inactive
2338868	CCOC(=O)C1=C(SC(=C1C)C(=O)OCC)NC(=O)CNCC2=CC=CC=N2	Inactive
2155295	COC1=CC=C(C=C1)N2C(=O)C3=C(CCS3)N=C2SCC(=O)N4CCN(CC4)C5=CC=CC=C5	Inactive
24747663	CCN1C=C(C(=O)C2=CC(=C(C=C21)N3CCN(CC3)C)F)C(=O)NCCCO.Cl	Active
4032030	CC1=C(C=C(C=C1)NC(=O)C2CCC(CC2)C(C)(C)C)S(=O)(=O)N3CCOCC3	Inactive
743128	CC(=O)NC1=CC2=C(CCC3=CC=CC=C3N2C(=O)C)C=C1	Inactive
7207419	C1=CC=C(C=C1)C(=O)CSC2=NN=C(C=C2)C3=CC=CC=N3	Active
2364959	CC1=C(C(=C(C=C1)Cl)NC(=O)COC(=O)C2=CC=[N+](C=C2)[O-])Cl	Inactive
24981143	CC1=CC(=C(C=C1)S(=O)(=O)N2CCC(CC2)C(=O)NCCC3=CCCCC3)C	Inactive
9889433	CCCC[N+]1(C2CC(CC1C3C2O3)OC(=O)C(CO)C4=CC=CC=C4)C.[Br-]	Inactive
24981106	C1=CC(=C(C=C1Cl)NC(=O)C2=CC=C(O2)[N+](=O)[O-])N3C=NC=N3	Active
3244420	COCCN1C(=O)C2=C(NC1=S)N=CC=C2	Inactive
2726924	CC1=NC(=C(O1)C(F)(F)F)C(=O)NNC(=O)C2=CC(=CC=C2)Cl	Inactive
1480459	CC(C)NC1=NC(=NC(=C1C#N)C2=CC=CC=C2)C3=CN=CC=C3	Inactive
2332627	CCOC1=C(C=CC=N1)C(=O)OCC(=O)N2CCC3=CC=CC=C32	Inactive
3765921	CCSC1=NSC(=N1)NC(=O)NC2=CC(=CC=C2)F	Active
149096	C[C@H]1COC2=C3N1C=C(C(=O)C3=CC(=C2N4CCN(CC4)C)F)C(=O)O	Active
892634	CCCN1C(=NN=N1)NC(=O)CSC2=CC=C(C=C2)Cl	Inactive
4501812	COC1=C(C=C(C=C1)C(=O)NC(=S)NNC(=O)C2=CC=NC=C2)Br	Inactive
19604	CCOC(=O)NNC1=NN=CC2=CC=CC=C21.Cl	Inactive
919218	C1=CC2=C(C=C1F)C3=C(N2)C(=O)N(C=N3)CC4=CC=NC=C4	Inactive
4826821	CC1CC2=CC=CC=C2N1S(=O)(=O)C3=CC=CC(=C3)C(=O)NCC4=CC=CO4	Inactive
290012	CCOC(=O)C(C1CCS(=O)(=O)C1)C(=O)OCC	Inactive
135449551	CCOC(=O)CN=C1CC(CC2=C1SC3=NC=NC(=C3N2)N(C)C)(C)C.Br	Active
4970947	CC1=CC(=C2C(=C1)C(=O)C=C(O2)C(=O)N3CCN(CC3)C4=CC=CC=C4OC)C	Inactive
3180069	CC(C)CC(C(=O)NC1CCCC1)N(CC2=CC=CS2)C(=O)C3=C(C(=NS3)C(=O)N)N	Inactive
3117685	CC1=CC=C(C=C1)NC(=O)C(=O)NNC(=O)C2=CC=CC=C2OC	Inactive
3084246	C1CN(CCN1)C2=CC=CC(=C2)C(F)(F)F.Cl	Inactive
16195906	CN1CCCN(CC1)C(=O)/C=C/C2=CC=C(C=C2)SC.Cl	Inactive
2476162	C[C@@H](C(=O)N1CCOCC1)NC(=O)CC2=CC=CC3=CC=CC=C32	Inactive
5334509	C1=CC=C(C=C1)C(C(=O)N/N=C/C2=CC=C(O2)[N+](=O)[O-])O	Active
2857250	CCC1=NN=C(S1)NS(=O)(=O)C2=CC=C(C=C2)N=CC3=C(NN(C3=O)C4=CC(=C(C=C4)C)C)C	Active
1307706	COC1=CC=C(C=C1)C2(CCOCC2)C(=O)NC3=CC=C(C=C3)C(=O)O	Inactive
1728275	CC1=CC=C(C=C1)C(=O)NC(=S)NNC(=O)C	Inactive
3198314	COCCN(C(C1=C(C=C(C=C1)OC)OC)C(=O)NC2CCCC2)C(=O)CN3C4=CC=CC=C4N=N3	Inactive
843681	CCC1=CC(=CS1)C(=O)NNC(=S)NC2=CC=CC(=C2)C	Inactive
2828945	C1=COC(=C1)C(=O)NC(C(Cl)(Cl)Cl)NC(=S)NC2=CC=C(C=C2)Cl	Active
5769362	C=CCOC1=CC=CC(=C1)/C=C\C2=NC(=C(C(=O)N2)[N+](=O)[O-])O	Inactive
1766005	COC1=CC=C(C=C1)C(=O)NNC(=S)NC(=O)C2=CC(=NC3=CC=CC=C32)C4=CC=CC=C4	Inactive
1587870	CCC1=NN=C(S1)NS(=O)(=O)C2=CC=C(C=C2)N/C=C/C(=O)C3=CC=C(C=C3)C	Active
2939261	CCC(C)C1=CC(=C(C=C1)O)NC(=S)NC(=O)C2=CN=CC=C2	Inactive
3123375	CC1=C(C(NC(=S)N1)C2=CC(=C(C=C2)O)OC)C(=O)NC3=CC=C(C=C3)OC	Inactive
2984161	CC1=C(C(=NN1C(C)C(=O)NCC2=CC=CO2)[N+](=O)[O-])Br	Active
1268997	C1=CC=C(C(=C1)COC2=CC=CC(=C2)/C=C/3\C(=O)N(C(=S)S3)CC(=O)O)F	Inactive
1534922	COC1=CC=C(C=C1)C(=O)OC2=C3C(=C(C=C2CN4CCOCC4)Cl)C=CC=N3	Inactive
880428	COC(=O)C1=CC=C(C=C1)NC(=O)CCC(=O)C2=CC=C(C=C2)F	Inactive
5033819	C1COC2=C(O1)C=CC(=C2)N3CC(CC3=O)C(=O)NC4=NC(=CS4)C5=CC=CC=N5	Inactive
5904441	C1=CC=C2C(=C1)NC(=N2)/C(=C/C3=CC=C(O3)[N+](=O)[O-])/C#N	Active
2115841	C1=CC=C2C(=C1)NC(=N2)NC(=O)C3=CC(=CC(=C3)F)F	Inactive
135900090	C[C@H]1/C=C/C=C(\C(=O)NC2=C(C(=C3C(=C2O)C(=C(C4=C3C(=O)[C@](O4)(O/C=C/[C@@H]([C@H]([C@H]([C@@H]([C@@H]([C@@H]([C@H]1O)C)O)C)OC(=O)C)C)OC)C)C)O)O)C=NN5CCN(CC5)C)/C	Active
16196265	C1=CC=C(C=C1)C2=CP(=O)(C=C(O2)C3=CC=CC=C3)NCCCN4C=C[N+](=C4)CC5=NC6=CC=CC=C6N5.[Cl-]	Inactive
6603548	CCN1C=C(C(=O)C2=CC(=C(C=C21)N3CCN(CC3)C)F)C(=O)NCCCN(C)C.Cl	Active
901433	C1=CN=C(N=C1)C2=CSC(=C2)[N+](=O)[O-]	Active
44143070	CCC(CO)OC1=CC(=C2C(=C1)N(C=N2)C(C)C)NC(=O)C3=CC=C(C=C3)N	Inactive
654540	CC(C)OC(=O)CCC1(CCC(=O)NC1)C(=O)O	Inactive
972446	CC1=C(C(=O)N(N1C)C2=CC=CC=C2)NC(=O)NC3=CC=CC(=C3)C#N	Inactive
659286	CN1C2=C(N=C1OCC3=CN=CC=C3)N(C(=O)N(C2=O)CC4=CC=C(C=C4)Br)C	Active
158798	C1CN=C(N1)CN(CC2=CC=CC=C2)C3=CC=CC=C3.OP(=O)(O)O	Inactive
135398739	C1C[C@@H](O[C@@H]1CO)N2C=NC3=C2N=CNC3=O	Active
801325	CC(C)C(=O)NC(=S)N(CC1=CC=CC=C1)CC2=CC=CC=C2	Inactive
2358463	CC1=CC=C(O1)/C=C\2/C3=CC=CC=C3NC2=O	Active
776361	CCNC1=C2C3=C(C4=CC=CC=C4C2=O)ON=C3C=C1	Inactive
645051	C1COCCN1C2=CC=CC=C2NC(=O)CCC(=O)O	Inactive
2600480	CCOC1=CC=C(C=C1)NC(=O)CCNC(=O)C2=CC=CO2	Active
135452637	COC1=C(C=C(C=C1)CC2=NN=C(NC2=O)NN)OC	Active
1474141	CN(C)C1=NC(=NC=C1OC)C2=CC=CC=N2	Inactive
2962753	CCCOC1=CC=C(C=C1)N2C(=O)CC(C2=O)SCCC3=NC4=CC=CC=C4N3	Inactive
3590942	C1=CC=C(C(=C1)C(C2=C(C3=C(C=CC=N3)C=C2)O)NC4=NC=CS4)O	Active
44246600	CC1=C(C=C(C=C1)NC(=O)CN2C=NC3=C2N=C(N=C3SC)N)C	Active
135517111	CC1=C(C(=O)N(N1)C2=CC=CC=C2)/C=N/NC(=O)COC3=CC=CC=C3[N+](=O)[O-]	Inactive
1088584	CC1=CC=C(C=C1)NC(=O)CN2C=C(C3=CC=CC=C32)C(=O)C	Active
24980595	CCC1=NOC(=C1C(=O)NC2=C(C=CC(=C2)S(=O)(=O)N(CC)CC)OC(C)C)C	Inactive
2556465	COC1=CC=C(C=C1)S(=O)(=O)N2CCN(CC2)C3=NC=CN=C3	Inactive
4591606	CCC1=CC=C(C=C1)NC(=O)CCCN2C(CC(NC2=S)(C)C)C	Inactive
24981593	CC1=CC(=NO1)NC(=O)C(C)SCC(=O)NC2=CC=CC=C2C(C)(C)C	Inactive
16447016	CC1=CC(=CC=C1)CS(=O)(=O)C2=NC=C(C(=N2)C(=O)NC3=NN=C(S3)SC)Cl	Inactive
135408537	COC1=CC=CC(=C1O)/C=N/NC(=O)N/N=C/C2=C(C(=CC=C2)OC)O	Active
16000945	CCC1=CC=C(C=C1)CN2C(C3=CC=CC=C3C2=O)C(=O)NC(C)CC	Inactive
167980	CN1C(=CC(=O)N(C1=O)C)NCCCN2CCN(CC2)C3=CC=CC=C3OC.Cl	Inactive
3226977	CC(C)CNC(=S)N1CCN(CC1)C(=O)C(CC2=CC=CC=C2)NC(=O)C	Inactive
231398	C1=CC=C(C=C1)CONC(=O)N	Active
23581809	C1(=C(N=C(C(=N1)Cl)N)N)C(=O)N=C(N)N.O.Cl	Inactive
15944971	C1=CC=C(C=C1)C(=O)C2=C3C4=CC=CC5=C4C(=CC=C5)C3=CC6=[N+]2C7=CC=CC=C7S6.[Br-]	Active
4621619	C1CCN(CC1)C(=O)CSC2=NC=NC3=C2C=CS3	Inactive
24686750	CC1=CC2=C(C=C1)N=C(C=C2C(=O)NNC(=O)C3=CSC(=N3)N4CCOCC4)C5=CC=CC=C5	Inactive
667360	COC1=CC=CC=C1NC2=NC(=NC(=N2)N)CN3CCN(CC3)C4=CC=CC=C4	Inactive
992968	CN1CCN(CC1)CC2=CC(=C3C=CC=NC3=C2OC(=O)C4=CC=CS4)Cl	Inactive
4424226	CC1=CC2=C(C=C1)N(C3C2CN(CC3)C)C(=S)NC(=O)C4=CC=C(C=C4)Br	Inactive
9552079	C1=CC(=CC=C1N/C(=N/C(=NCCCCCCN=C(/N=C(/NC2=CC=C(C=C2)Cl)\N)N)N)/N)Cl	Active
16189708	CCN(CC)CCNCC1=C(C=CC(=C1)Cl)OCC2=CC=CC=C2F.Cl	Inactive
4410	CC1CCC2=C3N1C=C(C(=O)C3=CC(=C2N4CCC(CC4)O)F)C(=O)O	Active
1046489	CCN1C=C(C(=O)C2=CN=C(N=C21)N3CCN(CC3)C(=S)NC4=CC=CC=C4Cl)C(=O)O	Active
9590741	C/C(=N\NC(=O)C1=CC=C(C=C1)Cl)/C2=CC=CC=N2	Inactive
135429121	COCC(=O)N(CCC1=CC=C(C=C1)OC)CC2=NC3=CC=CC=C3C(=O)N2	Inactive
24978591	CC[C@H](C)[C@@H](C(=O)NCCCCCCCCCCC(=O)N1CCN(CC1)C2=NC(=NC(=N2)N3CCN(CC3)C(=O)CCCCCCCCCCNC(=O)[C@H](CO)N4C=C(N=N4)CCCCCN)NCCOCCOCCOCC#C)N5C=C(N=N5)CCCCCN	Inactive
4830917	CCC1=CC=C(C=C1)C(=O)OC(C2=CC=CC=C2)C(=O)NC3=CC=CC=C3OCC	Inactive
4449137	CCCCCOC(=O)C1=C(NC2=NC=NN2C1C3=CC=CS3)C	Inactive
1716838	C1=CC=C(C(=C1)C(=O)NC(C(F)(F)F)(C(F)(F)F)NC2=NC3=C(S2)C=C(C=C3)[N+](=O)[O-])Cl	Active
1839774	CN1C=C(C(=N1)C(=O)NC2=C(C3=C(S2)CCC3)C#N)Br	Inactive
1796074	CC1=CC=C(C=C1)SCCC(=O)NC(C(C)C)C(C)C	Inactive
1107616	CC1=C(ON=C1C)NS(=O)(=O)C2=CC=C(C=C2)NC(=O)C(F)(F)F	Active
9551299	CCCNC(=O)C(C1=CC=CC=C1)NS(=O)(=O)C2=CC3=C(C=C2)N(C(=O)N(C3=O)C)C	Inactive
1391039	CC1=NC2=C(N1)C=C(C=C2)CC3=CC4=C(C=C3)N=C(N4)C	Active
9685271	C1=CC=C2C(=C1)C=CC(=N2)/C=N/NC3=C(C(=NC=N3)Cl)N	Active
900275	CCC1=CC=C(S1)/C=C\2/C(=O)N(C(=S)N2C)CC	Inactive
4290547	CCNC(=S)NNC(=O)CN1C(=CC(=N1)C)C	Inactive
19103	C1=CC2=C(C=CC(=C2N=C1)O)N=O	Active
5095822	C1=CC(=CC(=C1)NC(C2=CC=NC=C2)C3=C(C4=C(C=CC=N4)C=C3)O)C(F)(F)F	Inactive
1088934	C1=CC=C2C(=C1)NC(=N2)NC(=O)C3=CC=CS3	Inactive
1387411	CCN1C=C(C(=O)C2=CN=C(N=C21)N3CCN(CC3)C(=S)NC4=CC=C(C=C4)F)C(=O)O	Active
3127356	CC1=CC(=C(C=C1)OC)NC(=O)C(=O)NNC(=O)C2=CC=CO2	Inactive
16745385	CC[C@H](C)[C@@H](C(=O)N1CCN(CC1)C2=NC(=NC(=N2)N3CCN(CC3)C(=O)[C@H](CC4=CC5=CC=CC=C5N4)N6C=C(N=N6)[C@H](CC7=CC=C(C=C7)O)N)NCCOCCOCCOCC#C)N8C=C(N=N8)[C@H](CO)N.Cl	Inactive
3820260	CC1=CC(=NN1C2=NC3=C(C4=C(S3)COC(C4)(C)C)C(=N2)SCC(=O)O)C	Inactive
66541	CN1C2=NC(=O)N(C(=O)C2=NC=N1)C	Active
16192032	CCN1C=CN=C1CN(C)CC2=CN(N=C2C3=CC=C(C=C3)F)C4=CC=C(C=C4)C	Inactive
8022634	CCN1C=C(C(=O)C2=CC3=C(C=C21)OCO3)C(=O)N[C@@H](C(C)C)C(=O)O	Active
5310465	COC1=CC(=C(C=C1)C2=NC(=C3C(=N2)N(C(=O)N3)C4=CC=CC=C4OC)C(=O)N)OC	Active
135400164	CCC1(CC2=CC=CC=C2C3=C1C(=O)NC(=N3)CN(C)C)CC	Inactive
2876668	CCCC(=O)NC(C1=CC=CC=C1)C2=C(C3=C(C=CC=N3)C=C2)O	Active
774862	CN1C2=CC=CC=C2N=C1C3=CC=C(C=C3)[N+](=O)[O-]	Inactive
2922008	CC(C)(C)C(=O)NC(=S)N(CC1=CC=CC=C1)CC2=CC=CC=C2	Inactive
2849054	COC1=CC2=C(C=C1)C(=O)CC(O2)(C(C(F)F)(F)F)O	Inactive
4139291	COC(=O)C1=CC(=O)N(C(=NC2=CC=C(C=C2)F)S1)CCC3=CC=CC=C3	Active
531457	COC(=O)C(COC(=O)C1=C(C=CC=C1F)F)NC(=O)C2=C(C=CC=C2F)F	Inactive
3106505	CC1=NN(C(=O)C1N=NC2=C(C=C(C=C2Br)Br)Br)C(=S)N	Active
647180	CC(C)C1=CC=CC=C1N2CC(CC2=O)C(=O)O	Inactive
793931	C1=CC=NC(=C1)C(=O)NNC(=O)COC2=CC=C(C=C2)Cl	Inactive
1381298	C1=CC=C(C=C1)/C=C\2/C(=O)N(C(=O)S2)CC(=O)NNC(=O)C3=CC=CC=C3O	Active
16273124	C1=CC=C(C=C1)C2=NN=C(O2)NC(=O)COC(=O)C3=CC(=CC=C3)O	Inactive
955160	C1=CC=C(C=C1)NC(=O)CN2C=C(C3=CC=CC=C32)C(=O)C4=CC=CO4	Active
2204948	CC1=C(C=CC(=C1)Cl)OCC(=O)NNC(=O)NC2=CC(=C(C=C2)OC)OC	Inactive
9653225	C/C(=N\NC1=CC=C(C=C1)[N+](=O)[O-])/C2=CC=C(C=C2)N3CCOCC3	Inactive
9554675	C1CCC(CC1)/C=N/N2C=NN=C2	Inactive
65957	C[C@H]1COC2=C3N1C=C(C(=O)C3=CC(=C2C4(CC4)N)F)C(=O)O	Active
20857434	CCCCN(C)CCNC(=O)C1=CC2=C(N1C)C3=CC=CC=C3NC2=O	Inactive
899349	CC(C)NC1=NC(=NC(=N1)N(C)N)NC(C)C	Inactive
1933208	C1=CC(=CN=C1)C(=O)NNC(=S)NC(=O)/C=C/C2=CC=C(C=C2)F	Inactive
797559	CCN1C2=CC=CC=C2N=C1NC(=O)C3CCCCC3	Inactive
2842484	CC(C12CC3CC(C1)CC(C3)C2)NCC(C4=CC=C(C=C4)[N+](=O)[O-])O	Inactive
2583725	CC1=CC(=CC(=C1)C(=O)NC2=NC3=CC=CC=C3N2)C	Inactive
5458167	CC[N+](CC)(CC)CCOC1=C(C(=CC=C1)OCC[N+](CC)(CC)CC)OCC[N+](CC)(CC)CC.[I-]	Inactive
5310398	COC1=CC(=CC(=C1OC)OC)C(=O)NCC(C2=CN=CC=C2)N3CCN(CC3)C4=CC=CC=C4	Inactive
135438761	COC1=CC=CC(=C1O)/C=N/NC(=O)CSCC(=O)NC2=CC=CC=C2	Inactive
778909	C1CN(CCN1CC2=CC=CC=C2)C(=S)NC(=O)C3=CN=CC=C3	Inactive
3553465	CCCC1=C(C(=O)N(N1)C2=CC=C(C=C2)[N+](=O)[O-])C=NCC3=CN=CC=C3	Active
25237325	CC1=C(C=C(C=C1)S(=O)(=O)N/N=C\C2=CC=C(O2)[N+](=O)[O-])C	Active
969982	C1=CC=NC(=C1)C(=O)NNC(=S)NC2=CC(=C(C=C2)Cl)Cl	Active
619902	CC1=C(SC2=C1C(=O)NC(=N2)SCC=C)C	Active
1894659	CCN1C=C(C(=O)C2=CC(=C(C=C21)N3CCN(CC3)C(=O)C4=CC=CO4)F)C(=O)NCC=C	Active
2818874	COC1=CC=CC(=C1)C2=CC3=NC(=CC(=O)N3N2)C4=CC=CC=C4	Inactive
16187318	C1CN(C(CN1CC2=C3C(=CC=C2)OCO3)CCO)CC4=CC=CC=C4	Inactive
2347323	C1COCCN1C2=CC=C(C=C2)NC(=O)CSC3=NC4=CC=CC=C4N3	Active
3132899	C1=CC=C(C(=C1)C(=O)NNC(=S)NC(=O)C2=CC=C(C=C2)Br)[N+](=O)[O-]	Inactive
1087128	CC(C)C(=O)N1CCN(CC1)C2=CC=C(C=C2)NC(=O)C3=CC=C(O3)[N+](=O)[O-]	Active
5033563	CC1=NN(C(=C1C2(C3=C(C(=CC(=C3)Cl)Cl)NC2=O)O)N)CCC#N	Inactive
16189438	CC1CCCCN1C(C2=CC=CC=C2)C(=O)O.Cl	Inactive
44143755	COC1=C(C=C(C=C1)[C@@H]2CC(=CC(=O)C2)C3=C(C(=CC=C3)OC)OC)OC	Inactive
4274507	C1=CC=C(C=C1)OCC(=O)OCC(=O)NC2=NC=C(S2)[N+](=O)[O-]	Active
4364257	CCC1=CC(=CC=C1)NC(=O)CCCSC2=NC3=CC=CC=C3N2	Active
135494520	C1=CC2=C(C(=C1)C(=O)N/N=C/C3=C(C=CC(=C3)[N+](=O)[O-])O)NC=C2	Active
2724387	C1=NC2=C(N1[C@H]3[C@@H]([C@@H]([C@H](O3)CO)O)O)NC(=NC2=S)N	Active
3460715	CC1=NC2=C(N1C3=CC=CC=C3OC)C=CC(=C2)C(=O)NCC4=CC5=C(C=C4)OCO5	Inactive
678688	CCOC(=O)C1=CC=C(C=C1)NC(=O)CSCC2=CC=CO2	Inactive
16018549	CC1=CC=C(C=C1)N(C)C(=O)CCS(=O)(=O)C2=C(C=C3C(=C2)OCC(=O)N3)Cl	Inactive
866912	COC1=CC=CC(=C1OC)C(=O)OCN2C(=O)C3=CC=CC=C3N=N2	Inactive
4319200	CC1CCN(CC1)S(=O)(=O)C2=CC=C(C=C2)C(=O)NC3=NN=C(O3)C4=CC=NC=C4	Inactive
2546644	CCCNC(=O)COC(=O)/C(=C/C1=C(N(C(=C1)C)CCC)C)/C#N	Inactive
135412108	CC1=CC(=O)NC(=N1)N/N=C/C2=CC=CC=N2	Active
13791	CCCCC(=O)O[C@H]1CC[C@@H]2[C@@]1(CC[C@H]3[C@H]2CCC4=C3C=CC(=C4)O)C	Active
655649	C1=CC(=CC=C1N2C(=O)C(NC2=O)CC(=O)O)Cl	Inactive
16292206	C1COCCN1S(=O)(=O)C2=CC(=C(C=C2)OCN3C(=O)C4=CC=CC=C4C3=O)[N+](=O)[O-]	Inactive
1952592	CCN1C=C(C(=O)C2=CC(=C(C=C21)N3CCN(CC3)C(=S)NC(=O)C4=CC=CC=C4F)F)C(=O)O	Active
1098395	C1=CC=C(C=C1)CN2C3=CC=CC=C3C(=C2O)N=NC(=O)C4=CC=NC=C4	Inactive
2876872	CCCC(=O)NC(C1=CC=C(C=C1)OC)C2=C(C3=C(C=CC=N3)C=C2)O	Active
16332813	CN(C)S(=O)(=O)C1=C(C=CC(=C1)C(=O)N2CCC(CC2)(C3=CC=CC=C3)C(=O)O)Cl	Active
1933277	COC1=CC=C(C=C1)C(=O)NC(=S)NNC(=O)C2=CC=CC=C2O	Active
24817617	CCN1C=CN=C1CN(C)CC2=C(N=C3N2C=C(C=C3)Cl)C(=O)N4CCCCCCC4	Inactive
3037	C1=CC(=C(C=C1Cl)CC2=C(C=CC(=C2)Cl)O)O	Active
5308786	C1CC2C(=O)N(C(N2C1)C3=CC=CC=C3)C4=CC(=CC=C4)Cl	Active
5308325	CC1=CC=CC=C1C2=NC(=C(O2)C)CS(=O)CC(=O)NCCCOC	Inactive
2887361	CC(=O)C1=CC=C(C=C1)NC(=S)NC(C(Cl)(Cl)Cl)NC(=O)C2=CC=CO2	Active
12005651	CCN1CCCC1CNCC2=C(C(=CC=C2)OC)OCC3=CC=C(C=C3)F.Cl	Inactive
900744	CCC1=C2C(=CC=C1)C(=CN2CC(=O)N3CCOCC3)C#N	Inactive
3136122	CCC(=O)NC(C1=C(C=C(C=C1)Cl)Cl)C2=C(C3=C(C=CC=N3)C=C2)O	Active
3237371	C1CC2=C(C1)SC3=C2C(=O)NC(N3)C4=CC=CC=N4	Inactive
1262884	C1CC1C(=O)C2=C(C3=CC=CC=C3O2)NC(=O)CCCN4C(=O)C5=CC=CC=C5C4=O	Inactive
2113340	CCN1C=C(C(=O)C2=CC(=C(C=C21)N3CCN(CC3)S(=O)(=O)C4=CC5=C(C=C4)OCCO5)F)C(=O)O	Active
912122	C1=COC(=C1)C2=NN=C(O2)SCC(=O)O	Inactive
676515	CNC(=O)NC1=CC=CC=C1F	Inactive
119583	CCOC1=CC(=C(C=C1C(=O)NCC2CN(CCO2)CC3=CC=C(C=C3)F)Cl)N.C(C(=O)O)C(CC(=O)O)(C(=O)O)O	Active
24747411	COC1=C(C=C(C=C1)C(=O)N2CCN(CC2)C3CCCCC3)OC.C(=O)(C(=O)O)O	Inactive
5310349	CC(C(C1=CC=CS1)N2CCN(CC2)C)NC(=O)NC3CCCCC3	Active
2872439	CC(=O)NC(C1=CC2=CC=CC=C2C=C1)C3=C(C4=C(C=CC=N4)C=C3)O	Active
4414550	C1CC2=NC(=CN2C3=C1C=CC4=C3N=CC=C4)C5=CC=CC=C5	Inactive
2951260	C1COCCN1S(=O)(=O)C2=CC=C(C=C2)NCC3=CC=CC=C3	Inactive
24981011	CCCCCN1C(=O)C2=CC=CC=C2C(=N1)C(=O)N(CCOC)C3=C(N(C(=O)NC3=O)CCCC)N	Inactive
20891904	CC1CCCC(N1CCCNC(=O)CN2C(=O)C3=C(C=N2)C4=CC=CC=C4N3C)C	Inactive
9115049	C1=CC=C(C(=C1)C2=CC=C(O2)C(=O)NC3=NC(=CS3)C4=CC=CC=N4)F	Inactive
135479518	COC1=CC(=C(C=C1)/C=N/NC(=O)C2=NN(C(=N2)C3=CC=CC=C3)C4=CC=CC=C4)O	Active
25161909	CCOC1=C(C=C(C=C1)NC(=O)CN(C)C(=O)CCN2C(=O)C3CC=CCC3C2=O)OCC	Inactive
3632566	COC1=CC=CC=C1NC(=O)COC(=O)C2CC3CCCC(C2)C3=O	Inactive
1214682	C1=CC=C(C=C1)N2C(=N)C(=CC(=N2)C(=O)C3=CC=CS3)C4=NC5=CC=CC=C5N4	Inactive
16189658	CCN(C1=CC=CC=C1)S(=O)(=O)C2=CC(=C(C=C2)OC)NC(=O)CNC.C(=O)(C(=O)O)O	Inactive
24791360	CN(CCCN1CCOCC1)C(=O)C2=NOC(=C2)COC3=C(C=CC=C3F)F	Inactive
1836620	C1=CC=C(C=C1)C2=NOC(=C2)CSC3=NC4=CC=CC=C4N3	Active
31401	C[C@H](CCC(=O)O)[C@H]1CC[C@@H]2[C@@]1(CC[C@H]3[C@H]2[C@H](C[C@H]4[C@@]3(CC[C@H](C4)O)C)O)C	Inactive
54684576	CN1C2=CC=CC=C2C(=C(C1=O)C(=O)NNC(=O)C3=CC=C(C=C3)Br)O	Inactive
24980841	CCCN1C(=C(C(=O)NC1=O)N(CCOC)C(=O)C2=CC=C(O2)C3=CC=C(C=C3)Cl)N	Inactive
2908637	CCC1CCCCN1C(=S)NC(=O)C2=CC(=CC=C2)[N+](=O)[O-]	Inactive
2539471	C1CCC(C1)C(=O)NC2=NC(=CS2)C3=CC=CC=N3	Inactive
9584598	C1=CC(=CC(=C1)O)/C=N/NC(=O)N/N=C/C2=CC(=CC=C2)O	Inactive
6713958	C1=CC(=CC=C1C2=CC(=O)C3=C(O2)C(=C(C=C3O)O)C4[C@@H]([C@H]([C@@H]([C@H](O4)CO)O)O)O)O	Inactive
9581898	CC1=CC(=CC=C1)C(=O)N/N=C/2\CS(=O)(=O)N(C3=C2SC=C3)C	Inactive
359247	CC(CCCN)NC1=C2C(=CC(=C1)OC)C=CC=N2.OP(=O)(O)O	Inactive
22512969	CC1CCN(CC1)C(=O)CCC(=O)N2CC(OC3=CC=CC=C32)C	Active
2583514	C1=CC=C2C(=C1)C=C(O2)C(=O)NC3=NC4=CC=CC=C4N3	Inactive
11273	C[C@]12CCC(=O)C(=C1CC[C@@H]3[C@@H]2CC[C@]4([C@H]3CCC4=O)C)O	Inactive
915653	C1=CC=C2C(=C1)C(=C(C(=O)C2=O)C3=CC(=CC=C3)[N+](=O)[O-])O	Inactive
24980725	CC1=C(C=CC(=C1)Cl)OCCCC(=O)NNC(=O)C2=CC=CC=C2O	Active
2175955	CC1=C(ON=C1C)NS(=O)(=O)C2=CC=C(C=C2)N/C=C/C(=O)C3=CN=CC=C3	Active
2155640	CCCCN(C)S(=O)(=O)C1=CC=C(C=C1)C(=O)NC2=NN=C(O2)CSC	Inactive
2956955	CCN(CC)C(=O)C1=C(C(=C(S1)NC(=S)N2CCN(CC2)C(=O)C3CCCO3)C(=O)OC)C	Inactive
135516999	COC1=CC=CC(=C1O)/C=N/NC2=C(C=C(C=N2)C(F)(F)F)Cl	Active
3161478	CN1CCN(CC1)C2=C(C=C(C=C2)NC(=O)C3=CC=C(O3)[N+](=O)[O-])Cl	Active
2439795	CC1=C(SC(=N1)NC(=O)C2=CC(=NN2C3=CC=CC=C3)C4=CC=CC=C4)C(=O)C	Inactive
3506534	CC1=C(C=C(C=C1)NC(=O)CN2C=NC3=CC=CC=C32)C	Active
681234	C1CC2=CC=CC=C2N(C1)C(=S)NC3=CC=C(C=C3)F	Inactive
1904355	CCN1C=C(C(=O)C2=CC(=C(C=C21)N3CCN(CC3)C(=S)NC(=O)C4=CC(=CC=C4)F)F)C(=O)O	Active
44144176	C1COCCN1C2=CC3=C(C=C2)C(=O)C4=C(C=CC=C4S3(=O)=O)C(=O)NCC5=CC(=CC=C5)F	Inactive
2227128	CC1=CC=C(C=C1)C2=NOC(=N2)CSC3=NN=C(N3C4=CC=CC(=C4)C)CC5=CC=CC=C5	Inactive
22518001	CN(C1=CC=CC=C1)S(=O)(=O)C2=NN=C(S2)NC(=O)C3=CC(=CC=C3)OC	Inactive
9549986	CC(C)CC1=CC(=NO1)C(=O)NCCC2=CC(=C(C=C2)OC)OC	Inactive
2925790	CN(CC(=O)N1CCN(CC1)CC2=CC=CC=C2)S(=O)(=O)C3=CC=C(C=C3)Br	Inactive
16196940	CC1=CC(=NC2=NC(=NN12)C(=O)OCC(=O)C3=CNC4=CC=CC=C43)C.CN(C)C=O	Inactive
24819518	CC(C)C1=NC2=C(O1)C=CC(=C2)C(=O)NCC3=CC(=CC(=C3)OC)OC	Active
25102592	CCC(C)C1C(=O)NC(C(=O)NC(=C)C(=O)NC(C(=O)N[C@]23CCC(=NC2C4=CSC(=N4)C(C(OC(=O)C5=NC6=C(C=CC(C6O)N1)C(=C5)C(C)O)C)NC(=O)C7=CSC(=N7)C(NC(=O)C8CSC(=N8)/C(=C\C)/NC(=O)C(NC(=O)C9=CSC3=N9)C(C)O)[C@](C)(C(C)O)O)C1=NC(=CS1)C(=O)NC(=C)C(=O)NC(=C)C(=O)N)C)C	Inactive
666033	CCCC1=CC(=O)N2C(=N1)C(=C(N2)C)C3=CC=CC=C3	Inactive
16746586	CCCNC1=C(C(=O)C2=C(C1=O)C([C@]3(N2CC4C3N4)OC)COC(=O)N)C	Active
2368871	CC(=O)NC1=CC=C(C=C1)C(=O)OCC(=O)NC2=C(C=CC=C2F)F	Active
1451092	CC(C)(C)C1=CSC(=N1)NC(=O)CSC2=NC=C(N2CC3=CC=CO3)C4=CC=C(C=C4)OC	Inactive
12647563	CC1=CC=C(C=C1)C[N+]2=C(C=C(C=C2C3=CC=C(C=C3)C)C4=CC=C(C=C4)C)C5=CC=C(C=C5)C.[O-]Cl(=O)(=O)=O	Active
3427385	CC(C1=CC=CC=N1)N(CCN(C)C)C(=S)NC2=CC(=CC=C2)SC	Inactive
16542109	C1CS(=O)(=O)CC1NC(=O)COC(=O)C2=C(C=CC(=C2)[N+](=O)[O-])N3CCOCC3	Inactive
1895447	CCCCNC(=O)C1=CN(C2=CC(=C(C=C2C1=O)F)N3CCN(CC3)C)CC	Active
7852958	C1=CC=C(C=C1)/C=C/C(=O)OCC(=O)NC2=NN=C(O2)C3=CC=CC=C3	Inactive
4678870	C1CC1C2=NN=C(S2)NC(=O)C3CC4=CC=CC=C4CN3S(=O)(=O)C5=CC=CC=C5F	Inactive
42628121	COC1=C(C=C(C=C1)C2=CC3=C(C=C2)C(=O)C4=C(C=CC=C4S3(=O)=O)C(=O)NCC5=CC=CC=C5Cl)OC	Inactive
20968992	COC1=C(C=C(C=C1)CCNC(=O)CCC2=CC(=C(C(=C2)OC)OC)OC)OC	Inactive
4892654	CCC(=O)N1C(CC(=N1)C2=C(N(C(=O)N(C2=O)C)C)O)C3=CC=CC=C3	Inactive
5933967	C1=CC(=CC=C1CO/N=C\CC(=O)NC2=CC=C(C=C2)Br)[N+](=O)[O-]	Inactive
5050762	CCOC1=CC(=CC(=C1OCC)OCC)C(=O)NCCCNC(=O)C2=CC(=C(C(=C2)OCC)OCC)OCC	Inactive
623352	CCCCOC1=CC=C(C=C1)CC2=CN=C(N=C2N)N	Active
16682114	CCCNC(=O)C1=C(ON=C1CSC2=CC=NC=C2)C(=O)NCCC	Inactive
2968126	CCCN(CCC)C(=S)NC(=O)C1=C(C=C(C=C1)Cl)Cl	Inactive
744557	CC(=O)N(CC1=CC=CC=N1)CC2=CC=CO2	Inactive
1350714	CCN(CC)C(=O)C1=C(N(N=C1)C2=CC=CC=C2)NC(=O)C3=CC=CS3	Inactive
3220729	CC1=CC=CC=C1C(=O)NC2CCN(CC2)CC(=O)NC3=CC=CC=C3	Inactive
2964168	CN1CCN(CC1)S(=O)(=O)C2=CC=C(C=C2)NC(=S)NC(=O)C3CCCCC3	Inactive
1570488	CC1=CC(=C(C=C1)C)OCCCC(=O)NC2=NC=CS2	Inactive
4065616	CC1CC2=C(S1)C(=O)N(C(=N2)SCC(=O)NC3=NOC(=C3)C)CCC4=CC=CC=C4	Inactive
16008561	CCN1C(=C(C(=O)N2C1=CC(=N2)C3=CC=CC=C3OC)CCC(=O)NCCCN(CC)CC)C	Inactive
6603503	CCOC(=O)NC1=CC2=C(CCC3=CC=CC=C3N2C(=O)CCN4CCN5CCCC5C4)C=C1.O.Cl	Inactive
675464	CCOC(=O)N1CCN(CC1)CC2=C(C(=O)C=C(O2)CO)O	Inactive
92968	C1COCCN1CC2CN(C(=O)O2)N=CC3=CC=C(O3)[N+](=O)[O-].Cl	Active
135472791	CC1=CC(=C(C=C1)C)N=NC2=C3C=CC=NC3=C(C=C2)O	Inactive
4401411	CC1=C(C2=NC3=CC=CC=C3N2C(=C1CC(=C)C)NCCCN(C)C)C#N	Inactive
834376	CC1=NN(C(=O)C1)C2=NC(=CS2)C3=CC=CC=C3	Inactive
3772864	CC1=NN2C(=CC(=NC2=C1C3=CC=CC=C3)C(C)(C)C)N4CCOCC4	Inactive
14985	CC1=C(C2=C(CC[C@@](O2)(C)CCC[C@H](C)CCC[C@H](C)CCCC(C)C)C(=C1O)C)C	Inactive
3449125	CN(C1=CC=CC=C1)S(=O)(=O)C2=CC=C(C=C2)C(=O)NC3=NN=C(O3)C4=COCCO4	Inactive
1984238	COC1=CC(=CC(=C1)C(=O)NNC(=S)NC(=O)C2=CN=CC=C2)OC	Inactive
135521488	CC1=CC(=NC(=N1)SCC2=CC=C(C=C2)C(=O)N/N=C/C3=C(C=CC(=C3)OC)O)C	Active
2724350	C1=NC2=C(N1)C(=S)N=CN2.O	Active
3138360	CCCCCC(=O)NNC(=S)NC(=O)C1=CC=CC=C1[N+](=O)[O-]	Inactive
5187118	C1CCN(C1)C(C2=C(C3=C(C=CC=N3)C=C2)O)C4=CC=CC=C4Cl	Active
617683	CN1CCC2=C(C1)C(=NC(=C2C#N)Cl)Cl	Inactive
650632	C1=CC(=CC=C1C2=CC=C(N2CC(=O)O)CCC(=O)O)F	Inactive
135455146	CCOC1=CC=CC(=C1O)/C=N/NC(=O)C2=CC(=NN2)C3=CC=CN3C	Active
755673	C1CC2=C(C(=O)NC1)OC3=C2C=C(C=C3)O	Active
135679663	CC1=NC=C(C(=C1O)/C=N/NC(=O)C2=CC(=CC=C2)S(=O)(=O)N3CCCC3)CO	Inactive
1716469	CCOC(=O)C1=CN(C2=C(C(=C(C=C2C1=O)F)NCCCN(C)C)F)C3CC3	Active
4269779	COC1=CC=C(C=C1)NS(=O)(=O)C2=C(C=CC(=C2)NC(=O)C3=CNC(=O)C=C3)N4CCOCC4	Inactive
1022009	CCN1C(=NN=C1SCC(=O)NCC2=CC=CC=C2)CSCC3=CC=C(C=C3)C	Inactive
119525	CCN1C=C(C(=O)C2=CC(=C(C=C21)N3CCN(CC3)C)F)C(=O)O.CS(=O)(=O)O	Active
2206292	CCOC1=CC=C(C=C1)CC(=O)NNC(=S)NC2=CC(=C(C=C2)OC)OC	Inactive
16311908	COC1=NC=C(C=C1)NC(=O)CSC2=NN=C(O2)C3=CC=C(C=C3)F	Active
2976701	CCOC(=O)C1=CN(C=C(C1C2=CC=CC=C2C(F)(F)F)C(=O)OCC)CC3CCCO3	Inactive
24981572	CC1=C(C(=CC=C1)C)NC(=O)CNC(=O)C2=C(N(N=C2C)C3=CC=CC=C3)Cl	Inactive
5307817	COC1=CC=CC(=C1)CN2C(=C(N=N2)C(=O)NCC3=CC=C(C=C3)F)N	Active
1306043	CCOC1=CC=C(C=C1)N2C(=C(SC2=S)C3=NC4=CC=CC=C4N3)N	Inactive
6042	CC1=C(SC=[N+]1CC2=CN=C(N=C2N)C)CCO.[Cl-]	Inactive
1895848	CCN1C=C(C(=O)C2=CC(=C(C=C21)N3CCN(CC3)C)F)C(=O)NCC(C)C	Active
2762	CCN1C2=CC3=C(C=C2C(=O)C(=N1)C(=O)O)OCO3	Active
24761053	C[N+]1=C2C=C(C=CC2=NC3=CC=CC=C31)NCCO.[O-]Cl(=O)(=O)=O	Inactive
15944801	C1C2[C@H]([C@H]([C@H]([C@@H](O2)OC(=O)C3=CC(=C(C(=C3)O)O)O)O)OC(=O)C4=CC(=C(C(=C4C5=C(C(=C(C=C5C(=O)O1)O)O)O)O)O)O)O	Active
2049882	COC1=C2C(=C(C=C1)OC)SC(=N2)Cl	Inactive
4427690	CC1=CC=C(C=C1)NC(=O)CSC2=NNC(=C2[N+](=O)[O-])C	Active
16745860	CC1=CC=C(C=C1)CNC(=O)C2=CC3=C(C=C2)C(=O)C(=C(N3)C4=CC=C(C=C4)C)O	Active
447043	CC[C@@H]1[C@@]([C@@H]([C@H](N(C[C@@H](C[C@@]([C@@H]([C@H]([C@@H]([C@H](C(=O)O1)C)O[C@H]2C[C@@]([C@H]([C@@H](O2)C)O)(C)OC)C)O[C@H]3[C@@H]([C@H](C[C@H](O3)C)N(C)C)O)(C)O)C)C)C)O)(C)O	Active
640062	C1=CC=NC(=C1)CC(=O)C2=C(C=C(C=C2)O)O	Inactive
24790480	CN(C1CCOC1)C(=O)C2=NOC(=C2)COC3=CC(=C(C=C3)F)F	Inactive
1969339	CC(=O)NS(=O)(=O)C1=CC2=C(C=C1)C3=C(C2=O)C=C(C=C3)S(=O)(=O)NC(=O)C	Inactive
135445826	CCOC(=O)CC1=CC(=O)NC(=N1)NC2=NC3=CC=CC=C3O2	Inactive
6060521	C/C(=N\NC(=S)NCC1=CC=CC=C1)/C2=CC=CO2	Inactive
9551921	C1CCCN(CC1)CC2=CN3C=C(C=CC3=N2)Cl.Br	Inactive
1641241	COC1=CC=CC(=C1)/C=C/2\C(=O)N(C(=S)S2)CC(=O)NNC(=O)C3=CC=CC=C3O	Active
762594	C1CN(C2=CC=CC=C21)C(=O)C3=CC=C(O3)[N+](=O)[O-]	Active
2764876	C1=CC(=C(C=C1Cl)Cl)CN2C=C(C=CC2=O)C(=O)N	Inactive
2158903	CN(C1=CC=CC=C1)S(=O)(=O)C2=CC=C(C=C2)C(=O)NC3=NN=C(O3)C4=CC=C(C=C4)F	Inactive
2413133	CC(C)(C)C1=CC=C(C=C1)OCCC(=O)NCC2=CC=C(C=C2)OC	Inactive
24790413	CC(C)C1=CC=C(C=C1)N(C2CS(=O)(=O)C=C2)C(=O)C3=CC4=C(C=C3)OCO4	Inactive
135508971	CC1=CC(=C(C=C1)/C=N/NC(=O)C2=C(ON=C2C3=CC=CC=C3)C)O	Inactive
5233279	CCCN1C2=CC=CC=C2N=C1NC(=O)C3=CC=C(C=C3)Br	Inactive
1989	CC(=O)C1=CC=C(C=C1)S(=O)(=O)NC(=O)NC2CCCCC2	Inactive
973007	CC(=O)C1=CN(C2=CC=CC=C21)CC(=O)NC3=CC=CC=C3	Active
4591793	CCC1=CC=C(C=C1)C(=O)COC(=O)C(CCSC)NC(=O)C23CC4CC(C2)CC(C4)C3	Inactive
5159934	COC1=CC(=C(C=C1)OC)N2C(=NN=C2SC)C3=CNC4=CC=CC=C43	Inactive
167212	C1=CC=C2C(=C1)C=CC(=C2N=NC3=CC=C(C=C3)O)O	Active
24978607	CC1=CC2=C(C(=C1)O)C(=C3C(=O)[C@H]4[C@H]([C@H]5C3(C2=O)[C@@H]6[C@H]([C@H]5C47C(=C(C8=C(C7=O)C=C(C=C8O)C)O)C6=O)O)O)O	Active
4554526	CCC1=CC=C(C=C1)CC2=CN=C(S2)NC(=O)C3=NCCN3	Inactive
2427877	CC1=C(SC2=NC(=NC(=C12)N3CCC4=CC(=C(C=C4C3)OC)OC)CN5CCCC5)C	Inactive
165308	C1CN=C(N1)C2=CC=C(C=C2)NC(=O)C3=CC(=C(C=C3)C(=O)NC4=CC=C(C=C4)C5=NCCN5)[N+](=O)[O-]	Active
1224205	CC1=CC=C(C=C1)C(=O)/C=C/NC2=CC=C(C=C2)S(=O)(=O)NC3=C(C(=NO3)C)C	Active
53025	CN1C(=NN=N1)SCC2=C(N3[C@@H]([C@@](C3=O)(NC(=O)C4SC(=C(C(=O)N)C(=O)O)S4)OC)SC2)C(=O)O	Active
1895569	CCN1C=C(C(=O)C2=CC(=C(C=C21)N3CCN(CC3)C(=O)C4=CC=CO4)F)C(=O)NCC5=CN=CC=C5	Active
19318	CCNC1=CC=C(C=C1)[N+](=O)[O-]	Inactive
3585373	C1C2CC3CC1CC(C2)(C3)NS(=O)(=O)C4=CC(=C(C=C4)Cl)C(=O)O	Inactive
8792633	COC1=CC=CC(=C1)CC(=O)OCC(=O)NC2=NN=C(O2)C3=CC=CC=C3	Inactive
905543	CC1=CC(=O)C2=C(N1CC(=O)NC)C(=CC=C2)OC	Inactive
135648177	C1=CC(=NC=C1C(=O)NCCCNCCCNC(=O)C2=CN=C(C=C2)/C=N/O)/C=N/O	Active
2394933	C1CN(CCN1CC2=CC3=C(C=C2)OCO3)C(=S)NC(=O)C4=CC(=CC=C4)Br	Inactive
5309270	CCN(CC1=CC=CC=C1)C(=O)CN2C=C3CCCCC3=N2	Active
1402817	C1=CC=C(C=C1)/C=C/C(=C(\C#N)/C2=NC3=CC=CC=C3N2)/O	Inactive
2805289	CC1=CC(=NO1)NC(=O)C2=C(ON=C2C3=C(C=CC=C3Cl)F)C	Inactive
18343	C[C@@H]1[C@H]([C@H]([C@@H](O1)N2C=C(C(=O)NC2=O)F)O)O	Active
795532	CC1=CC=C(C=C1)NC(=O)CC2=CNC3=CC=CC=C32	Active
2422919	CC1=CC(=C(C=C1)C)OCC2=NC3=C(N2)C=C(C=C3)S(=O)(=O)NC4=C(N(N(C4=O)C5=CC=CC=C5)C)C	Inactive
135412312	CCC1=NN=C(S1)NS(=O)(=O)C2=CC=C(C=C2)N=CC3=C(CC(CC3=O)(C)C)O	Active
9550855	CC1=CC(=CC=C1)NC(=O)NC(C)C(C2=CC=CS2)N3CCOCC3	Active
20877874	CCCN1CCN(CC1)C(=O)C2=CC3=C(S2)C4=CC=CC=C4OC3	Active
3243027	CCS(=O)(=O)N1CCCC(C1)C(=O)NCC2=CN=CC=C2	Inactive
16283713	CC1=C(C=C(C=C1)NC(=O)COC(=O)C2CCN(CC2)C3=NC=C(C=C3)C(F)(F)F)C	Active
2122355	C1COC2=C(O1)C=CC(=C2)NC(=O)NC(=O)CSC3=NC=CC=N3	Active
222757	C[C@]12CC[C@H]3[C@H]([C@@H]1CC[C@@H]2O)CCC4=C3C=CC(=C4)OC(=O)C5=CC=CC=C5	Inactive
3427387	CCC1=CC=CC=C1NC(=S)N(CCN(C)C)C(C)C2=CC=CC=N2	Inactive
2461904	CNC(=O)COC(=O)C1=CC(=CC=C1)S(=O)(=O)N2CCN(CC2)C3=CC=C(C=C3)F	Inactive
3255105	CCCCCN1C(=NC2=C1C(=O)N(C(=O)N2C)C)CN3CC(OC(C3)C)C	Inactive
71827	CC1=C(C(=CC=C1)NC2=C(C=CC=N2)C(=O)O)C	Inactive
687184	CC1=C(C(=O)N(N1)C2=CC=CC=C2)C(=O)C3=CC=C(C=C3)Cl	Active
12005235	CCC(C1=CC=CC=C1)C(=O)NNC(=O)C2=NC=CN=C2	Inactive
8478	CC(C)(C)CC(C)(C)C1=CC=C(C=C1)OCCOCC[N+](C)(C)CC2=CC=CC=C2.[Cl-]	Inactive
666905	CC1=C(C(N2C(=NC=N2)N1)C3=CN=CC=C3)C(=O)NCC4=CC=CC=C4	Inactive
6044497	CC1=CC(=C(C=C1)C)/C=C/2\CCN3C2=NC4=C(C3=O)C=CC(=C4)C(=O)O	Inactive
4129168	CC1=CC2=CC=CC=C2N1CCNC(=O)COC3=CC=CC=C3	Inactive
2107585	CC1=CC2=C(C=C1C(C)C)C(=CC(=O)O2)CN3CCCCC3	Inactive
4000567	CC1=NC(=C(C=C1)OCC(=O)N2CCC3=CC=CC=C32)[N+](=O)[O-]	Active
2630279	CCOC(=O)C1=C(SC=C1C2=CC=CC=C2)NC(=O)CSC3=NN=NN3C	Inactive
17582624	CC(C)CCC(CCNCC1=CC=CC=N1)C2=CC=C(C=C2)Cl	Inactive
657705	CCOC(=O)C1=NC2=CC=CC=C2C1=[N+]=[N-]	Active
135497995	C1CCC2(C1)CC3=CC=CC=C3/C(=C/C(=O)C(=O)N/N=C/C4=CC=CC=C4O)/N2	Active
1917463	CCN1C=C(C(=O)C2=CC(=C(C=C21)N3CCN(CC3)C(=S)NC4=CC=CC=C4OC)F)C(=O)O	Active
764311	COC1=C(C=C(C=C1)Br)CN2CCCCCC2	Inactive
3567992	C1=CC=C(C=C1)C(=O)NC(=S)NC2=CC=CC3=C2N=CC=C3	Inactive
25162007	CCN1C(=O)C2=CC=CC=C2C(=N1)C(=O)NNC(=O)C3=CC=CC=C3OCC4=C(ON=C4C)C	Inactive
2889691	COC1=C(C=C(C=C1)CCNC(=O)C2CC(=O)N(C2)C3=CC=CC=C3)OC	Inactive
93858	CC1=CC=C(C=C1)S(=O)(=O)O.C1CN(CC1N)C2=C(C=C3C(=O)C(=CN(C3=N2)C4=C(C=C(C=C4)F)F)C(=O)O)F	Active
826184	CC(C)OC1=CC=C(C=C1)CC2=CN=C(N=C2N)N	Active
2917723	CC1=C(C=CC(=C1)Cl)NC(=S)NCC2=CC=CC=C2Cl	Active
4606887	CC1=CN=C(C=C1)NC(=O)NC(C)(C)C2=CC=CC(=C2)C(=C)C	Inactive
1114510	CCOC(=O)N1CCN(CC1)C(=S)NC(=O)C2=CC(=C(C=C2)F)F	Inactive
258533	C1=CC=C2C(=C1)C(=CN2)OC3C(C(C(C(O3)CO)O)O)O	Inactive
7728616	CC1=CC(=CC=C1)NC(=O)C(=O)NNC(=O)COC2=CC=CC(=C2)OC	Inactive
976339	CN(C)C(=O)C1=CN(N=C1C2=CC=CS2)C3=CC=CC=C3	Inactive
3878282	CC1=CC=C(C=C1)C(C2=CC(=C3C=CC=NC3=C2O)Cl)N4CCN(CC4)C	Active
3129248	CCCCC(=O)NC(C1=C(C2=C(C=CC=N2)C=C1)O)C3=CC=CC=C3OC	Active
2323541	COCCNC(=O)COC1=CC=C(C=C1)OC2=CC=CC=C2	Inactive
135401258	CC1=CC(=NC(=N1)SCC2=CC=C(C=C2)C(=O)N/N=C/C3=C(C(=CC=C3)O)O)C	Active
9551307	CN(CC(=O)NC1=CC(=CC(=C1)OC)OC)S(=O)(=O)C2=CC3=C(C=C2)NC(=O)CC3	Inactive
973877	C1=CC=C(C=C1)C2=CC(=NO2)C(=O)NCC3=CC=CC=N3	Inactive
1895703	CCN1C=C(C(=O)C2=CC(=C(C=C21)N3CCN(CC3)C)F)C(=O)NCCC(C)C	Active
1098277	C1CCN(CC1)CC(=O)NNC2=NC3=C(C=C(C=C3)Cl)C(=N2)C4=CC=CC=C4	Inactive
6898195	CC1=CC=C(C=C1)COC2=C(C=C(C=C2)Br)/C=N/O	Inactive
4105466	CCCCN(C)S(=O)(=O)C1=CC=C(C=C1)C(=O)NC2=NN=C(O2)C3=CC=CO3	Inactive
4184651	C1=CC(=CC(=C1)Cl)C(=O)NC2=NN=C(O2)C3=CC=CO3	Active
2843670	CCC1=NC(N(C1(C)C)O)C2=CC=C(C=C2)OC	Inactive
664584	C1COCCN1CCN2C(C(=C(C2=O)O)C(=O)C3=CC4=CC=CC=C4O3)C5=CC=CS5	Inactive
15944686	CC1=C(N=C(O1)C2=CC(=CC=C2)Cl)CN3C4=C(C=C3C(=O)OC)OC=C4	Inactive
16190298	C1CC(CN(C1)CC2=CC=CC=N2)C(=O)C3=CC=C4CCC5=C4C3=CC=C5	Inactive
5309159	CCOC(=O)C1CCN(CC1)C(=O)CN(C2=CC=C(C=C2)OC)S(=O)(=O)C3=C(N(N=C3C)C)C	Inactive
4891472	CCCN1C(=NC2=C1C(=O)N(C(=O)N2C)C)CN3CCN(CC3)C4=CC(=CC=C4)Cl	Inactive
11949188	COC(=O)C1=CC=C(C=C1)C23CC4(C2)[C@@H](C3C5=CN=C(C=C5)Cl)CN([C@@H]4C6=CC=CC=C6)CC7CCCCC7	Inactive
17374782	CCOC1=CC=C(C=C1)NC(=O)NNC(=O)C2=C(C3=CC=CC=C3C=C2)O	Active
660753	C1COCCN1C2=C3C(=NC=N2)OC4=C(CN3)C=C(C=C4)Cl	Inactive
3094959	C1=COC(=C1)C(=O)NC(C(Cl)(Cl)Cl)NC(=S)NC2=CC(=C(C=C2)Cl)Cl	Active
16190371	CCOC(=O)C1(CCN(CC1)C(=O)CCC2=NC=CN=C2)CC3=CC=C(C=C3)Cl	Inactive
135403208	C1=CC=C2C(=C1)[N+](=C3C=CC(=CC3=[N+]2[O-])O)[O-]	Active
972796	CC1=C(N=CC=C1)NC2=NC(=CS2)C3=CC=C(C=C3)OC	Inactive
5709759	CCN\1C2=CC=CC=C2S/C1=C\C=C\C3=[N+](C4=CC=CC=C4S3)CC.[I-]	Active
11071264	C1CC[NH+](CC1)CCOC2=CC=C(C=C2)C(=O)C3=C(SC4=C3C=CC(=C4)O)C5=CC=C(C=C5)O.[Cl-]	Inactive
9373	CN(CC#C)CC1=CC=CC=C1.Cl	Inactive
16682092	CCN1C=C(C(=O)C2=CC(=C(C=C21)N3CCN(CC3)C(=O)C4=CC=CO4)F)C(=O)NCCN(CC)CC.Cl	Active
5826942	CCOC(=O)/C=C/C(=O)OCC(=O)NC1=C(C(=CC=C1)Cl)Cl	Active
1256576	COC1=CC=CC=C1N2C(=O)C3=C(C=CC(=C3)Cl)OC2=O	Active
3146020	CCOC(=O)CC1=CSC(=N1)NC(=O)COC2=CC3=CC=CC=C3C=C2	Inactive
2950401	CC(=O)C1=CC=CC=C1OCCCCN2CCCCC2.C(=O)(C(=O)O)O	Inactive
24684491	CC1=C(N=CC=C1)NC(=O)CCNS(=O)(=O)C2=CC=C(C=C2)NC(=O)C	Inactive
846347	C1=CC=C(C=C1)CCC(=O)NNC(=O)C2=CC=CC=N2	Inactive
6902526	C1CN(CCN1CCC(=O)N/N=C/C2=CC=C(O2)[N+](=O)[O-])C3=CC=CC=C3	Active
135412648	C1=CC=C2C(=C1)N=C3C=CC=C(C3=N2)O	Inactive
644982	COC1=CC=C(C=C1)CNCC(=O)N2CCC3(CC2)OCCO3.C(=O)(C(=O)O)O	Inactive
1893821	CCCNC(=O)C1=CN(C2=CC(=C(C=C2C1=O)F)N3CCN(CC3)C)CC	Active
16188308	C1=CC=C(C=C1)C2=CC=C(C=C2)CNCCNCCO.Cl	Inactive
790478	C1=CC(=CC(=C1)NC(=O)C2=CC=C(O2)[N+](=O)[O-])NC(=O)C3=CC=CO3	Active
10256643	CCNC(=O)[C@@H]1[C@H]([C@H]([C@@H](O1)N2C=NC3=C(N=C(N=C32)NCCC4=CC=C(C=C4)CCC(=O)O)N)O)O.Cl	Inactive
42601075	CCOC(=O)[C@@H]1[C@H]2COC3=C([C@H]2N4[C@@]1(C(=O)N(C4=O)C5=CC=C(C=C5)C(F)(F)F)C)C=CC(=C3)OC	Active
9550704	CN1CCN(CC1)CCCNC2=NC3=CC(=C(C=C3C4=NC(=NN42)C5=CC=CC=C5)OC)OC	Inactive
3395923	CC1CN(CCN1C(=S)NC2=CC=C(C=C2)F)C3=C(C=C4C(=C3OC)N(C=C(C4=O)C(=O)O)C5CC5)F	Active
68014	C1=CC(=C(C=C1CC(=O)O)F)O	Inactive
5736472	C1=CC=C2C(=C1)C(=O)N(C(=N2)/C=C/C3=CC=C(O3)[N+](=O)[O-])CCCO	Active
16001095	CN=C1C(=NN(N1O)C2=CC3=C(C=C2)OCCO3)[N+](=O)[O-]	Active
3967167	CN(C1CCS(=O)(=O)C1)C(=O)COC(=O)C2=CC(=CC(=C2)C(=O)OC)[N+](=O)[O-]	Active
5405450	CCOC(=O)N/N=C\C1=CC=C(O1)[N+](=O)[O-]	Active
5019739	C1=CC=C(C=C1)NC2=C(C(=O)C3=CC=CC=C3C2=O)NS(=O)(=O)C4=CC=CC=C4	Inactive
2731424	C1=CC=C(C(=C1)CNC(=S)NC2=CC(=CC=C2)F)Cl	Active
16195390	C1=COC(=C1)CNC(=O)CSC2=C(SC=C2)[N+](=O)[O-]	Active
2126799	CCCCNC(=O)NC1=NN=C(O1)C2=CC=C(C=C2)Cl	Inactive
5106225	CC1=CC=C(C=C1)NS(=O)(=O)C2=C(C=CC(=C2)C(=O)OCC(=O)NCC3CCCO3)C	Inactive
9550318	CCCN(CCC)CCNC(=O)C1CC(=O)N(C1C2=CC=C(C=C2)OC)C3=CC=C(C=C3)OC	Inactive
16806969	C[N+](C)(C)CC(=O)N/N=C/C1=C2C=CC=CC2=CC3=CC=CC=C31.[Cl-]	Inactive
644021	C1CN(CC2=CC=CC=C21)C(=N)N.OS(=O)(=O)O	Inactive
2090859	C1=CC(=CC=C1CCNC(=O)COC2=CC=C(C=C2)N3C=NN=N3)F	Inactive
3245045	CC1=CC=C(C=C1)CN2C(CCC2=O)C(=O)NC(C)C	Inactive
15945063	CN1CCC2=CC3=C(C4=C2[C@H]1[C@@H](C5=CC=CC=C54)O)OCO3.Br	Active
661894	C1=CC=C(C=C1)CC2=CC(=C(C(=C2)Br)O)C=NCCNC(=O)C3=NON=C3N	Active
942701	CC1=CC2=C(N=C(N=C2C=C1C)NC3=NC=C(C(=N3)C)C(=O)C)C	Inactive
135490289	CC1=C(NC(=C1C(=O)N/N=C/C2=C(C(=CC=C2)OC)O)C)C(=O)N/N=C/C3=C(C(=CC=C3)OC)O	Active
2397010	CC(C)NC(=S)NN=C1C2=CC=CC=C2C3=CC=CC=C31	Inactive
2824511	C1=CC(=CN=C1)C2=NC(=CS2)C(=O)NNC(=O)C3=C(C=C(C=C3)Cl)Cl	Inactive
460612	C1=CC(=CC=C1C[C@@H](C(=O)O)N)N(CCCl)CCCl	Inactive
751370	CCC(CC)C(=O)NC1=C(NC2=CC=CC=C21)C(=O)OCC	Active
314146	C1=CC(=CN=C1)NC(=O)C2=CC=C(S2)[N+](=O)[O-]	Active
135490259	C1=CC=C2C(=C1)C=CC(=C2/C=N/NC3=NN=C(C4=CC=CC=C43)C5=NC=CN5)O	Active
16195059	CC1(C2CCC(C2)C1(C)NC(=O)CNCC3=CC=CS3)C.Cl	Inactive
2090804	COC1=CC=C(C=C1)C(=O)NNC(=O)C2=NC3=CC=CC=C3C=C2	Inactive
16191575	CC(C)CC1=CC(=NN1)C(=O)N2CCC(CC2)N3CCC(CC3)C(=O)N4CCOCC4	Inactive
4152247	CC1=NN2C(=C(SC2=N1)C(C3=CC(=CC=C3)OC)N4CCN(CC4)C(=O)C5=CC=CO5)O	Inactive
1285782	C1OC2=C(O1)C=C(C=C2)CC(=O)NN=CC3=CC=C(O3)[N+](=O)[O-]	Active
750917	CC1=CC(N2C3=C(C=C(C=C13)OC)C(=C2O)N=NC(=S)N)(C)C	Inactive
872450	CCOC1=CC=C(C=C1)N2CC3=CC=CC=C3C2	Inactive
66377	CCC1=CN(C(=O)NC1=O)[C@H]2C[C@@H]([C@H](O2)CO)O	Active
6603874	C[C@@]1(CC2=CC(=C(C(=C2C1=O)Cl)Cl)OCC(=O)O)C3CCCC3	Inactive
2726744	CC(C)(C)C(=O)N(CC1=CC=C(C=C1)Cl)CC2=CN=CC=C2	Inactive
6256	C1[C@@H]([C@H](O[C@H]1N2C=C(C(=O)NC2=O)C(F)(F)F)CO)O	Active
2114403	C1CC1C2=NN=C(S2)NC(=O)C3=CC=CC=N3	Inactive
1981693	CC(C)(C)C1=CC=C(C=C1)C(=O)NNC(=S)NC(=O)C2=CN=CC=C2	Inactive
2033743	C1=CSC(=C1)CC(=O)NNC(=S)NC(=O)C2=CC(=C(C=C2)F)F	Inactive
934383	CC(C)C1=CC=C(C=C1)OCC(=O)NNC(=O)C2=NC=CN=C2	Inactive
22550857	CC1=CC(=CC=C1)NS(=O)(=O)C2=CC3=C(C=C2C)N(CCO3)C	Inactive
3129244	CCCCC(=O)NC(C1=CC=CC=C1)C2=C(C3=C(C=CC=N3)C=C2)O	Active
5310546	CC1CCCN(C1)CC2=NC3=C(N2CC4=C(C=CC=C4Cl)F)C(=O)N(C(=O)N3C)C	Active
2580007	C1=CC=C(C=C1)SCCCC(=O)NC2=NC(=CS2)C3=CC=CC=N3	Inactive
16195205	C1CN(CCN1CC2=CC=CC=N2)C3=CC=C(C=C3)F.C(=O)(C(=O)O)O	Inactive
25163858	COC1=CC(=C(C=C1)OC)/C=C/C(=O)OCC(=O)NC2=NN=C(O2)C3=CC=CC=C3	Inactive
9637068	CCNC1=NC(=NC(=N1)N/N=C/C2=CC=CC=C2)NCC	Inactive
2738514	CC1=CC(=NN1C)C(=O)NC2=NC3=C(S2)C=C(C=C3)Cl	Inactive
2996559	C1CCN(C1)C2=CC=CC=C2NC(=O)C3=CC=C(O3)[N+](=O)[O-]	Active
44246648	COC(=O)C[C@@H](C(=O)OC)NC(=O)CN1C=NC2=C1N=CN=C2OCC3=CC=CC=C3	Inactive
781881	C/C(=C/C(=O)NCC1=CC=CC=C1)/C(=O)O	Inactive
1482058	COC1=CC=C(C=C1)C2=CSC(=N2)CC3=NC(=CS3)O	Inactive
653522	COC1=C(C=C(C=C1)C2C3=C(C4=CC=CC=C4CC3)NC5=NC=NN25)OC	Inactive
3496912	CN(C)C1=CC=C(C=C1)N=NC2=CC=CC=C2C(=O)OCC(=O)NC3CCCC3	Inactive
135676154	CC1=CC(=O)NC(=N1)N/N=C\2/CCCC/C2=C\C3=CC=CC=C3	Inactive
2883992	C1CCC(C(C1)C(=O)NC2=CC=C(C=C2)C3=CC=CC=C3)C(=O)O	Inactive
6603748	C1CN=C(N1)C2=CC3=C(O2)C=CC(=C3)SC#N	Inactive
135455071	C1CCN(C1)C2=NC(=NC(=N2)N/N=C/C3=CC(=C(C=C3)O)O)N4CCCC4	Inactive
360404	C1=CC=C(C(=C1)C2=C3C=CC(=O)C(=C3OC4=C2C=CC(=C4O)O)O)S(=O)(=O)O	Active
955258	CCC(=O)C1=CN(C2=CC=CC=C21)CC(=O)NC3=CC=C(C=C3)OC	Active
4798079	CC1=CC(=C(C=C1)C)N2C(=O)C3=C(N=C2SCC(=O)O)SC4=C3CCCC4	Inactive
3896874	CCN(CC)C(=S)SCC(=O)NC1=NC=C2C(=N1)CCCC2=O	Inactive
2187415	C1C(=O)N(C(=O)N(C1=O)CCC2=CC=CC=C2)CCC3=CC=CC=C3	Inactive
2060526	C1=CC=C2C(=C1)C(=O)N(C2=O)CCC3=NC(=NO3)C4=CN=CC=C4	Inactive
851480	CCCN1C(=NN=N1)NC(=O)C2=CC=CS2	Inactive
16190306	CC(=CCN1CCN(CC1CCO)CC2=CC=CC3=NON=C32)C	Inactive
135467348	CC(C(=O)OC)SC1=NC2=C(C=NN2C3=CC=C(C=C3)Cl)C(=O)N1	Inactive
3136132	CCC(=O)NC(C1=CC=C(C=C1)C)C2=CC(=C3C=CC=NC3=C2O)Cl	Active
684365	CN1C2=CC=CC=C2C(=CC1=O)C3=CC=CC=C3	Inactive
6621521	CC1CCCC(C1C)NC(=O)CCCN2C(=O)C3=C(C=C(C=C3)Cl)NC2=O	Inactive
16190567	COC1=CC=C(C=C1)C2=C(C=NN2)CN3CCCC(C3)C(=O)C4=C(C=C(C=C4)OC)OC	Inactive
2322061	CC1=C(N2C=CC=CC2=C1)C(=O)C3=CC=C(O3)[N+](=O)[O-]	Active
25237326	COC1=CC(=C(C=C1)S(=O)(=O)N/N=C\C2=CC=C(O2)[N+](=O)[O-])OC	Active
4094173	CC1=CC(=NO1)NC(=O)C2=CC(=NC3=CC=CC=C32)C4=CC=CS4	Inactive
24982825	C=CCN(C1=CC=CC=C1)S(=O)(=O)C2=CC=CC(=C2)C(=O)NNC(=O)C3=CC=CC=C3O	Active
2370216	C1CCN(CC1)C(=O)COC2=C(C=C(C3=C2N=CC=C3)Br)Br	Inactive
2431957	CC1=CC(=C(C(=C1C)S(=O)(=O)N2CCNCC2)C)C	Inactive
825128	C1CC(=C(C(=O)C1)SC2=CC=CC=C2C(=O)O)O	Inactive
20859609	CCC1CCCCN1CCCNC(=O)C2=CC=C(O2)CS(=O)(=O)C3=CC=C(C=C3)Br	Inactive
1956711	CCN1C=C(C(=O)C2=CC(=C(C=C21)N3CCN(CC3)C(=S)NC(=O)C4=CC=CC=C4)F)C(=O)O	Active
9557770	COC1=CC=C(C=C1)/C=N/NC(=O)CCN2C3=CC=CC=C3N=N2	Inactive
1835483	CCN1CCN(CC1)C(=O)N(C2=CC=CC=C2)C3=CC=CC=C3	Inactive
24688073	CC(C(=O)NC1=NC(=CS1)C2=CC=CC=N2)OC3=CC=C(C=C3)F	Inactive
1932917	C1=COC(=C1)C(=O)NC(=S)NNC(=O)CC2=CC=CS2	Inactive
2978940	CN1C(=NN=N1)SCCNCC#CC2=CC=CC=C2.Cl	Inactive
9641918	C/C(=N\NC(=O)C1COC2=CC=CC=C2O1)/C3=CC=CC=N3	Inactive
936649	C1=CC(=CC=C1CC(=O)NNC(=O)C2=NC=CN=C2)Cl	Inactive
24794289	CCC1=C(C(=NN1)C(=O)N2CCCC(C2)N3CCN(CC3)C4=CC=CC=C4C)C	Inactive
4299085	CN1CCN(CC1)C(C2=CC=C(C=C2)Cl)C3=CC(=C4C=CC=NC4=C3O)Cl	Active
3241216	CCC(C(=O)OCC)N1C=NC2=C(C1=O)C=NN2C3=CC=C(C=C3)Cl	Inactive
3668675	CN1C2=C(N=C1NCCCOC)N(C(=O)N(C2=O)CC3=CC=C(C=C3)F)C	Inactive
4126068	CC1=C(C2=CC=CC=C2N1)C(C(=O)OC)(C(F)(F)F)O	Inactive
5308149	CCOCCCNC(=O)CN1C=C2CCCCC2=N1	Active
6307	CCC1NC2=CC(=C(C=C2C(=O)N1)S(=O)(=O)N)Cl	Inactive
1932924	C1=CC=C(C(=C1)C(=O)NNC(=S)NC(=O)C2=CC=CS2)O	Active
939827	COC1=CC(=CC(=C1)C(=O)NNC(=O)C2=CC=CC=N2)OC	Inactive
739526	CC1=CC(=NO1)NC(=O)C2=C(C=C(C=C2)[N+](=O)[O-])Cl	Inactive
6901830	C1CC1C(=O)N/N=C/C2=CC=C(O2)[N+](=O)[O-]	Active
3863985	C1=CC=C(C(=C1)N2C=NNC2=S)F	Active
12005597	CCCCCCCCCCCCCCCC[N+]1=CC=CC(=C1)C(=O)N(CC)CC.[Br-]	Inactive
11957314	CCCCCCCCC[N+]1=CC=CC2=C1C=CC3=CC=CC=C32.[Br-]	Active
16188187	CC(C1=NC=NC=C1)NCC2=CN(N=C2C3=CC(=CC=C3)F)C4=CC=C(C=C4)OC	Inactive
16194151	CC1=CC(=NN1C2=C(C=C(C=C2)C(=O)O)[N+](=O)[O-])C	Inactive
5323714	C1COC(=O)N1/N=C/C2=CC=C(O2)[N+](=O)[O-]	Active
5310354	CC(=O)C(C(=O)C)SC1=NN2C(=NN=C2C3=CC=C(C=C3)F)C=C1	Inactive
24793561	CC1=C(C=C(C=C1)NC(=O)CS(=O)CC(=O)NC2=CC=CC=C2C3=CC=C(O3)C)Cl	Inactive
3238338	COC(=O)C1=CN(C(=O)C2=CC=CC=C21)NC(=O)C3=NC=CN=C3	Inactive
1548729	C1=CSC(=N1)NC(=O)C2=CC=C(S2)Br	Inactive
5434410	CC1=CC=C(O1)/C=N\NC(=O)C2=CC=C(O2)CN3C=C(C(=N3)[N+](=O)[O-])Br	Active
11873454	C[C@]12CC[C@H]3[C@H]([C@@H]1CCC2=O)CCC4=CC(=O)CC[C@]34O	Inactive
135549756	CC1=C(C(=O)N(N1)C2=CC=CC=C2)/C=N/NC(=O)C3=CC=CC=C3F	Inactive
54690394	C([C@H]([C@H]1C(=C(C(=O)O1)O)O)O)O	Inactive
1493	C1=CC(=C(C=C1[N+](=O)[O-])[N+](=O)[O-])O	Inactive
1164613	C1=CC(=CC(=C1)NC(=O)C2=CC=CS2)NC(=O)C3=CC=C(O3)[N+](=O)[O-]	Active
3155772	CN1C(=O)C(SC1=O)NC2=CC=CC=C2	Inactive
24747656	CCN1C=C(C(=O)C2=CC(=C(C=C21)N3CCN(CC3)C)F)C(=O)NCCN(C)C.Cl	Active
2161217	CC1=C(N=C(N=C1C)SCC(=O)NC2=CC=C(C=C2)N3CCOCC3)C	Active
1511904	C1CCN(C1)C2=C(C=C(C=C2)N3C=C(C(=O)C4=CC(=C(C(=C43)F)F)F)C(=O)O)F	Active
3241820	CCCCN(CCCC)CCCNC(=O)CC1C(=O)NC2=C(O1)C=CC(=C2)C	Inactive
2557163	C1CCN(CC1)S(=O)(=O)C2=CC=C(C=C2)C(=O)OCC(=O)NC3=CC=CC=C3	Inactive
823973	CC(=O)C1=CC(=CC=C1)NC(=O)C2=CC=C(O2)[N+](=O)[O-]	Active
16684434	CC[Hg]SC1=CC=CC=C1C(=O)[O-].[Na+]	Active
1303003	CC(C)CC1=NN=C(S1)NC(=O)CCN2C(=O)C3=CC=CC=C3C2=O	Active
662336	COC1=CC(=CC(=C1OC)OC)C2=NN=C3N2N=C(CS3)C4=CC=CC=C4	Inactive
4559429	C=CCN1C2=CC=CC=C2C(=C1O)N=NC(=S)NC3=CC=CC=C3F	Inactive
5379	CC1CN(CCN1)C2=C(C=C3C(=C2OC)N(C=C(C3=O)C(=O)O)C4CC4)F	Active
2942	CN(C)N=NC1=C(NC=N1)C(=O)N	Active
17459228	CC1=C(OC2=C1C=CC=C2Cl)C(=O)NC3=CC=CC=N3	Inactive
5090	CS(=O)(=O)C1=CC=C(C=C1)C2=C(C(=O)OC2)C3=CC=CC=C3	Inactive
3875592	CCN1C=C(C(=O)C2=CC(=C(C=C21)N3CCN(CC3)C(=S)NC(=O)C4=CC=C(C=C4)Br)F)C(=O)O	Active
4970594	CC(=O)N1C(CC(=N1)C2=C(N(C(=O)N(C2=O)C)C)O)C3=CC=CC=C3	Inactive
373130	CC(=O)OC1COC(C(C1OC(=O)C)OC(=O)C)N2CCC3=CC=CC=C32	Inactive
4385336	CC12CCC(C1(C)CS(=O)(=O)N3CCN(CC3)C)C(C2=O)Br	Inactive
5332655	C/C(=N\NC(=O)C1=CC(=CC=C1)F)/C2=CC=C(S2)Br	Inactive
4880464	C1=CC=C(C=C1)C2C(=O)N(C(=N)S2)C3=NC=C(S3)CC4=CC=CC=C4Cl	Inactive
2726246	C1=CC=C(C=C1)C2=C(C(=O)ON2)N=NC3=C(C=CC=C3Cl)F	Inactive
24685959	COC1=CC=CC=C1C(=O)NC(=O)COC(=O)CN2C(=O)C3=CC=CC=C3C(=O)N2	Inactive
3202491	C1CCC(C1)NC(=O)C(C2=CSC=C2)N(C3=CC=CC=C3)C(=O)CC4=CC=CS4	Inactive
2884071	CC(C)C(C(=O)NCC(=O)OC(C)(C)C)NC(=O)OCC1=CC=CC=C1	Inactive
6852401	C[C@H]1[C@@H]([C@H]([C@H]([C@@H](O1)O[C@H]2C[C@H]([C@@]3([C@@H]4[C@@H](CC[C@@]3(C2)O)[C@]5(CC[C@@H]([C@]5(C[C@H]4O)C)C6CC(=O)OC6)O)CO)O)O)O)O	Active
5769119	C/C(=C\CN1C2=C(N=C1NC3=CC=CC=C3)N(C(=O)N(C2=O)C)C)/Cl	Inactive
135576680	C1=CC(=C(C=C1O)O)/C=N/NC(=O)C(=O)N/N=C/C2=C(C=C(C=C2)O)O	Active
135447540	CC1=C2C=C(C=CC2=NC(=N1)/N=C(\N)/NC(=O)C(C)(C)C)OC	Inactive
5307869	CCC(C)NC(=O)CS(=O)CC1=C(OC(=N1)C2=CC=CC(=C2)C)C	Inactive
1898213	CCN1C=C(C(=O)C2=CC(=C(C=C21)N3CCN(CC3)C(=O)C4=CC=CO4)F)C(=O)NCC5=CC(=CC=C5)F	Active
5078768	CC1=CC=CC=C1C(=O)NC2=NN=C(O2)C3=CN=CC=C3	Inactive
1171812	CCOC1=CC2=C(C=C1)NC(=O)C(=C2)CN(CCN3CCCC3)C(=S)NC4=CC=CC=C4OC	Inactive
5389424	COC1=C(C=C(C=C1)/C(=C/2\C(N(C(=O)C2=O)CCN3CCOCC3)C4=CC=CC=N4)/O)OC	Inactive
5576	CC1(C(=O)N(C(=O)O1)C)C	Inactive
6603200	CCN(CC)CCNCC1=CC=C(O1)C2=CC=C(C=C2)Cl.Cl	Inactive
748667	CC1=C(C(=O)N(N1)C2=CC=CC=C2)N=NC3=NC=CS3	Inactive
3206120	CCOC1=CC=C(C=C1)C(C(=O)NC2CCCCC2)N(C3=CN=CC=C3)C(=O)C4=CC=CC=N4	Inactive
5731496	C1=CC=C(C(=C1)/C=C/C2=NC3=C(C=CC=C3O)C=C2)Cl	Inactive
6896342	CC1=CC2=C(C=C1C)N(C=N2)/N=C/C3=CC=C(O3)[N+](=O)[O-]	Active
24980485	CC(C1=CC=C(C=C1)S(=O)(=O)N)NC(=O)CCNC(=O)C2=CC=C(C=C2)Br	Inactive
135421639	C1=CC(=C(C=C1/C=N/N=C/C2=CC(=C(C=C2)O)O)O)O	Active
5504245	CC1=CC=C(C=C1)S(=O)(=O)/N=C(/C2=CC=C(C=C2)F)\N3CCOCC3	Inactive
3148623	CC1=CC(=NC(=N1)SC2CC(=O)N(C2=O)C3=CC=CC=C3OC)C	Inactive
1955100	CCN1C=C(C(=O)C2=CN=C(N=C21)N3CCN(CC3)C(=S)NC4=CC=CC=C4)C(=O)O	Active
2562780	CC1=C(SC(=C1C(=O)OC)NC(=O)CSC2=NNC(=N2)N)C(=O)OC	Inactive
2327922	CN1C=CC=C1CC(=O)NNC(=S)NC2=CC=C(C=C2)F	Inactive
16292388	C1COC2=C(C=C(C=C2)NC(=O)CN3C=NC4=CC=CC=C43)OC1	Active
2927964	CCOC1=CC=CC=C1NC(=O)C23CC4CC(C2)CC(C4)(C3)C5=CC=C(C=C5)C	Active
135460436	CC1=NC2=C(N1)C=C(C=C2)C(=O)N/N=C/C3=C(C=CC(=C3)[N+](=O)[O-])O	Active
2965131	CC1=CC(=C(C=C1)O)C(CC(=O)NCC2=CN=CC=C2)C3=CC=CC=C3	Inactive
11852	C1(=C(C(=C(C(=C1Br)Br)Br)Br)Br)O	Active
675326	C1CCC2=C(C1)C(=O)N3C(=N2)C(=CN3)C4=CC(=CC=C4)Br	Inactive
5995680	COC1=CC2=C(C=C1)C=C(/C(=N\NC(=O)C3=CC=CC=C3)/O2)C(=O)N	Inactive
135460556	C1=CC=C(C=C1)C2=CC(=O)NC3=C(C(=NN23)N)N=NC4=CC=C(C=C4)O	Active
3542	CC1CNCCN1S(=O)(=O)C2=CC=CC3=C2C=CN=C3	Inactive
44143062	CCC(CO)OC1=CC(=C2C(=C1)N(C=N2)C(C)C)NC(=O)C3=CC=CC=C3F	Inactive
9564693	C1=CC=C(C=C1)NCC(=O)N/N=C/C2=CC=C(O2)[N+](=O)[O-]	Active
1728356	C1=CC(=CC=C1C(=O)NC(=S)NNC(=O)COC2=CC=C(C=C2)[N+](=O)[O-])Br	Active
3169773	CC1=CC2=C(C=C1)C=C(C(=O)N2)CN(CC3CCCO3)C(=S)NCC4=CC=CO4	Inactive
4975884	CC1=CC(=C2C(=C1)C(=O)C=C(O2)C(=O)N3CCN(CC3)C4=CC=C(C=C4)OC)C	Inactive
2063178	CC1=C2CCCC2=NC(=N1)NC3=NC4=CC=CC=C4O3	Inactive
2999930	CCOC1=C(C=C(C=C1)C(=O)C)CSC2=NN=C(N2CC3CCCO3)C4=CC=CS4	Inactive
5337997	C1=CC(=CC=C1C(=O)N/N=C/C2=CC=C(O2)[N+](=O)[O-])O	Active
6893973	CN(C)C1=CC=C(C=C1)/C=N/NC(=S)SC	Active
6466772	CCC(C)NC(=O)NC1=C(C=C(C=C1)Br)Cl	Inactive
2805352	C1=CC=C(C(=C1)NC(=O)C2=C(SC(=C2)Cl)Cl)F	Inactive
510567	CC1=CC2=C(C=C1)N(C(=C([N+]2=O)C(=O)C)C)[O-]	Active
3220	CC1=CC2=C(C(=C1)O)C(=O)C3=C(C2=O)C=C(C=C3O)O	Inactive
1752111	C1=CC=C2C(=C1)N=C(S2)NC(=O)C3=NC=CN=C3	Inactive
334409	C1=C2C(=C(N=C(N2)N)N)C3=CC=NC3=C1	Active
697851	C1CCC2=C(C1)C(=C(S2)NC(=O)C3=NC=CN=C3)C#N	Inactive
6902146	CCCCNC(=S)N/N=C\1/C2=CC=CC3=C2C(=CC=C3)C1=O	Inactive
5397121	CC1=CC=C(C=C1)N\2C(=C(C(=O)/C2=C\C3=CC=CS3)C(=O)OC)C	Inactive
23581790	CC1=C(C(=CC=C1)C)NC(=O)CN2CCN(CC2)CC(COC3=CC=CC=C3OC)O.Cl	Inactive
1963612	COC1=CC=CC=C1/C=C\2/C(=O)N(C(=S)S2)CCC(=O)NNC(=O)C3=CC=CC=C3O	Active
3520601	CC1=C(C=CO1)C(=O)NNC(=S)NC2=CC(=CC=C2)[N+](=O)[O-]	Inactive
5088344	C1=CC(=CC=C1C(=O)NC(=S)NNC(=O)C2=CC=NC=C2)F	Inactive
9566818	C1=CC=C2C(=C1)N=C(S2)N/N=C/C3=CC=CC=N3	Active
6603013	CC1=CC(=CC=C1)N(CC(CN(C)C)O)S(=O)(=O)C2=CC=CC=C2.Cl	Inactive
1900729	CCN1C=C(C(=O)C2=CC(=C(C=C21)N3CCN(CC3)C(=O)C4=CC=CO4)F)C(=O)NCC5=CC6=C(C=C5)OCO6	Active
1945070	C1=COC(=C1)C(=O)NNC(=S)NC(=O)C2=CC=C(C=C2)F	Inactive
4063197	CC(C)CCN(C)C1CCN(CC1)C(=O)NC2=C(C=CC=C2F)F	Active
20886435	CC1=C(N=C(O1)C2=CC=C(C=C2)OC)CS(=O)(=O)CC(=O)NCC3=C(C(=CC=C3)OC)OC	Inactive
22512735	COC1=CC=CC=C1CNC(=O)CCC(=O)N2CCOC3=C2C=C(C=C3)Cl	Inactive
7996330	CC1=CC(=CC=C1)NC(=O)NNC(=O)C2=CC=CC=N2	Inactive
6101829	CN(C)CCC[C@]1(C2=C(CO1)C=C(C=C2)C#N)C3=CC=C(C=C3)F	Inactive
3232270	CC1=CC=C(C=C1)C2=C(N=CO2)C(=O)N3CCN(CC3)S(=O)(=O)C4=C(C=CC(=C4)C)OC	Inactive
3239688	CCOC(=O)N1CCC2(CC1)CC(=O)C3=C(O2)C=CC(=C3)O	Inactive
1410254	CCN1CC=C2[C@H](C1)[C@H](C(C(=C2C#N)N)(C#N)C#N)C3=COC=C3	Inactive
4249635	CC(=O)C1=CC(=CC=C1)NC(=O)CCNS(=O)(=O)C2=CC=CC3=NON=C32	Active
9700012	CCCOC1=CC=CC=C1/C=N/NC2=CC=NC(=O)N2	Active
54682521	CCC1=C(C=C(N(C1=O)C2=CC=C(C=C2)Cl)C3=CC=CS3)O	Inactive
1067937	CC(=O)NC1=CC=C(C=C1)CN2CCN(CC2)C3=CC=CC(=C3)C(F)(F)F	Inactive
1910808	C1=CC=C(C=C1)NC(=O)CCC(=O)NCCO	Inactive
2729976	C1=CC(=C(C=C1NC2=NN=C(S2)C(F)(F)F)Cl)F	Active
2302012	CN(C)C(=S)NC(=O)C1=CC(=CC=C1)Cl	Inactive
5308212	CCOC(=O)CC1=CSC(=N1)NC(=O)C2CCCN(C2)S(=O)(=O)C3=CN=CN3	Active
1878468	COC1=CC(=CC(=C1OC)OC)C(=O)NC(=S)NNC(=O)C2=CC3=C(C=C2)OCO3	Inactive
799448	CC1=CC=C(C=C1)CN2C3=CC=CC=C3N=C2NC(=O)C	Inactive
23681234	C1=CC(=CC=C1C(/C=C/C(=O)[O-])O)Cl.[Na+]	Inactive
2429052	C1=CC2=C(C(=C1)SCC(=O)OCC(=O)NC3=C(C=C(C=N3)C(F)(F)F)Cl)C(=CC=C2)Cl	Inactive
3246783	C1CCN(CC1)C2=NC(=NC(=N2)OC3=NN=C(C=C3)OCC4=CC=CC=C4)N5CCOCC5	Inactive
655488	CC(C)CCN1C2=C(N=C1SC3=NC4=CC=CC=C4S3)N(C(=O)NC2=O)C	Inactive
1905936	COC1=CC=C(C=C1)N2C(=O)C3=C(N4C2=NNC4=S)SC5=C3CCC5	Inactive
27163551	C1COCCN1C2=NC(=CS2)C(=O)NNC(=O)C3=C(C=CC(=C3)Br)O	Active
16331262	COC1=C(C=C(C=C1)CN2CC(OC3=CC=CC=C32)C(=O)N)F	Inactive
6623623	CCCNC(=O)CN1C2=C(C=C(C=C2)S(=O)(=O)N3CCCC3)OC1=O	Active
2664258	COC1=C(C=C(C=C1)Cl)C(=O)NNC(=O)C2=CC3=CC=CC=C3O2	Inactive
3742	CC(=O)N(C)C1=C(C(=C(C(=C1I)C(=O)NCC(=O)NC2=C(C(=C(C(=C2I)C(=O)O)I)C(=O)NCCO)I)I)C(=O)NC)I	Inactive
54683010	C[C@@]1(C2C[C@H]3[C@@H](C(=O)C(=C([C@]3(C(=O)C2=C(C4=C1C=CC=C4O)O)O)O)C(=O)N)N(C)C)O.Cl	Active
1895893	CCCCCCNC(=O)C1=CN(C2=CC(=C(C=C2C1=O)F)N3CCN(CC3)C)CC	Active
346945	CC(=O)NC1=NC(=CS1)C2=CC3=CC=CC=C3C=C2	Inactive
100520	C1=CN=CN=C1SC2=NC=C(S2)[N+](=O)[O-]	Active
3849120	COC1=CN=C(N=C1OC2=CC=CC=C2)C3=CC=CC=N3	Inactive
1894471	COC1=CC=C(C=C1)C2=CC(=NC3=CC=C(C=C3)OC)C4=CC=CC=C4O2	Inactive
3161446	CC(=O)N1CCN(CC1)C2=C(C=C(C=C2)NC(=O)C3=CC=C(O3)[N+](=O)[O-])Cl	Active
24979649	CCOC(=O)C1CCCN(C1)S(=O)(=O)C2=CC=C(C=C2)S(=O)(=O)N3CCCC3	Inactive
5798	C1=CC=C2C(=C1)NC=N2	Inactive
2884015	CC1=C(SC=[N+]1CC(=O)C2=CC=CC=C2)CCOC(=O)C3=CC=C(C=C3)[N+](=O)[O-].[Br-]	Inactive
666367	COC1=CC=CC=C1NC2=NC(=NC(=N2)N)CN3CCN(CC3)C4=CC=CC=C4F	Inactive
901425	C1=C(OC(=C1)[N+](=O)[O-])C2=CC=NN2	Active
9550426	CCCCN(CC)C(=O)CN1C2=C(COC3=C2C=C(C=C3)C)C=N1	Inactive
16193414	CC1=CC=C(O1)CN(CC2=CC=CC=C2)C(=S)NCC(=O)NCC3=CN=CC=C3	Inactive
5308397	CCCCN(CCCC)CCN1C=NC2=C(C1=O)NC3=C2C=C(C=C3)OC	Inactive
808156	CC(=O)N(C1=CC=C(C=C1)Cl)C2=CNC3=CC=CC=C32	Inactive
776157	CC1=CC(=C(C=C1)O)C(=O)CC(=O)C2=CC=CC=C2Cl	Inactive
5340952	CCCCCCCCC(=O)N/N=C/C1=CC=CC=N1	Inactive
3064722	CCCOC1=CC=C(C=C1)S(=O)(=O)N2C=C(C(=O)NC2=O)F	Active
9662480	CC1=C(SC(=N1)N/N=C/C2=CC=CC=N2)C	Active
24793517	CCCCNC(=O)O[C@H]1C[C@@H]2CCN3[C@@H]2[C@@H]([C@H]1CC)CCCC3=O	Active
2186538	C1COCCN1CC(=O)NCCNS(=O)(=O)C2=CC=CC=C2	Inactive
5165614	CC1=C(C=C(C=C1)NC(=O)CSC2=NN=C(N2N)C3CC3)S(=O)(=O)N4CCOCC4	Inactive
742346	CC1=CC2=C(C=C1)N=C(N2)SCC(=O)NCC3=CC=C(C=C3)OC	Inactive
9661382	CC(C(=O)N/N=C/C1=CC=CC=N1)NC2=CC=CC3=CC=CC=C32	Inactive
260644	C1=CC2=C(C=C(C(=C2N=C1)O)[N+](=O)[O-])F	Active
24982827	C1CN(C2=CC=CC=C21)S(=O)(=O)C3=C(C=CC(=C3)C(=O)NNC(=O)C4=CC=CC=C4O)Cl	Active
16193368	CN1C2=CC=CC=C2C(=CC1=O)OCCCC(=O)NCCCN(C)CC3=CC=CC=C3	Inactive
2998601	CC1CCC2=C(C1)SC3=C2C4=NS(=O)(=O)CCN4C=N3	Inactive
135517114	CC1=CC(=NN1CC2=CC=C(C=C2)C(=O)N/N=C/C3=C(C=C(C=C3)O)O)[N+](=O)[O-]	Active
651988	C1CC(OC1)CNC(=O)C(C(=O)C2=CC=CC=C2)N3C=C(C=CC3=O)Cl	Active
6602559	CCOC(=O)CNC1=C(N=C2N1C=C(C=C2)Cl)C3=CC=C(C=C3)O.Cl	Inactive
135472865	C1CC2=C(C=C(C(=O)O2)N=C/C(=C(\C3=CC=CC=C3)/O)/C(=O)C4=CC=CC=C4)C(=O)C1	Inactive
9551998	CC1=CC=C(C=C1)N2C3=[N+](C=C2C4=CC=C(C=C4)Br)C5=C(CC3)C=CC6=C5N=CC=C6.[Br-]	Active
3147263	CC1=NC2=C(N1)C=C(C=C2)C3=NC4=C(O3)C=CC(=C4)N	Inactive
6375789	C1=CC(=CC=C1C(=O)O/N=C(\C2=NC=C(S2)[N+](=O)[O-])/N)Cl	Active
3136125	CCCC(=O)NC(C1=CC=C(C=C1)C(C)C)C2=C(C3=C(C=CC=N3)C=C2)O	Active
24818137	C1=COC(=C1)C2=C(SC(=N2)NC(=O)C3=CC=C(O3)[N+](=O)[O-])C4=CC=CO4	Active
22581360	CC1=CC=C(C=C1)S(=O)(=O)CCC(=O)NC2=NC(=CS2)C3=CC=CC=N3	Inactive
648308	CC1=C(OC(=N1)NC2=CC=C(C=C2)S(=O)(=O)N)C	Active
3129252	CCCCC(=O)NC(C1=C(C2=C(C=CC=N2)C=C1)O)C3=CC=CC=C3Cl	Active
655884	COC1=C(C=C(C=C1)Cl)C(=O)CSC2=NC(=CC(=N2)N)N	Active
16194124	CCN(C1=C(C=CC(=C1)Cl)OC)C(=O)C2=CC3=C(O2)C4=CC=CC=C4N=C3C	Inactive
6364517	CCN\1C2=CC=CC=C2S/C1=C\C(=C\C3=[N+](C4=CC=CC=C4S3)CC)\C.[I-]	Active
2876910	C1=CC=C(C=C1)C(=O)NC(C2=CC=C(C=C2)Cl)C3=C(C=CC4=CC=CC=C43)O	Active
16745646	CC1(C(=O)C=C2C=C(N(C=C2C1=O)CCN3CCOCC3)C4=CC=C(C=C4)C#N)OC(=O)CCC5=CC=CC=C5	Inactive
2463754	CC1=CN=C(S1)NC(=O)C2=CC=CC=N2	Inactive
249097	C1=CC=C2C(=C1)NC(=N2)C3=NC4=CC=CC=C4N3	Inactive
834605	CC1=CC=CC=C1CNC2=NN=NN2C	Inactive
2385988	C1CN(CCN1CCC(=O)NN)C(C2=CC=CC=C2)C3=CC=CC=C3	Inactive
3129251	CCCCC(=O)NC(C1=CC=C(C=C1)Cl)C2=C(C3=C(C=CC=N3)C=C2)O	Active
2798075	CC1=CC(=CC(=C1Cl)C)OC2=NC=C(C=C2)N	Inactive
16315034	COC1=CC=C(C=C1)CNC(=O)CCC2=CC=C(C=C2)S(=O)(=O)N3CCCCCC3	Inactive
1857652	CC(C)C1=NC2=C(C(=O)C3=CC=CC=C3N2C)C(=O)N1CCC4=CC=C(C=C4)OC	Inactive
972782	CC(C)C1=CC=C(C=C1)NC(=S)NC2CCCCCC2	Active
18559457	COC1=CC=C(C=C1)N(CC(=O)NC2=C(C=CC(=C2)Cl)OC)C3=NC4CS(=O)(=O)CC4S3	Inactive
1493476	CCOC(=O)CN1C=C(C2=CC=CC=C21)C=C3C(=O)N(C(=O)N(C3=O)C)C	Inactive
851892	COC(=O)NC1=NC(=C(S1)C(=O)C2=CC=CC=C2)C3=CC=CC=C3	Inactive
5308587	CC1=CC=CC=C1C2=NC(=C(O2)C)CN3CCC(CC3)C(=O)O	Active
5388992	CC[C@@]1(C[C@H]2C[C@@](C3=C(CCN(C2)C1)C4=CC=CC=C4N3)(C5=C(C=C6C(=C5)[C@]78CCN9[C@H]7[C@@](C=CC9)([C@H]([C@@]([C@@H]8N6C=O)(C(=O)OC)O)OC(=O)C)CC)OC)C(=O)OC)O.OS(=O)(=O)O	Inactive
135448827	C1=CC2=C(C=C1[N+](=O)[O-])SC(=N2)NC(=O)CSC3=NC(=CC(=O)N3)N	Inactive
6404647	C1CCC(CC1)NC2=C(N=NC(=N2)C3=CC=CC=N3)C4=CC=CC=C4	Active
5310103	COC1=C(C=C(C=C1)C2=NN=C3N2N=C(C=C3)SCC(=O)N4CCCCC4)OC	Active
784692	CC1=CC(=C(C=C1)C(=O)CC(=O)C2=CC=CC=C2C)O	Inactive
1180528	COC1=CC(=C(C=C1)C2=C(C(=NC(=N2)N)C(F)(F)F)C3=CSC=N3)O	Inactive
3237613	CC1=CON=C1NC(C2=C(C3=C(C=CC=N3)C=C2)O)C4=CC=CS4	Active
12005484	CCC1=CC=C(C=C1)C(=O)/C=C/NC2=CC=C(C=C2)S(=O)(=O)NC3=C(C(=NO3)C)C	Active
2021610	CC(=O)NC1=CC=C(C=C1)NC(=O)C2=CC=CC(=C2)C3=CC4=CC=CC=C4OC3=O	Inactive
2857172	CCC1=NN=C(S1)NS(=O)(=O)C2=CC=C(C=C2)N=CC3=C(NN(C3=O)C4=CC=C(C=C4)Cl)C	Active
781002	COC1=CC=C(C=C1)C2=NC(=NN2)N	Inactive
2814119	C1=CC(=CC=C1NC(=O)NC2=CN=C(C=C2)OC3=NC=NC4=C3C=CC(=C4)Cl)F	Inactive
2731962	C#CCSC1=NN=NN1C2=CC(=CC=C2)Cl	Inactive
5731123	CCN1C(=NC2=CC=CC=C2C1=O)/C=C/C3=CC=C(O3)[N+](=O)[O-]	Active
4335068	C1=CC=C(C(=C1)CN2C3=CC=CC=C3C(=C2O)N=NC(=S)NC4=CC=CC=C4F)Cl	Inactive
2711880	CC1=CN=C(C=N1)C(=O)NNC(=O)C2=CC=C(C=C2)Br	Inactive
15945750	CN(C)CCN(C)CC1=CC=CC=C1SC2=CC=CC3=CC=CC=C32.Cl	Inactive
135466156	CC1=C(OC2=C1C=C(C=C2)Br)C(=O)OC/C(=C(\C#N)/C3=NC4=CC=CC=C4N3)/O	Inactive
663630	CCCC1=NN=C(S1)NC(=O)CCC(=O)N2CCCCCC2	Inactive
19379	CN(C)CCOC(=O)COC1=CC=C(C=C1)Cl.Cl	Inactive
4909710	CC1=CC=C(C=C1)C2=C(OC3=CC=CC=C3C2=O)NC(=O)C4=CC=CO4	Active
2574483	CC1=CC=CC=C1NC2=NC(=NC(=N2)N)CN(CC=C)CC=C	Inactive
900596	CC1=CC=C(C=C1)NC2=NC(=NC(=N2)N)CN3CCCCCC3	Inactive
24685891	CC1=CC(=NC=C1)NC(=O)CCNS(=O)(=O)C2=CC=C(C=C2)NC(=O)C	Inactive
2987949	CC1=CC=C(O1)C2CC(=NN2C(=O)C3=CC=CO3)C4=CC=CS4	Inactive
22548540	C1CN(CCN1C2=CC=CC=C2)S(=O)(=O)C3=CC4=C(C=C3)NC(=O)C=C4	Inactive
24979473	CCCN(C1CCS(=O)(=O)C1)C(=O)CSC2=NN=C(N2CC=C)C3=CC=CC=C3OC	Inactive
645446	CCOC1=CC=CC=C1NC(=O)CN2C(=CC(=C(C2=O)C#N)COC)C	Inactive
888350	C1=CC(=CC=C1CC(=O)NC2=CC3=C(C=C2)C(=O)NC3=O)[N+](=O)[O-]	Inactive
3213	CC1=C2C=CN=CC2=C(C3=C1NC4=CC=CC=C43)C	Active
1084411	C1=CC(=CC=C1C2=CC=C(O2)C(=O)NC3=NC=CS3)Cl	Inactive
17585228	CCC(C)[C@@H](C(=O)NC(C)CCC1=CC=CC=C1)NC(=O)N2CC(=O)NC3=CC=CC=C32	Inactive
1338753	C1=CC=C(C=C1)S(=O)(=O)N(CC(=O)NC2=CC=CC=C2C(=O)O)C3=CC=C(C=C3)F	Inactive
2051050	CN(C)S(=O)(=O)C1=CC=C(C=C1)C(=O)NC2=NN=C(O2)C3=CC=CS3	Inactive
666096	CCCC1=C(C(N2C(=NC=N2)N1)C3=CC=C(C=C3)F)C(=O)OCC	Inactive
4171355	CC1=C(C=CC(=C1)[N+](=O)[O-])C2=CC=C(O2)C3NC4=CC=CC=C4C(=O)N3O	Active
4630	C1CCN(C1)CC#CCN2CCCC2=O	Inactive
5550364	CC(=O)/C(=N\NC1=CC=C(C=C1)Cl)/SC2=NN=C(N2C3=CC=CC=C3)C4=CC=CC=C4	Inactive
1452230	CCN1C(=NN=N1)SCC(=O)NCC2=CC3=C(C=C2)OCO3	Active
9119002	C1=CC=C2C(=C1)C=CC(=N2)C(=O)NNC(=O)C3=CC=C(C=C3)O	Inactive
6602529	COC1=CC=CC(=C1)C(=O)NC2CC3CCCC(C2)N3CC(=O)NC4=CC=CC=C4.Cl	Inactive
5823343	C1=CC=C(C(=C1)C(=O)O/N=C(\C2=NC=C(S2)[N+](=O)[O-])/N)Cl	Active
2514531	C1CCC(=CC1)CCNC(=O)COC(=O)CC2=C(C=C(C=C2)Cl)Cl	Inactive
446596	C[C@H]([C@H]1[C@@H](O1)C[C@H]2CO[C@H]([C@@H]([C@@H]2O)O)C/C(=C/C(=O)OCCCCCCCCC(=O)O)/C)[C@H](C)O	Active
16745874	CCCNC(=O)C1=CC2=C(C=C1)C(=O)C(=C(N2)C3=CC=C(C=C3)F)O	Active
9506757	CC(=O)NC1=CC=CC(=C1)C(=O)NCCC2=CC=CO2	Active
16189718	CCN1CCCC1CNCC2=CC(=C(C(=C2)Cl)OC)OCC.Cl	Inactive
3166012	C1CN(CCN1CC(=O)NCC2=CC=CC=C2)C(C3=CC=CC=C3)C4=CC=CC=C4	Inactive
1476082	CN1C(=NNC1=S)CNS(=O)(=O)C2=CC=C(C=C2)Br	Inactive
2790597	C1COCCN1CCCNC2=C3C=CC=CC3=NC4=CC=CC=C42	Active
2419560	C1CCC(C1)NC(=O)CN2C(=O)C(NC2=O)(C3=CC=CC=C3)C4=CC=CC=C4	Inactive
712408	C1=CC2=NC(=C(N2C=C1)C=O)C3=CC=C(C=C3)F	Active
5389401	CCOC1=CC=C(C=C1)/C(=C/2\C(N(C(=O)C2=O)C3=NOC(=C3)C)C4=CC=C(C=C4)C(=O)OC)/O	Inactive
1090957	CN1CCN(CC1)C(=O)C2CCN(CC2)S(=O)(=O)C3=CC=C(C=C3)F	Inactive
659223	CC1CCC2=C(C1)SC3=C2C(=O)N(C4=NN=C(N34)C)C5=CC=CC=C5	Inactive
135398579	C[C@@H](C(=O)C1=NC2=C(NC1)N=C(NC2=O)N)O	Inactive
135411400	C1=CC=C(C=C1)/C(=N/O)/C2=NOC(=O)N2	Active
2876575	CCC(=O)NC(C1=C(C2=C(C=CC=N2)C=C1)O)C3=CC=CC=C3OC	Active
1487669	C1=CC(=CC(=C1)C(F)(F)F)COC2=CC(=C(C=C2)C=O)O	Active
3243386	C1=CC=C(C=C1)C2=NN=C(O2)NC3=NC4=C(C=CC=C4S3)F	Inactive
5362065	C=CC1=C(N2[C@@H]([C@@H](C2=O)NC(=O)/C(=N\OCC(=O)O)/C3=CSC(=N3)N)SC1)C(=O)O	Active
27200	CS(=O)(=O)C1=CC=C(C=C1)[C@H]([C@@H](CO)NC(=O)C(Cl)Cl)O	Active
1557339	CC1=CC=CC=C1N2C(=O)/C(=C/C3=CC=CO3)/C(=O)NC2=S	Inactive
5340	C1=CC(=CC=C1N)S(=O)(=O)NC2=NC=CS2	Active
745113	CCOC(=O)C1=CC=C(C=C1)N2C(=C(CC2=O)C(=O)OC)C	Inactive
7080746	CCOC(=O)N1CCN(CC1)C2=CC(=O)N(C(=O)N2)C3=CC=C(C=C3)C	Active
823976	CC1=NC(=CC=C1)NC(=O)C2=CC=C(O2)[N+](=O)[O-]	Active
938810	C1=CC=C2C(=C1)C=C(C(=O)N2)COC(=O)C3=CC(=CC=C3)[N+](=O)[O-]	Inactive
44143061	CCC(CO)OC1=CC(=C2C(=C1)N(C=N2)C(C)C)NC(=O)C3=CC(=CC=C3)F	Inactive
1791461	CN1CCN(CC1)C(=S)NC(=O)C2=CC(=C(C(=C2)OC)OC)OC	Inactive
653708	CCOC1=CC=C(C=C1)CN(CC2=CC=CO2)C(C3=CC=CS3)C4=NN=NN4C(C)(C)C	Inactive
3136571	CCC1=CC2=C(C=C1)NC(=O)C23NN=C(S3)C4=CC=CC=C4	Inactive
3786947	CC1=CC=CC=C1C2=NC3=C(C=C(C=C3)Cl)C(=O)N2O	Inactive
3984988	CC1=CC=CC2=NC(=CN12)CSC3=NN=C(S3)NC4=CC=C(C=C4)OC	Active
663753	CCC1=NN=C(S1)NC(=O)CCC(=O)N2CCCC2	Inactive
746752	C1COCCN1C2=NC3=C(C=CC=C3O)C=C2	Inactive
4827360	C1=CC=NC(=C1)C(=O)NNC(=O)C2=CC=C(C=C2)OC(F)F	Inactive
6469048	C1CN(CCN1CC(=O)NCCC2=CC=CC=C2)S(=O)(=O)C3=CC=CC=C3	Inactive
350702	CC1=CC=C(C=C1)NC2=C3C=NN(C3=NC=N2)C	Inactive
1295033	COC1=CC(=C(C=C1NC(=S)NC2=CC(=CC(=C2)Cl)Cl)Cl)OC	Inactive
2087430	C1COCCN1S(=O)(=O)C2=CC=C(C=C2)NC(=O)COC(=O)CCC3=NC4=CC=CC=C4S3	Inactive
5329	CC1=CC(=NO1)NS(=O)(=O)C2=CC=C(C=C2)N	Active
4205295	CCOC(=O)C1CCN(CC1)C(C2=CC(=C(C(=C2)OC)OC)OC)C3=C(N4C(=NC(=N4)C)S3)O	Inactive
7113449	CC1=C(OC(=N1)C)C(=O)NC2=NC=C(S2)[N+](=O)[O-]	Inactive
15998609	C1=CC=C(C(=C1)C(=O)N/C(=N/C2=NC3=CC=CC=C3O2)/N)Br	Inactive
2930652	COC1=CC(=C(C=C1)OC)C2=C3C=C(C(=O)C=C3OC4=CC(=C(C=C42)O)O)O	Active
663545	CC(C)[C@@H](C(=O)OC)NC(=O)NCC1=CC(=CC=C1)OC	Inactive
657549	C1=CN=C(C=C1C(=O)C=[N+]=[N-])C(=O)C=[N+]=[N-]	Active
4374043	C1=CC=C2C(=C1)C(=O)N(C=N2)NC(=O)C3=CC=CC=C3F	Inactive
1315290	C1COCCN1C2=C(C=C(C=C2)NC(=O)CSC3=NC4=CC=CC=C4S3)Cl	Active
2738116	CCCSC(=S)C1=C(NN(C1=O)C2=CC=CC=C2)C	Inactive
2486837	CC1=CC(=C(C=C1)C)S(=O)(=O)N2CCN(CC2)CC3=C4C=CC=NC4=C(C=C3)O	Active
24982028	CC1=CC=C(C=C1)C2(C(=O)N(C(=O)N2)CC(=O)NC3=NC(=CS3)C4=CC=CC=N4)C	Inactive
1880649	CC1=C(C(=NO1)C2=CC=CC=C2)C(=O)NC(=S)NNC(=O)C3=CC=CC=C3O	Active
2105353	CC1=CSC(=N1)NC(=O)C2=NC3=CC=CC=C3C=C2	Inactive
2768086	CC1=CC2=NC(=CC(=O)N2N1)CSC3=CC=C(C=C3)Cl	Inactive
804965	CC(=O)C1=C(C2=CC=CC=C2S1)OC(=O)C3=CC=CO3	Inactive
135521558	COC1=CC=CC(=C1O)/C=N/NC2=C(C(=NC=N2)Cl)N	Active
3920151	COC1=C(C=CC(=C1)SC)C(=O)NNC(=O)C2COC3=CC=CC=C3O2	Inactive
24686149	CC1=C(C=CC(=C1)Cl)OCCCC(=O)OC(C)C(=O)NC2=CC=C(C=C2)NC(=O)C	Inactive
24816903	C1CCC(C1)C(=O)NC2=CC=NN2C3CCN(CC3)CC4=CC=C(C=C4)Cl	Inactive
1454284	CC1=C2C(=CC=C1)C=C(C(=N2)N3CCC(CC3)O)C#N	Active
3135755	C1=CC=C(C=C1)CCCNC(=S)NC2=CC=C(C=C2)Cl	Active
41774	C[C@@H]1[C@H]([C@@H]([C@H]([C@H](O1)O[C@@H]2[C@H](O[C@@H]([C@@H]([C@H]2O)O)O[C@@H]3[C@H](OC([C@@H]([C@H]3O)O)O)CO)CO)O)O)N[C@H]4C=C([C@H]([C@@H]([C@H]4O)O)O)CO	Inactive
23704906	C1=CC=C(C=C1)C2=CC(=O)N(C(=C2)C3=CC=CC=C3)[O-].[Na+]	Active
807121	CC1=C(C2=CC=CC=C2N1CC(=O)O)C=O	Inactive
7150806	CC1=CC=CN2C1=NC(=C2)CCNS(=O)(=O)C3=CC(=C(C=C3)OC)OC	Inactive
2997659	CCN1C(=O)C(=C(N(C1=O)CC2=CC=CC=C2)N)C(=O)CN3CC(OC(C3)C)C	Inactive
5310030	CCN1C(=O)C=C(NC1=O)N2CCC3(CC2)OCCO3	Inactive
5073035	COC1=CC=C(C=C1)NC(=S)N(CCCN2CCCC2)CC3=CC=CO3	Inactive
2800424	CC1=CC=C(C=C1)N2C(=C(C=N2)C#N)N	Inactive
691299	CC(=O)C1=C(NC(=NC1=S)C2=CC=CC=C2)N3CCCC3	Inactive
2498564	CC1=CC=CC=C1CSCC(=O)NC(=O)NC(C)(C)C	Inactive
5578	COC1=CC(=CC(=C1OC)OC)CC2=CN=C(N=C2N)N	Active
379337	C1=CC=C(C=C1)C2=NN=C3C4=CC=CC=C4C(=O)C3=C2	Inactive
62881	CC(=O)N(CCCCCNC(=O)CCC(=O)N(CCCCCNC(=O)CCC(=O)N(CCCCCN)O)O)O.CS(=O)(=O)O	Active
2431769	CCCCNC(=O)/C=C/C1=CC=C(C=C1)S(=O)(=O)NC2=CC=C(C=C2)OC	Inactive
659683	CCOC(=O)NC(C(F)(F)F)(C(F)(F)F)NC1=C(C2=C(S1)CN(CC2)C)C(=O)OC	Inactive
1933021	C1=CC=C(C=C1)/C=C/C(=O)NC(=S)NNC(=O)C2=CC=CO2	Inactive
135671630	C/C(=N\NC(=O)CN1CCCCC1)/C2=CC=CC=C2O	Inactive
769060	C1CCC(C1)(C2=CC=CC=C2)C(=O)NCC3=CC=CO3	Inactive
7718248	C1=CC=C(C=C1)C2=NN=C(O2)NC(=O)COC(=O)CC3=C(C=CC=C3Cl)F	Inactive
823141	CCC(=O)NNC1=CC(=O)C2=C(N1)N(C(=O)N(C2=O)C)C	Inactive
16196223	CC1=CC(=CC(=[N+]1C2=CC=C(C=C2)OC)C)/C=C\3/N(C4=CC=CC=C4S3)C.[I-]	Active
3237494	CCOC(=O)N1CCC(CC1)N2C(=O)C3=CC=CC=C3N=C2SCC(=O)NCCC4=CCCCC4	Inactive
8034918	COC1=CC=CC=C1C2=NC3=C4C=CC=CC4=NC(=S)N3N2	Inactive
41684	CC(=O)OC1=CC=CC=C1C(=O)NC2=NC=C(S2)[N+](=O)[O-]	Active
24981590	CCN(CC(=O)NC1=C(C=CC=C1F)F)C(=O)C2=C(C=CC(=C2)S(=O)(=O)N3CCOCC3)N4CCCC4	Inactive
237338	CC1=C(N=C(N1)N=NC2=CC=CC=C2)N=NC3=CC=CC=C3	Active
4780082	C1=CC=C(C=C1)OCCCC(=O)NNC(=O)C2=CC=NC=C2	Inactive
5719375	CC[N+]1=C(N(C2=C1C=C(C=C2)C3=NC4=CC=CC=C4S3)C5=CC=CC=C5)/C=C/N(C)C6=CC=CC=C6.[I-]	Active
4037994	C1C2C=CC1C3C2C(=O)N(C3=O)CC(=O)NC4=NC(=CS4)C5=CC=CC=N5	Inactive
24980471	C1CN(CCC1C(=O)NNC(=O)C2=CC=CC=C2O)S(=O)(=O)C3=CC=CC=C3C(F)(F)F	Active
24819542	C1=CC=C2C=C(C(=CC2=C1)C(=O)NNC(=O)NC3=CC=C(C=C3)Br)O	Active
3990384	CC1=CC(=CC=C1)NC2=NN=C(S2)SCC3=CN4C=CC=CC4=N3	Active
7189883	COC1=CC=CC=C1C(=O)NC2=NC3=CC4=C(C=C3S2)OCCO4	Inactive
2158928	CCCN(CCC)S(=O)(=O)C1=CC=C(C=C1)C(=O)NC2=NN=C(O2)C3=CC(=CC=C3)OC	Inactive
24817862	CN(CC(=O)NC1=C(C=CC=C1Cl)Cl)C(=O)C2=CC=CC=C2SCC(=O)N3CCCC3	Inactive
44143147	CCC[C@@H](CN1CCC[C@H]1CN2[C@H](CN=C2N)CC3=CC=CC=C3)N4C[C@H](N(C4=N)CCCC5CCCC5)[C@H](C)CC	Active
838258	C1=CC=C(C=C1)C2=NC(=S)C3=CC=CC=C3N2	Inactive
2929884	CCCC(=O)NC(C1=CC=CS1)C2=CC(=C3C=CC=NC3=C2O)Cl	Active
5389480	CC1=C(C(=O)OC2=C(C(=C(C=C12)Cl)O)CN3CCCCC3)C	Inactive
3243120	COC(=O)C1=CC=CC=C1S(=O)(=O)N(CCCN2CCOCC2)CC3=CC=CS3.C(=O)(C(=O)O)O	Inactive
9550427	CCOC(=O)N1CCN(CC1)C2=C(C(=O)C2=O)NCCCN3CCCCCC3	Active
2411748	CC(C)CNC(=O)COC(=O)C1=C(C=CC(=C1)SC)Cl	Inactive
60063	C1CC1N2C=C(C(=O)C3=CC(=C(C(=C32)Cl)N4CCC(C4)N)F)C(=O)O	Active
748124	CC1=CN(C(=N1)C)C(=O)C2=CC(=CC=C2)Br	Inactive
844040	CC1=CC(=NC=C1)NC(=O)C2=CC=C(O2)[N+](=O)[O-]	Active
2374099	CCN(CC1=CC=CC=C1)C(=S)NC(=O)C2=CC=CC=C2Br	Inactive
135516039	CCC1(CC2=CC=CC=C2C3=C1C(=O)NC(=N3)CN(CC)CC)CC	Inactive
18552900	CC1=CC(=CC(=C1O)Br)/C(=C\2/C=C(C(=O)C(=C2)Br)C)/C3=CC=CC=C3S(=O)(=O)[O-].[NH4+]	Inactive
5017142	C1=CC=C2C(=C1)C(=C(O2)C(=O)N)NC(=O)C3=CC=C(O3)[N+](=O)[O-]	Active
5083852	C1=COC(=C1)C2=NN=C(O2)NC(=O)C3=CC=C(C=C3)C#N	Inactive
4879018	C1CCN(CC1)S(=O)(=O)C2=CC=CC(=C2)NC(=O)CN3C=CC(=N3)C(F)(F)F	Active
3617076	CC(C1=NC2=CC=CC=C2N1)NC(=O)CC3=CC=CC=C3	Inactive
2945472	CC1=CC=C(C=C1)C2=NC3=C(C=NN3C(=C2)C(F)F)C(=O)N4CCN5CCCC5C4	Inactive
244989	CC1=C(C(=O)C2=C(C1=O)N3CC4C(C3(C2COC(=O)N)OC)N4C)N	Active
5307969	CC(C)CC1=CC(=NO1)C(=O)NCCN2CCOCC2	Active
4787678	CN1C2=CC=CC=C2N=C1CC(=O)NNC(=O)C3=C(C=C(C=C3)F)F	Inactive
23723114	CC1=C(C(=NN1)C)CCCCOC2=CC=C(C=C2)OC.Cl	Inactive
6398918	CCOC(=O)CC(=O)CSC1=NC2=C(C3=CC=CC=C3N2)N=N1	Inactive
265711	CC1=CC=C(C=C1)C2=C(C(=O)C3=CC=CC=C3O2)O	Active
2858902	COC(=O)C1=NN(C(C1)(C2=CC=CC=C2)O)C(=O)C3=CC=C(C=C3)Cl	Inactive
16187221	COC1=CC2=C(C=C1)C=C(C=C2)C3=C(C=NN3)CN4CCCCO4	Inactive
18575177	CCNC1=NC2=NN=C(N2C(=N1)NCC)SCC(=O)NC3=C(C=CC(=C3)Cl)OC	Inactive
16875665	CC[N+]1=C2C=C(C=CC2=NC3=CC=CC=C31)N(CC)CC.[I-]	Inactive
3108626	C1=CC=C(C=C1)NC(=O)C(=O)NNC(=O)COC2=CC3=CC=CC=C3C=C2	Inactive
919597	C1=CC=C2C(=C1)N=C(S2)NNC(=O)C3=CC=C(C=C3)F	Inactive
2107051	COC1=CC(=CC(=C1OC)OC)CCC(=O)NCC2=CC=C(C=C2)F	Inactive
746249	CCOC(=O)C1=CC(=C(N=C1C)C)NC(=O)OC	Inactive
2516099	C1COC2=C(O1)C=CC(=C2)SCC(=O)N(CCC#N)C3=CC=C(C=C3)F	Inactive
17105175	C=CCN1CCN(CC1)C(=O)C2=CC3=C(C=C2)OCO3	Inactive
2876596	CCCC(=O)NC(C1=C(C2=C(C=CC=N2)C=C1)O)C3=CC=CC=C3OC	Active
2954649	CCOC(=O)C1=CC=C(C=C1)NC(=S)NNC(=O)C2(CC2(Cl)Cl)C	Inactive
893917	CC1=CC=CC=C1C(=O)NC2=C(C=C(C=C2)O)C(=O)O	Inactive
3769681	CCOC(=O)C(C)SC1=NC(=NC=C1OC)C2=CC=CC=N2	Inactive
5307829	CC1=C(N=C(O1)C2=CC=CC=C2F)CS(=O)(=O)CC(=O)N3CCC4=CC=CC=C4C3	Active
15945060	C1=C(C=C(C(=C1O)O)O)C(=O)OCC2[C@H]([C@@H]([C@@H]([C@@H](O2)OC(=O)C3=CC(=C(C(=C3)O)O)O)OC(=O)C4=CC(=C(C(=C4)O)O)O)OC(=O)C5=CC(=C(C(=C5)O)O)O)OC(=O)C6=CC(=C(C(=C6)O)O)O	Active
1878681	CC1=C(C2=C(O1)C=CC(=C2)OC(=O)C3=CC=CO3)C(=O)OCCOC	Inactive
1387044	CC1(CC2=C(CO1)C(=NC3=C2C(=NS3)NC(=O)C4=CC=CC=C4)N5CCOCC5)C	Inactive
2876731	CCCC(=O)NC(C1=C(C2=C(C=CC=N2)C=C1)O)C3=CC=CC=C3Cl	Active
3132681	COC1=CC=C(C=C1)C(=O)NC(=S)NNC(=O)CC2=CC=CS2	Inactive
1909008	CCCCN1C(=C(C2=C1C3=CC=CC=C3C(=C2)OC)C(=O)O)C	Inactive
16189922	COC1=CC2=C(C=C1)C=C(C=C2)C(=O)C3CCCN(C3)CC4=CC=CC=N4	Inactive
3728472	C1=CC=C(C(=C1)C2=C3C=C(C(=O)C=C3OC4=CC(=C(C=C42)O)O)O)[N+](=O)[O-]	Active
18208	C1=C(NC=N1)[N+](=O)[O-]	Inactive
44143073	CCC(CO)OC1=CC(=C2C(=C1)N(C=N2)C(C)C)NC(=O)C3=CC=CC4=CC=CC=C43	Inactive
54705095	CCO.C[C@@H]1[C@H]2[C@@H]([C@H]3[C@@H](C(=O)C(=C([C@]3(C(=O)C2=C(C4=C1C=CC=C4O)O)O)O)C(=O)N)N(C)C)O.O.Cl	Active
16290089	CCOC(=O)C1CCN(CC1)C(=O)C(C)OC2=CC=C(C=C2)C(=O)C3=CC=CC=C3	Inactive
3794983	C1=CC=C(C=C1)C(=O)NNC(=O)C2=CC=C(O2)[N+](=O)[O-]	Active
2927523	CC(C)CC(=O)NC(C1=C(C2=C(C=CC=N2)C=C1)O)C3=CC=CS3	Active
780684	CC1=CC=C(C=C1)C(=O)NC2=NC3=CC=CC=C3N2CCN4CCCC4	Inactive
4628	CCN1C=C(C(=O)C2=CC3=C(C=C21)OCO3)C(=O)O	Active
3466003	CC1=CC=CN2C1=NC3=C(C2=O)C=C(S3)C(=O)NCC(C)C	Inactive
85844	C1=CC=C2C(=C1)C(=O)C3C(C2=O)O3	Inactive
2238406	CC(C)(C)C(=O)NC(=S)NNC(=O)C1=C(C=C(C=C1)Cl)Cl	Inactive
3778366	CC1=CC(=NN1C2=NC3=C(C4=C(S3)COC(C4)(C)C)C(=N2)SCCN(C)C)C	Inactive
7466646	CC1=CC(=NO1)NC(=O)CSCC(=O)OCC(=O)NC2=CC=CC=C2C(=O)C	Inactive
5079112	CCC1CCCCN1CC2=NC3=C(N2CC4=CC=CC5=CC=CC=C54)C(=O)N(C(=O)N3C)C	Inactive
1147047	CCOC(=O)C1=CC=C(C=C1)NC(=O)CN2C=NC3=C2C=C(C(=C3)C)C	Active
1484590	CC(C)(C)OC(=O)N(CC1=CC=CC=C1)S(=O)(=O)C	Inactive
4879303	CC1C(=O)N(C(=N)S1)C2=NC=C(S2)CC3=CC=C(C=C3)C	Inactive
17393542	C1=CC=NC(=C1)C2=CSC(=N2)NC(=O)COC3=CC(=CC=C3)Cl	Inactive
822515	C1CCC2=C(C1)C(=CS2)C(=O)NC3=NC=CS3	Inactive
4411540	CCCCCN1C2=CC=CC=C2N=C1C(CC3=CC=CC=C3)NC(=O)C	Inactive
660000	CCN1C=C(C(=O)C2=CC(=C(C=C21)N3CCSCC3)F)C(=O)OCC	Active
24818643	CC1=CC(=C(C=C1)C)NC(=O)NNC(=O)C2=CC3=CC=CC=C3C=C2O	Active
20888933	C1CCC2=NC3=C(C=CC(=C3)C(=O)N4CCN(CC4)C5=CC=C(C=C5)Cl)C(=O)N2CC1	Inactive
2920952	CCCCC(=O)NC(C1=CC=C(C=C1)N(CC)CC)C2=C(C3=C(C=CC=N3)C=C2)O	Active
25161902	CC(COC)NC(=O)CSC1=NC2=C(O1)C=CC(=C2)S(=O)(=O)N3CCCCC3	Inactive
7587801	CN(C)CCN1C2=C(CCC2)C(=NC1=O)SCC(=O)NC3=CC=CC4=CC=CC=C43	Inactive
1969904	C1=CC(=C(C=C1Cl)Cl)C(=O)NNC(=O)C2=NC=CN=C2	Inactive
3923766	CC1CN(CCN1C(=S)NCC2=CC=CC=C2)C3=C(C=C4C(=C3OC)N(C=C(C4=O)C(=O)O)C5CC5)F	Active
2997875	C1=CC=C2C(=C1)NC3=C(S2)N=CC(=C3)C(F)(F)F	Inactive
1980941	C1=COC(=C1)C(=O)NC(=S)NNC(=O)COC2=C(C=C(C=C2)Cl)Cl	Inactive
1715432	CC1=CC=C(C=C1)C(=O)C(=C2SCCCS2)C(=O)/C=C/C3=CC=CC=C3	Inactive
558807	C1CCN(CC1)S(=O)(=O)C2=CC=CC(=C2)C(=O)N3CCOCC3	Inactive
2214185	CCOC1=C(C=CC(=C1)CNC2=NC=CS2)OCC=C	Inactive
54685734	CC1(C2CC3C(C(=O)C(=C(C3(C(=O)C2=C(C4=C1C=CC=C4O)O)O)O)C(=O)N)N(C)C)O	Active
2881419	CN1C2=CC=CC=C2N(C1=N)CC(=O)C3=CC(=C(C=C3)Cl)Cl.Br	Inactive
925467	CC1=CC(=C(C=C1)C)C(=O)NC2=CC=CC=C2NC(=O)C	Inactive
3158842	C1=CSC(=C1)C(=O)COC(=O)CCCC(=O)NC2=CC=C(C=C2)F	Inactive
847801	C1CN(CCC1C(=O)N)S(=O)(=O)CC2=CC=CC=C2Cl	Inactive
2084313	CC1=NC2=C(C=C1)C(=CC(=C2OCC3=NN=C(O3)C4=CC=CC=C4Br)Cl)Cl	Inactive
5196396	COC1=C(C=C(C=C1)CCC(=O)OCC(=O)NC2=CC=CC=C2OC(F)F)OC	Inactive
3333039	CCN1C=C(C(=O)C2=CC(=C(C=C21)N3CCN(CC3)C(=O)C4=CC=CO4)F)C(=O)NCCCN(CC)CC	Active
2020	CCCCCC(CC(=O)NO)C(=O)NC(C(C)C)C(=O)N1CCCC1CO	Active
3179735	COC1=C(C=C(C=C1)C2=NN(N=N2)CC(=O)N(CC(=O)NC3CCCC3)C4=CC=CC=C4)OC	Inactive
658692	C1C(CC(=O)C=C1O)C2=CC=CO2	Inactive
5215151	CC1=CC=C(C=C1)C(=O)NCCN2C=C(C3=CC=CC=C32)SCC(=O)N4CCOCC4	Inactive
135415474	CN1CC(=O)NC1=NC(=O)C23CC4CC(C2)CC(C4)C3	Inactive
4183195	CCOC(=O)C1=CC=C(C=C1)C2=CC=C(O2)C3NC4=CC=CC=C4C(=O)N3O	Active
16582831	C1CN(CCC1C2=NC3=CC=CC=C3N2)S(=O)(=O)C4=CC=C(C=C4)Br	Inactive
5969577	COC1=C(C=CC(=C1)/C=C\2/C(=O)N(C(=S)S2)C(C3=CC=CC=C3)C(=O)O)O	Inactive
9583744	C1=C(C=NC(=C1Cl)/C=N/NC(=S)N)C(F)(F)F	Active
44142292	COC1=C(C=C2C(=C1)C=NC(=C2C3=CC=C(C=C3)C(F)(F)F)C4=CC=CC=C4)OC	Inactive
3957047	CCS(=O)(=O)N1CC2=CC=CC=C2CC1C(=O)NC3=NC4=CC=CC=C4S3	Inactive
3413292	CC1=C(N=CC=C1)NC(=O)C2=CC3=C(C=C2)OCO3	Inactive
659169	CC1=CC(=O)OC(=C1C(=O)NCC2=CC(=C(C=C2)OC)OC)C	Inactive
5353	COC1=C(C=CC(=C1)S(=O)C)C2=NC3=C(N2)C=CC=N3	Inactive
6893971	COC1=C(C=C(C=C1)/C=N/NC(=S)SC)OC	Active
5309888	CC1=CSC(=N1)NC(=O)CSC2=NN=C(N2C3=CC=C(C=C3)OC)CC4=CC=CN4C	Active
16196998	CC(=O)N1C=C(C2=CC=CC=C21)[C@H]3C[C@H](OC(=C3)C(=O)NCC#C)OCCCCO	Inactive
1129760	CC(C)NC(=O)CN1C2=C(CCC2)C(=N1)C(F)(F)F	Inactive
5411990	C1=CC(=CC=C1C(=O)NNC(=O)/C=C/C2=CC=C(O2)[N+](=O)[O-])F	Active
8016699	COC1=C(C(=C(C2=C1C(=O)C=C(O2)C3=CC=CC=C3)O)O)OC	Active
16196778	C[C@@H](C(=O)NC1=NC2=CC=CC=C2S1)N3C(=O)C4CC=CCC4C3=O	Inactive
1814	CCC1=CN(C(=O)NC1=O)C2CC(C(O2)CO)O	Active
35370	CC1=CN(C(=O)NC1=O)[C@H]2C[C@@H]([C@H](O2)CO)N=[N+]=[N-]	Active
16001487	CCN1C=C(C(=O)C2=C1C=CC(=C2)S(=O)(=O)N(C)C3CCCCC3)C(=O)OC	Inactive
3499281	CC1=CC2=C(N1)C=CC(=C2)CNS(=O)(=O)N(C)C	Active
36339	CCOC(=O)C1=CN=CN1C(C)C2=CC=CC=C2	Inactive
6901628	C1=CSC(=C1)/C=N/NC(=O)CN2C=CC(=N2)C(F)(F)F	Inactive
24983177	C1CN(CCC1C(=O)NNC(=O)C2=CC=CC=C2O)S(=O)(=O)C3=C(C=CC=C3Cl)Cl	Active
761546	C1=CC2=C(C(=C(C=C2Br)Br)O)[N+](=C1)[O-]	Active
2139613	CC1=NN=C(S1)SCC(=O)NCC2=CC3=C(C=C2)OCO3	Active
1933110	COC1=CC=C(C=C1)/C=C/C(=O)NC(=S)NNC(=O)CC2=CC=CS2	Inactive
9704647	CC1=CC=C(C=C1)NCCCC(=O)N/N=C(\C)/C2=CC=CC=N2	Inactive
4077805	CC1=CC=C(O1)C2=CSC3=C2C(=O)N(C(=S)N3)CC=C	Inactive
2808311	CC1=CSC2=NC=NC(=C12)NNC(=O)C3=CC=C(C=C3)Cl	Inactive
645291	CC1=CC(=C2C=C(C(=O)NC2=C1)CN(C3CCCCC3)C(=O)C)C	Inactive
2766326	C1CCN(CC1)CCCOC2=CC=C(C=C2)CN3CCCCC3	Inactive
2007999	CC(C)C1=NC2=C(C3=C1CCC3)C4=C(S2)C(=NC=N4)SCC(=O)N	Inactive
7314670	CCOC1=CC=C(C=C1)/C=C/C(=O)C2=C(C(=O)C=CC(=C2)Br)O	Active
22332588	CC1=CC(=CC(=C1)NC(=O)CSC2=NC3=CC=CC=C3N=C2N4CCCCC4)C	Inactive
1932902	C1=CC(=CN=C1)C(=O)NNC(=S)NC(=O)C2=CC=C(C=C2)F	Inactive
18109111	CC1=C(OC2=C1C=C(C=C2)Br)C(=O)NNC(=O)C3=CC=CC=C3O	Active
751040	CC1=C(C=CC(=C1)Cl)OCC(=O)NNC(=O)C2=NC=CN=C2	Inactive
73949	C1COC(=O)N1	Active
1330	CCCN1C2=C(C(=O)N(C1=O)CCC)NC(=N2)C3=CC=C(C=C3)S(=O)(=O)O	Inactive
895197	CC1=CC(=C(C=C1Cl)OC)NC(=O)CSC2=CC=CC=C2	Inactive
1931295	COC1=CC(=CC(=C1)C(=O)NNC(=O)C(=O)NC2=CC(=C(C=C2OC)Cl)OC)OC	Inactive
874720	COC(=O)C1=C(C2=CC=CC=C2S1)N	Active
3390590	CCN1C=C(C(=O)C2=CC(=C(C=C21)N3CCN(CC3)C(=S)NCC=C)F)C(=O)O	Active
3325323	C1=CC=C2C(=C1)C(=O)C3=CC(=C(C=C3C2=O)Cl)NC(=O)COC(=O)CN4C=NC5=CC=CC=C54	Inactive
12303047	C1=CC(=CC=C1N/C(=N/C(=NCCCCCCN=C(/N=C(/NC2=CC=C(C=C2)Cl)\N)N)N)/N)Cl.Cl	Active
3090143	CCCCCOC(=O)C1=C(NC(=O)NC1C2=CC=C(C=C2)OC)C	Inactive
5724239	C/C(=N\NC(=O)CC1=CC=C(C=C1)Cl)/C2=CC=CC=N2	Inactive
659396	CCNC(=O)NN1C(=NN=C1C)C	Inactive
7714690	CCC1=CC=CC=C1N2C(=O)[C@@H]3CC4=CC=CC=C4CN3C2=O	Inactive
935600	CC(C)COC1=CC=C(C=C1)S(=O)(=O)N2C=C(C(=O)NC2=O)F	Active
18968508	CCCCC(CC)CN=C(N)NC(=NCCCCCCN=C(N)NC(=NCC(CC)CCCC)N)N.Cl	Active
800271	CCOC(=O)N1CCN(CC1)C(=S)NC	Inactive
24980197	CCCCN1C(=C(C(=O)NC1=O)N(CC(C)C)C(=O)COC(=O)CC2=CC(=CC=C2)OC)N	Inactive
2724040	CC[C@@]12CCCN3C1C4=C(CC3)C5=CC=CC=C5N4C(=O)C2	Inactive
3709702	CCOC(=O)C(C)ON1C(=O)C2=CC=CC=C2N=C1N3C(=CC(=N3)C)C	Inactive
729789	CCCC1=C(C2=C(NN=C2OC1=O)C)C	Inactive
2553487	C1=CC=C(C(=C1)C(=O)NCC(=O)NCC2=CC=NC=C2)F	Inactive
4686761	COC1=CC=C(C=C1)C2=NN=C(O2)NC(=O)C3=CC=C(C=C3)F	Active
9635063	CCCC(=O)NC1=CC=C(C=C1)C(=O)N/N=C/C2=CC=C(O2)[N+](=O)[O-]	Active
7767186	C1=CC=C(C=C1)C2=NN=C(O2)NC(=O)COC(=O)/C=C/C3=CC=C(C=C3)F	Inactive
843258	C1=CC(=CC(=C1)C(=O)NN)CN2C=C(C(=N2)[N+](=O)[O-])Br	Active
5307447	CCC1=C(SC(=C1C#N)NC(=O)C2=NOC(=C2)C3CC3)C	Inactive
11957222	CCCC1=CC(=NO1)C(=O)NC2=NOC(=C2)C	Active
18648741	C[C@H](CC1=CN=CN1)N.Cl	Inactive
3157242	CC1=CC(=CC=C1)NC(=O)CN2C=C(C3=CC=CC=C32)C(=O)C4=CC=CO4	Active
5742533	CC1=CC(=CC(=C1)C(=O)/C=C/2\NC(=O)CS2)C	Inactive
24686562	CN(CC(=O)NC1=CC=C(C=C1)OC)C(=O)CCCSC2=NC3=CC=CC=C3N2	Inactive
24981296	C1=CC(=C(C=C1C(F)(F)F)NC(=O)C2=CC=C(O2)[N+](=O)[O-])N3C=NC=N3	Active
1289370	CC(C)CNS(=O)(=O)C1=CC=C(C=C1)CCC(=O)NCC2=CC=C(C=C2)Cl	Inactive
44142344	CC(C1=CC(=C2C=CC=NC2=C1O)Cl)NC(=O)C	Inactive
774021	C1COCCN1C2=CC=C(C=C2)NC(=O)C3=CC=C(O3)[N+](=O)[O-]	Active
7161890	CN1C=C(C(=O)N(C1=O)C)S(=O)(=O)N2CCN(CC2)C3=CC=CC=C3F	Inactive
3241753	C1COCCN1C(CNC(=O)C2=CC=CO2)C3=CN=CC=C3	Inactive
135606112	C1=CC=C(C(=C1)/C=N/NC(=O)CCC(=O)NC2=CC=C(C=C2)Br)O	Inactive
2999331	CN1C2=C(C(=O)N(C1=O)C)N(C=N2)CC(=O)NC3=CC=CC(=C3)C(=O)OC	Inactive
936065	CC1=CC=C(C=C1)OC2=NC(=NC3=CC=CC=C32)C4=CC=CC=N4	Inactive
23703286	CO/N=C(\C1=CN=C(S1)N)/C(=O)N[C@H]2[C@@H]3N(C2=O)C(=CCS3)C(=O)[O-].[Na+]	Active
2062646	CCOC1=CC=C(C=C1)NC(=O)CCC(=O)NNC(=O)NC2=CC(=CC=C2)Cl	Inactive
3380930	COCCN1C2=C(C=C(C=C2)S(=O)(=O)N)SC1=NC(=O)C3=C(SC(=C3)Cl)Cl	Inactive
1318	C1=CC2=C(C3=C(C=CC=N3)C=C2)N=C1	Active
756083	CC1=C(C=C(C=C1)NC(=O)C2=CC=C(O2)[N+](=O)[O-])C	Active
721948	C1=CC(=CC=C1C#N)NC(=O)NC2=CC=C(C=C2)Cl	Active
3772903	CCC(C)NC(=O)C1=CN(C2=CC(=C(C=C2C1=O)F)N3CCN(CC3)C(=O)C4=CC=CO4)CC	Active
7614593	CC1=CC=C(C=C1)CSC2=NN=C(O2)[C@@H]3CCCN3C(=O)OC(C)(C)C	Inactive
36605	C[N+](C)(C)CCOP(=O)([O-])OP(=O)([O-])OC[C@@H]1[C@H]([C@H]([C@@H](O1)N2C=CC(=NC2=O)N)O)O.[Na+]	Inactive
16409834	CN1C(=NN=N1)N=N/C(=N/NC2=CC=CC=C2)/C3=CC=CC=C3	Active
1632077	CCC1=NN=C(S1)NS(=O)(=O)C2=CC=C(C=C2)NC(=S)NC3=CC=C(C=C3)F	Active
298	C1=CC(=CC=C1C(C(CO)NC(=O)C(Cl)Cl)O)[N+](=O)[O-]	Active
9635036	C/C(=N\NC1=NC2=CC=CC=C2S1)/C3=CC=CS3	Inactive
3432038	C1C2CC(C1C=C2)C(=O)OCC(=O)NC3=CC=C(C=C3)[N+](=O)[O-]	Inactive
2809600	CN1C=CC=C1CN(CC2=CC=C(C=C2)OC)S(=O)(=O)C3=CC=C(C=C3)F	Inactive
4168230	CC1=C(C=CC(=C1)NC(=S)N(CCN2CCCCC2)CC3=CC=CO3)Cl	Inactive
2108797	CCN1C(=O)C2=CC=CC=C2C(=N1)C(=O)NNC(=O)C3=C(C=CC(=C3)Cl)OC	Inactive
135426496	COCC1=CC(=O)NC(=N1)NC2=NC3=CC=CC=C3O2	Inactive
1619204	CCN1C=C(C(=O)C2=CN=C(N=C21)N3CCN(CC3)C(=S)NCC=C)C(=O)O	Active
708051	CC1=C(C2=C(N1CC3=CC=CC=C3)C=CC(=C2)O)C(=O)OC	Inactive
3129253	CC(C)C(=O)NC(C1=CC(=CC=C1)[N+](=O)[O-])C2=C(C3=C(C=CC=N3)C=C2)O	Active
22521226	CC1=CC=CC=C1NC(=O)C2CCN(CC2)C(=O)N3CCOC4=CC=CC=C43	Inactive
13109	CC[C@]12CC[C@H]3[C@H]([C@@H]1CC[C@]2(C#C)O)CCC4=CC(=O)CC[C@H]34	Inactive
9550315	CCC(=O)N1CCC2=C1C=CC(=C2)S(=O)(=O)NC(C(C)C)C(=O)NC3CCCC4=CC=CC=C34	Inactive
1334532	CC1=C(C=CC(=C1)O)NC(=S)NC(=O)C2=CC(=CN=C2)Br	Inactive
763775	CC1=CC(=C(C=C1)CN2C3=CC=CC=C3N(C(C2=O)(C)C)C(=O)C)C	Inactive
3240252	C1=CC2=NSN=C2C(=C1)S(=O)(=O)NCCCC(=O)NCC3=CC=C(C=C3)Cl	Inactive
16830271	COC1=CC=C(C=C1)S(=O)(=O)N2CCC3(CC2)N(CCO3)S(=O)(=O)C4=CC=C(C=C4)OC	Inactive
5505	CCCCNC(=O)NS(=O)(=O)C1=CC=C(C=C1)C	Inactive
3851518	CN(C1=CC=CC=C1)C2=NC(=NC(=C2)CSC)C3=CC=CC=N3	Inactive
660696	CCC(C(=O)NC1=CC=C(C=C1)C(=O)C)SC2=NN=NN2C	Inactive
9703	CC(C)NC(=O)C1=CC=C(C=C1)CNNC.Cl	Inactive
1557001	C1=CC=C(C(=C1)C(=O)NNC(=O)CN2C(=O)/C(=C/C3=CC=C(C=C3)Cl)/SC2=O)O	Active
2311082	C1=CC=C(C=C1)P(=O)(C2=NC3=CC=CC=C3S2)NC4=NC=CS4	Active
135438977	CC(=NC1=CC=CC=C1)C2=C(CCCC2=O)O	Inactive
7207359	CCOC(=O)C1=CC=C(C=C1)NC(=O)CSC2=NN=C(C=C2)C3=CN=CC=C3	Active
919346	CCN1C=C(C(=O)C2=CC(=C(C=C21)N3CCN(CC3)C)F)C(=O)NN	Active
135484279	CCN(CC)C1=CC(=C(C=C1)/C=N/NC(=O)C2=C(N(N=N2)C3=NON=C3N)C(C)C)O	Active
2921404	CC(C)C1=CC=C(C=C1)C(C2=C(C3=C(C=CC=N3)C=C2)O)NC(=O)C	Active
2108987	C1=CC=NC(=C1)C2=NNC(=N2)COC3=CC=C(C=C3)Cl	Inactive
7958302	COC1=CC=C(C=C1)CCNC(=O)CC2=CSC=C2	Inactive
2837683	CC(C1=CC=CC=C1)C(CC2=NC3=CC=CC=C3N2)C4=NC5=CC=CC=C5N4	Inactive
117176	CCC(C1=CC=CC=C1)C(=O)OCCN(CC)CC.C(C(=O)O)C(CC(=O)O)(C(=O)O)O	Inactive
648552	CC1=C(C(=CC=C1)C(=O)NC2=CC=C(C=C2)N3CCN(CC3)S(=O)(=O)C)OC	Inactive
5308961	CC1CCCCN1CC(=O)C2=CC3=C(C=C2)C=CN3	Inactive
135478946	CC1=C(C=C(C=C1)N=C2NC(=O)/C(=C/C3=CN(C4=CC=CC=C43)C)/S2)C	Inactive
5307296	CN(C1=CC=C(C=C1)OC)C(=O)C2=CC3=C(C=C2)SN=N3	Inactive
5284557	C[C@]12CCC(=O)C=C1CC[C@@H]3[C@@H]2CC[C@]4([C@H]3CC[C@]4(C#C)O)C	Inactive
2821421	C1=CSC(=C1)S(=O)(=O)C2=NC=CN=C2C#N	Active
24982533	CC1=CC(=C(C=C1)OCC(=O)NC2=NC(=CS2)C3=CC=CC=N3)C	Inactive
694009	COC1=CC=CC=C1NC(=O)C2=CC=C(O2)[N+](=O)[O-]	Active
706782	COC1=CC=C(C=C1)C2=NN=C(O2)C3=CC=CC=C3O	Inactive
1017698	C1=CC=C(C=C1)C2=NC3=C(O2)C=CC(=C3)NC(=O)C4=C(C=CC(=C4)N5C=NN=C5)Cl	Active
9551255	C1CN(CCN1CCCNC(=O)CN2CCN(C2=O)CC3=CC=C(C=C3)Cl)C4=CC=C(C=C4)F	Inactive
16682157	CCCCCCCCN1C=CC(=N)C=C1.Br	Active
22518990	CN1C=C(C=C1C(=O)NCC2=CC=CC=C2OC)S(=O)(=O)N3CCCC3	Active
60961	C1=NC(=C2C(=N1)N(C=N2)[C@H]3[C@@H]([C@@H]([C@H](O3)CO)O)O)N	Inactive
2746659	C1=CC=C(C=C1)NC(=O)CSC2=NNC(S2)C3=CC=CC=N3	Active
5063907	CCOCCCN1C(=NN=C1SC(C2=CC=CC=C2)C(=O)NC3=C(C=CC(=C3)C)C)C4=CC=C(C=C4)Cl	Active
4890079	CCC(=O)N1C(CC(=N1)C2=C(N(C(=O)NC2=O)CCC3=CC=CC=C3)O)C4=CC(=C(C=C4)OC)OC	Inactive
135521587	CC1=CC(=C(C=C1)C(C)C)OCC2=CC=C(C=C2)C(=O)N/N=C/C3=C(C=C(C=C3)O)O	Active
292550	C1CCN(CC1)C2=CC=C(C=C2)N=CC3=C(C=C(C=C3)Br)O	Inactive
1900457	CCN1C=C(C(=O)C2=CC(=C(C=C21)N3CCN(CC3)C(=O)C4=CC=CO4)F)C(=O)NC(C)C	Active
5690151	C1=CC2=C3C(=C1)/C(=N\NC(=O)C4=CC=C(C=C4)Cl)/C(=O)C3=CC=C2	Inactive
1917167	CN1CCC2=C(C1)SC3=C2C(=O)N(C(=S)N3)C4=CC=C(C=C4)OC	Inactive
135455068	C/C(=N\NC1=CC=CC=C1O)/N=NC2=NC3=CC=CC=C3S2	Active
2743180	CC(C)(C)C1=CC=C(C=C1)C2=NOC(=N2)C(=O)NN	Inactive
11958816	COC1=CC=C(C=C1)CCNC(=O)C2CC(=NO2)C3=CC=CC=C3[N+](=O)[O-]	Inactive
6093	C1CN(C(=O)N1)C2=NC=C(S2)[N+](=O)[O-]	Active
2992031	CN1C2=C(C(=O)NC1=O)N(C(=N2)SCCN3CCOCC3)CCOC	Inactive
72099	C[C@@H](C1=CC(=C(C=C1)C2=CC=CC=C2)F)C(=O)O	Inactive
135446767	CC(C)(C)/C(=C/C1=NC2=CC=CC=C2OC1=O)/O	Inactive
16313710	COC1=C(C=C(C=C1)C(=O)N2CCN(CC2)C3=CC=CC=C3Cl)S(=O)(=O)NC4CC4	Inactive
1728284	CC1=CC=C(C=C1)C(=O)NC(=S)NNC(=O)COC2=CC=CC=C2C	Inactive
6952315	COC1=CC=CC(=C1OC)/C=C\2/C(=O)OC(=N2)C3CCCCC3	Inactive
2035190	CC(C)(C)C1=NC2=C(C=NN2C(=C1)NCCCN(C)C)C3=CC=C(C=C3)Cl	Inactive
17584271	CC1=C(C=CC=C1Cl)NC(=O)[C@]2(CC(=NO2)/C=C/C3=CC=CC=C3)CC(=O)O	Inactive
2345741	C1=CSC(=C1)C(=O)COC(=O)C2=CC=C(O2)[N+](=O)[O-]	Active
4139290	C1CN(CCN1C2=CC=C(C=C2)[N+](=O)[O-])C(=O)C3=CN=C4N(C3=O)CCS4	Inactive
22588476	CC(C)N(CCNC(=O)C1=CC=C(C=C1)NC2=NC3CS(=O)(=O)CC3S2)CC4=CC=CO4	Inactive
1043824	CCN1C=C(C(=O)C2=CC(=C(C=C21)N3CCN(CC3)C(=S)NC(=O)C4=CC=CC=C4Cl)F)C(=O)O	Active
9634077	C1=C(OC(=C1)[N+](=O)[O-])/C=N/NC(=O)C2=NON=C2N	Active
5691857	COC1=CC=CC(=C1)N2C(=O)C3=CC=CC=C3N=C2SCC4=CC(=O)OC5=CC(=C(C=C45)O)O	Active
2962373	CCOC1=C(C(=CC(=C1)CNCCCN2CCOCC2)Br)OCC3=CC=CC=C3Cl.Cl	Inactive
2084155	C1CCC(CC1)NC(=O)C(=O)NNC(=O)CC2=CC=C(C=C2)Cl	Inactive
7314608	CC1=CC(=C(C=C1)C)/C=C/C(=O)C2=C(C(=O)C=CC=C2)O	Active
13436	C1=CC=C(C=C1)SSC2=CC=CC=C2	Inactive
1102161	C1COCCN1S(=O)(=O)C2=CC(=C(C=C2)Cl)C(=O)NC3=NC=CS3	Inactive
16190993	CC1CCCCN1C(=O)CCC2=NN=C(O2)CC3=CNC4=CC=CC=C43	Inactive
9550070	CCN1C2=CC=CC=C2C(=CC1=O)OCC(=O)NC3=CC=CC(=N3)C	Inactive
24816657	CCN1C(=C(C(=N1)C)CN2CCC(CC2)C(=O)NC3=CC=CC(=C3)C4=CC(=CC=C4)F)C	Inactive
2872121	CC(=O)NC(C1=C(C=C(C=C1)OC)OC)C2=C(C3=C(C=CC=N3)C=C2)O	Active
3176122	COCCNC(=S)N(CCO)CC1=CC2=CC3=C(C=C2NC1=O)OCCO3	Inactive
2935661	CN(C)CCOC1=CC=CC=C1C2=CC=CC=C2.C(=O)(C(=O)O)O	Inactive
5310503	COC1=CC=C(C=C1)C2=NC(=CS2)CNS(=O)(=O)C3=C(C=CC(=C3)OC)OC	Inactive
800459	C1=CC=C(C(=C1)CNC(=S)NC2=CC=C(C=C2)F)Cl	Active
24685395	C1CCC2=C(C1)C3=C(S2)N=C(NC3=O)CCC(=O)NC4=CC=CC=C4Cl	Inactive
646146	C1CCC2=C(C1)N=C(S2)NC(=O)CN3C4=CC=CC=C4SC3=O	Active
1326381	C1=CC=C(C=C1)C2=C(OC(=N2)NC(=O)C3=CC=C(C=C3)F)C4=CC=CC=C4	Inactive
16193998	CC(C(=O)NCC1=CC=CO1)SC2=C(SC=C2)[N+](=O)[O-]	Active
3132896	C1=CC=C(C=C1)C(=O)NC(=S)NNC(=O)C2=CC=C(C=C2)O	Inactive
9612089	COC1=C(C=C(C=C1)/C=N/NC2=NC(=NC(=N2)NC3=CC=CC=C3)N4CCCC4)[N+](=O)[O-]	Inactive
15945669	C1=CC(=C(C=C1Cl)Cl)CSC(=N)N.Br	Active
9550325	[B-](F)(F)(F)F.C1=CC=C(C=C1)C2=CC(=[NH+]CCCO)C3=C(O2)C=CC(=C3)Cl	Inactive
4674182	CC1=CC=CC=C1NC(=S)N=NC2=C(N(C3=C2C=C(C=C3)S(=O)(=O)N4CCOCC4)CC=C)O	Inactive
2363702	C1CCC(=CC1)CCNC2=C(N(C(=O)NC2=O)CC3=CC=CC=C3)N	Inactive
605332	C1=CC2=CC(=CC(=C2N=C1)O)[N+](=O)[O-]	Active
1189912	CC1=CC=C(O1)C2=CSC3=C2C(=O)N(C(=N3)SCC(=O)C)CC=C	Inactive
2238303	CC1=CC(=C(C=C1)OCC(=O)NNC(=S)NC(=O)C(C)(C)C)Br	Inactive
24790707	CC1CN(CCN1C)C(=O)C2=CC(=C(C=C2)OC3CCN(CC3)C(=O)C)OC	Inactive
4151336	CCOC1=CC(=CC(=C1OCC)OCC)C(=O)NCC(C)(C)CNC(=O)C2=CC(=C(C(=C2)OCC)OCC)OCC	Inactive
25163428	CC1=C(OC2=C1C=C(C=C2)OC)C(=O)OCC(=O)NCCC3=CC=C(C=C3)S(=O)(=O)N	Inactive
2897769	COC1=C(C=C(C=C1)CCNC(=O)C2=CC=C(C=C2)CN3CCC(CC3)CC4=CC=CC=C4)OC	Active
2732832	CC(C)(C)C1=CC=C(C=C1)C(=O)NC(=S)N2CCOCC2	Inactive
22588045	C1CCN(C1)CCNC(=O)C2=CC3=C(C=C2)N=C(C(=N3)C4=CC=CC=C4)C5=CC=CC=C5	Inactive
920276	CC(C)N1C2=CC=CC=C2N=C1NC3=CC=CC=C3	Inactive
3131225	C1=CC=C(C=C1)C2=NC3=CC=CC=C3NC(=O)C2Br	Inactive
2091488	CN1C(=O)C2=CC=CC=C2C(=N1)C(=O)NNC(=O)C3=C(C=CC(=C3)Cl)OC	Inactive
787497	CC(C)C(=O)NN1C2=CC=CC=C2CCC3=CC=CC=C31	Inactive
9116373	C1CN(CCN1C2=NC=C(C=C2)S(=O)(=O)N)S(=O)(=O)CC3=CC=CC=C3	Inactive
4826824	CC1=C(C=C(C=C1)NC(=O)C(C)OC2=CC=CC=C2)S(=O)(=O)N3CCCCCC3	Inactive
1097040	C1=CC(=CC(=C1)N2C(=O)C3=C4C(=CC=C5C4=C(C=C3)C(=O)N(C5=O)C6=CC=CC(=C6)C(=O)O)C2=O)C(=O)O	Inactive
3138337	CC1=CC=C(C=C1)C(=O)NC(=S)NNC(=O)CCN2CCOCC2	Inactive
626145	C1=CC=C2C(=C1)C=CC(=C2C=NC3=CC=C(C=C3)[N+](=O)[O-])O	Active
9688820	CC1=CC(=NC2=CC=CC=C12)N/N=C/C3=CC=C(O3)[N+](=O)[O-]	Active
11957118	COC1=C(C=CC(=C1)CNCCN2CCOCC2)OCC3=C(C=C(C=C3)Cl)Cl.Cl	Inactive
9637112	C/C(=N\NC1=NN2C=NN=C2C=C1)/C3=CC=CC=N3	Active
2788	C1=CC2=C(C(=C(C=C2Cl)I)O)N=C1	Active
3719279	CC1=CC(=NN1C2=NC3=CC=CC=C3C(=O)N2OCC(=O)OC)C	Inactive
54746502	CCO.C[C@@H]1C2[C@@H](C3[C@@H](C(=O)C(=C([C@]3(C(=O)C2=C(C4=C1C=CC=C4O)O)O)O)C(=O)N)N(C)C)O.O.Cl	Active
3138335	CC1=CC=C(C=C1)C(=O)NC(=S)NNC(=O)C2=CC=C(C=C2)[N+](=O)[O-]	Inactive
2896669	COC1=C(C=C(C=C1)C(C2=CC(=C3C=CC=NC3=C2O)Cl)NC(=O)C4=CN=CC=C4)OC	Active
3671778	C=CCSC1=NSC(=N1)NC(=O)NC2=CC=C(C=C2)F	Active
135519989	COC1=CC(=C(C=C1)O)/C=N/NC(=S)NC2=CN=CC=C2	Inactive
16188789	C1CC(CN(C1)CC2=NC3=C(C=C2)C=C(C=C3)F)(CC4=CC(=CC=C4)Cl)CO	Inactive
1888848	CCOC(=O)C1=C(C2=C(N1)C=CC(=C2)Cl)N=NN3CCSCC3	Active
9599854	CCCS(=O)(=O)C1=C2C(=CC=CN2C(=C1S(=O)(=O)CCC)C(=O)N/N=C/C3=CC(=CC(=C3)O)O)C	Active
254340	C1=CC=C2C(=C1)C(=O)C(=C(O2)C3=CC=CS3)O	Active
1047347	C1CCC2=C(CC1)SC(=C2C(=O)NC3=CC=CC4=CC=CC=C43)NC(=O)CCC(=O)O	Inactive
9565756	C1=CC=C(C=C1)NC(=S)N/N=C/C2=CC3=C(C=C2)N=CC=C3	Inactive
5959	C1=CC(=CC=C1[C@H]([C@@H](CO)NC(=O)C(Cl)Cl)O)[N+](=O)[O-]	Active
9666374	CC1=CC(=C(N1C2=CC=CC=C2)C)/C=N/NC(=O)C3=CC=CC=C3F	Active
44143210	C1CCN(CC1)C2=NC=C(C=C2)C3=CC(=C4C(=C3)C=CC=N4)O.C(=O)(C(F)(F)F)O	Active
3763188	CCOC(=O)CC1C2C(C(ON2OC1C(=O)OCC)C(=O)OC)C(=O)OCC	Active
9695924	C1=CC=C(C=C1)/C=C(\C=N\NC(=O)C2=CC3=C(C=C2)N=CN3)/Br	Active
3900407	COC1=CC=CC(=C1)C2N3C(CC(=N3)C4=CC=CS4)C5=CC=CC=C5O2	Inactive
1500648	CCOC1=CC=C(C=C1)NC2=NC(=NC(=N2)N)CN3CCN(CC3)C(=O)OCC	Inactive
659760	CC1=CC2=C(C=C1)[N+](=O)C(=C(N2[O-])C)C(=O)C	Active
3806162	C1=CC=C(C(=C1)C(=O)NC(=S)NNC(=O)C2=CC(=CC=C2)[N+](=O)[O-])Cl	Inactive
4063939	CC1=CC2=C(N1C)C=CC(=C2)CNC(=O)C3=CC=C(O3)Br	Inactive
3205466	CC1=CC(=C(C=C1)N(CC(=O)NC(C)C)C(=O)CCC(=O)NC2=NC=CS2)C	Inactive
658844	CC1=C(C(=O)NC(C1)(C)C)SC2=CC=CC=N2	Inactive
1487349	C1=CC(=CC=C1C#N)C2=NC3=C(C=CC(=C3)Cl)C(=O)N2O	Inactive
3734129	CC1CN(CCN1C(=S)NC)C2=C(C=C3C(=C2OC)N(C=C(C3=O)C(=O)O)C4CC4)F	Active
22517590	CC1=CC=CC=C1N2CCN(CC2)S(=O)(=O)C3=NN=C(S3)NC(=O)CC(C)C	Inactive
135449532	CC1=CC(=O)NC(=N1)N2C(=CC(=N2)C)C	Inactive
5702697	CCN\1C2=CC=CC=C2S/C1=C\C=C\C=C\C3=[N+](C4=CC=CC=C4S3)CC.[I-]	Active
5910161	C1=C(OC(=C1)[N+](=O)[O-])/C=[N+](/CCO)\[O-]	Active
891782	COC1=CC=C(C=C1)C(=O)NCC(=O)NC2=NCCS2	Inactive
9609423	C1CCC(CC1)N2C(=NN=C2SCC(=O)N/N=C/C3=CC=CC=C3OCC(=O)O)C4=CC=C(C=C4)Cl	Inactive
755990	CCN(CC)C(=O)C1=CC=C(C=C1)C(=O)C2=CC=CC=C2	Inactive
135444135	CN1C=C(C=CC1=O)C(=O)N/N=C/C2=C(C(=CC=C2)OC)O	Inactive
1085027	C1COCCN1C2=CC=C(C=C2)NC(=O)CSC3=NC4=CC=CC=C4O3	Active
1900573	CCCC1=NN=C(S1)NC(=O)C2=CN(C3=CC(=C(C=C3C2=O)F)N4CCN(CC4)C)CC	Active
2824991	CN1C(=O)CC(NC2=CC=CC=C21)C3=CC=CC=C3.Cl	Inactive
591407	C1CCC2=C(C1)N=C(N=N2)N	Inactive
5308664	C1C(C(=C2N(C1=O)CN(CS2)C3=CC=C(C=C3)F)C#N)C4=CC(=CC=C4)F	Inactive
16191927	CCN1C=CN=C1CNCC2=CN(N=C2C3=CC=CC=C3)C4=C(C=CC(=C4)C)C	Inactive
1510496	CCOC1=C(C=C(C=C1)CC2=C3C(=NO2)CCCC3=O)OCC	Active
84003	C1CN2C(=CC=C2C(=O)C3=CC=CC=C3)C1C(=O)O.C(C(CO)(CO)N)O	Inactive
4640068	CCN1C=C(C(=O)C2=CC(=C(C=C21)N3CCN(CC3)C(=S)NC(=O)C4=CC(=CC(=C4)OC)OC)F)C(=O)O	Active
6110289	CC1=C(C=C(C=C1)/C=C/C(=O)C2=C(C(=O)C=CC=C2)O)C	Active
3424689	CCN1C=C(C2=CC=CC=C21)C3=NC(CO3)CCSC	Inactive
4902203	CC1=C(C=CC2=C1OC(=O)C3=C2CCC3)OC(C)C(=O)NCC(C4=CC=CC=C4)O	Active
3244253	CC(C)CN1C=C(C2=C(C1=O)N(C3=CC=CC=C32)C)C(=O)N4CCOCC4	Inactive
1481803	COC1=CC=C(C=C1)C2=NC3=CC=CC=C3OC2	Inactive
7161304	CCOC1=NN=C(C=C1)C2=CC(=CC=C2)NS(=O)(=O)C3=C(C=CC(=C3)[N+](=O)[O-])C	Inactive
9616945	C1=CC=C2C(=C1)N=CN2/N=C/C3=CC=C(S3)[N+](=O)[O-]	Active
3138386	CCCCC(=O)NNC(=S)NC(=O)C(C1=CC=CC=C1)C2=CC=CC=C2	Inactive
135541766	C1=CC=C2C(=C1)C=CC(=C2/C=N/NC(=O)C3=CC=C(O3)Br)O	Active
889369	CC(C)C1=CC(=C(C=C1)O)NC(=S)NC(=O)C2=CN=CC=C2	Inactive
5043635	CN(C)C(CNS(=O)(=O)C1=CC=C(C=C1)Cl)C2=CN=CC=C2	Inactive
1791133	COC1=CC=C(C=C1)OCC(=O)NNC(=S)NC(=O)C2=CC=C(O2)Br	Inactive
25162979	CC(C)CC(=O)O[C@@H]1[C@H]([C@@H]([C@H](O[C@@H]1O[C@@H]2C[C@H]([C@H]3CC[C@@]45C[C@H](CC[C@H]4[C@@]3(C2)C)C(=C)[C@@H]5O)C(=O)O)CO)OS(=O)(=O)[O-])OS(=O)(=O)[O-].[K+]	Inactive
20940272	CC1=C(N(C2=C1C=C(C=C2)C(=O)NCCN3CCOCC3)CC4=CC=C(C=C4)Cl)C	Inactive
2158935	COC1=CC=CC(=C1)C2=NN=C(O2)NC(=O)C3=CC=C(C=C3)S(=O)(=O)N4CCOCC4	Inactive
2550616	C1CN(CCN1C(=O)C2=CC3=CC=CC=C3O2)S(=O)(=O)C4=CC=CS4	Inactive
9441485	CC(=O)C1=CC=C(C=C1)OCCCC(=O)NNC(=O)C2=CC=CC=N2	Inactive
2567030	C1=CC(=CC(=C1)Br)NC(=O)CCNC(=O)C2=CC=CO2	Active
3557794	CC(C)CN1C(=O)C2=C(C=C(C=C2)Cl)N=C1SCC(=O)N(C)C3CCS(=O)(=O)C3	Inactive
25102611	CC1=CC=C(C=C1)S(=O)(=O)N2CC(=CC[C@H]2C3=CC(=CC=C3)OC)C(=O)O	Inactive
6883299	CC(C)(C)C1=CC(=NN1)C(=O)N/N=C/C2=CC=C(S2)[N+](=O)[O-]	Inactive
16192642	CCN1C(=NC2=C1C=CC(=C2)N)C.Cl	Inactive
3122377	CCOC1=CC=C(C=C1)NC(=O)C2C(C3(C(=C(C2(C3(Cl)Cl)Cl)Cl)Cl)Cl)C(=O)O	Inactive
2185679	CC1=CC(=NC2=NC(=NN12)N(C(=O)C)C(=O)C)C	Inactive
3106303	C1=CC=C2C(=C1)C3=NC4=CC=CC=C4SC(C3C2=O)C5=CC=C(C=C5)Cl	Active
135517096	CC1=CC(=C(C(=C1)[N+](=O)[O-])O)/C=N/N2C(=NC3=CC=CC=C3C2=O)COC4=CC=CC=C4	Active
3127646	C1C2CC3CC1CC(C2)(C3)C(=O)NNC(=O)C4=NC=CN=C4	Inactive
797055	CN1C2=CC=CC=C2N=C1CNC3CCCCC3	Inactive
444305	[C@@H]([C@H](C(=O)O)O)(C(=O)O)O	Active
2987240	C1=CC=C(C=C1)CC2=NN=C(S2)NC(=O)CS(=O)(=O)C3=CC=CC=C3	Inactive
23723078	CC1=NN(C(=O)C1CC2=C(C=CC=C2Cl)F)C	Inactive
4095451	C1=CC=C2C(=C1)C=CC=C2CC(=O)OCN3C(=O)C4=CC=CC=C4N=N3	Inactive
6468849	CC1=C(C=C(C=C1)OCC(=O)N2CCCCCCC2)C	Inactive
21230407	C1=CC=C(C=C1)CNC(=O)CC(=O)N/N=C/C2=CC=CS2	Inactive
1862402	CC1=NN2C(=C1C3=CC=CC=C3)N=C4CCCC4=C2NCCN(C)C	Inactive
9707513	COC1=CC(=C(C=C1/C=N/N2C(=NNC2=S)C3=NNC4=C3CCC4)OC)OC	Inactive
16229449	CC1=C(C(=C(C=C1)C)OCC(CNCC(C2=CC=C(C=C2)OC)N(C)C)O)C	Inactive
6634	C1=CC(=CC=C1N)S(=O)(=O)NC2=NN=C(C=C2)Cl	Active
9678892	CC1=C(N(N=N1)C2=NON=C2N)C(=O)N/N=C/C3=CC(=C(C=C3)OC)OC	Inactive
9595855	C1CCN(C1)C2=NC(=NC(=N2)N/N=C/C3=CC(=CC=C3)F)NC4=CC=C(C=C4)[N+](=O)[O-]	Inactive
24747691	C[C@@H]1CC(=O)[C@]2([C@@H](O1)O[C@@H]3[C@H]([C@@H]([C@@H]([C@@H]([C@H]3O2)NC)O)NC)O)O.O.Cl	Active
2606836	C1COC2=C(O1)C=CC(=C2)SCC(=O)NC3=CC4=C(C=C3)OCO4	Inactive
2068115	CC1=CC=C(C=C1)C(=O)NNC2=NCCC2	Inactive
781221	C1=CC=C(C(=C1)C(=O)CC(=O)C2=CC=C(C=C2)F)O	Inactive
3528810	CC1=CC2=C(C=C1C)NC(=O)C(=C2)CCNC(=O)CCC3=CC=CC=C3	Inactive
1933137	C1=CC=C(C(=C1)C(=O)NNC(=S)NC(=O)C2=CC=CO2)O	Active
977019	C1CN(CCN1C2=CC=CC=N2)C(=O)C3=NSN=C3	Inactive
12006052	CC1=CC=C(C=C1)CNC(=O)C(=O)NCC2N(CCO2)S(=O)(=O)C3=CC=CS3	Active
176015	CN1CCN(CC1)C2=C(C=C3C4=C2SCCN4C=C(C3=O)C(=O)O)F.Cl	Active
1933071	C1=CC=C(C(=C1)C(=O)NNC(=S)NC(=O)C2=CC=C(C=C2)F)O	Active
2491655	CC(C)C1=CC2=C(C=C1)NC(=C2N=NC(=S)NC)O	Inactive
2417977	C1CCC(CC1)NC(=O)COC(=O)CCC(=O)C2=CC=C(C=C2)F	Inactive
3117702	COC1=CC(=C(C=C1)NC(=O)C(=O)NNC(=O)C2=CC(=CC=C2)OC)OC	Inactive
1302	CC(C1=CC2=C(C=C1)C=C(C=C2)OC)C(=O)O	Inactive
851023	CC1=CC=C(C=C1)N2C(=O)C(=C(C=N2)OC)SCC3=CC=CC=C3	Inactive
9677896	CCOC1=C(C=CC(=C1)/C=N/NC(=O)C2=CC=C(C=C2)O)OC3=NC(=NC=C3F)Cl	Inactive
3238240	CC(C)NC(=O)C1=NOC(=C1)C2=CC=CC=C2OC	Inactive
2465676	CC1=CC=C(C=C1)C2=CSC3=C2C(=O)NC(=N3)CN(C)CC4=CC=CC=C4	Inactive
1799978	CC1=CC(=CC(=C1)COC2=C(C3=C(C=C2)C(=C(C(=O)O3)CC(=O)O)C)C)C	Inactive
254007	C1=CC=C2C(=C1)C=CC3=C2C=C(C=N3)[N+](=O)[O-]	Active
666418	CCCC1=NC=CC(=C1)C(=S)N	Inactive
2823142	COC1=CC=CC=C1CCN2C=C(C(=O)NC2=O)C#N	Inactive
659468	CCOC(=O)C1CCN(CC1)CC(=O)C2=C(NC3=CC=CC=C32)C	Inactive
5141977	CCC(=NCCCN1CCOCC1)C2=C(N(C(=O)NC2=O)C3=CC=CC=C3C)O	Inactive
9550688	C1CN(CCN1C2=CC=C(C=C2)F)C3=NC4=C(C(=O)S3)SC=C4	Inactive
7514097	C1=CC=C2C(=C1)C(=O)C3=C(C=CC(=C3C2=O)NCCC(=O)O)NCCC(=O)O	Inactive
135472783	C1=CC=C(C(=C1)C(=O)NCC(=O)N/N=C/C2=C(C=CC(=C2)Br)O)Br	Inactive
1565901	C1=CC=C(C=C1)/C=C/2\C(=O)N(C(=S)S2)CCC(=O)NNC(=O)C3=CC=CC=C3O	Active
645261	C1CC(CN(C1)S(=O)(=O)C2=CC=CC(=C2)C(F)(F)F)C(=O)NC3=CC=C(C=C3)N4CCOCC4	Inactive
3138755	CCCC(=O)NC(C1=CC2=C(C=C1)OCO2)C3=CC(=C4C=CC=NC4=C3O)Cl	Active
5286961	CC1=CC(=CC(=C1O)Br)/C(=C/2\C=C(C(=O)C(=C2)Br)C)/C3=CC=CC=C3S(=O)(=O)O	Inactive
135899465	CCC(C)N1CCC2(CC1)NC3=C4C5=C(C(=NC(=O)C(=CC=C[C@@H]([C@@H]([C@H]([C@H]([C@H]([C@@H]([C@@H]([C@H](C=CO[C@@]6(C(=O)C4=C(O6)C(=C5O)C)C)OC)C)OC(=O)C)C)O)C)O)C)C)C3=N2)O	Active
3222060	C1CCC(C1)NC(=O)CN(C2=CC=CC3=CC=CC=C32)C(=O)C4=CSN=N4	Inactive
1883073	CC1=C(C(=NO1)C2=CC=CC=C2)C(=O)NC(=S)NNC(=O)C3=C(C=C(C=C3)O)O	Active
5844273	CC1=C(C(=NO1)C2=CC=CC=C2)C(=O)O/N=C(/C3=CC=C(O3)[N+](=O)[O-])\N	Active
44144033	C1[C@H](CC(=O)C=C1C2=CC(=C(C=C2)F)Cl)C3=CC=C(C=C3)F	Inactive
1728273	CCCCOC1=CC=C(C=C1)C(=O)NNC(=S)NC(=O)CC	Inactive
661785	CC1=CC(=NN1C(=O)CNC(=O)CCC2=CC=CC=C2)C	Inactive
54682900	CC1(CC2=C(C(=O)C1)C(=C(C(=O)N2C3=CC=CC=C3)C4=CC=CC=C4)O)C	Inactive
6494273	COC1=C(C=C(C=C1)CC2=NN=C(O2)SCC(=O)NC3=CC(=CC=C3)OC)OC	Inactive
5201242	CC1CCCCN1C(=S)NC(=O)C2=CC=CS2	Inactive
5564	C1=CC(=C(C=C1Cl)O)OC2=C(C=C(C=C2)Cl)Cl	Active
58258	CN1CCN(CC1)C2=C(C=C3C4=C2SCCN4C=C(C3=O)C(=O)O)F	Active
1894913	CCCCCNC(=O)C1=CN(C2=CC(=C(C=C2C1=O)F)N3CCN(CC3)C)CC	Active
9581065	C1=CN(C(=O)C(=C1)C(F)(F)F)CCC(=O)O/N=C(/C2=CC=C(C=C2)OC(F)(F)F)\N	Inactive
2066641	CCCN1C(=NN=N1)NC(=O)COC2=C(C=C(C=C2)Cl)C	Inactive
114811	CS(=O)(=O)C1=CC=C(C=C1)[C@H]([C@@H](CF)NC(=O)C(Cl)Cl)O	Active
4252228	C1=CC=C(C=C1)C(=O)NNC2=CC(=C(C(=C2)Br)O)Br	Active
5469569	C1=CN=CC=C1C(=O)N/N=C/C2=CC=C(O2)[N+](=O)[O-]	Active
5310347	CC(C(C1=CC=CS1)N2CCN(CC2)C3=CC=CC=C3)NC(=O)C4=CC=CO4	Inactive
4140879	CC1=NN(C(C1)(C(F)(F)F)O)C(=O)C2=CC=C(C=C2)CN3C=CC(=N3)[N+](=O)[O-]	Active
3240629	COC1=C2C(=CC=C1)SC(=N2)NC3=NC(=CS3)C4=CC=CC=N4	Inactive
9731748	C/C(=N/NC1=CC=CC=C1)/C2=CN=NC(=N2)SC	Inactive
658689	CCC1=NC(=C(C2=C1CCCC2)C#N)N3CCCC3	Inactive
654804	CCN(CC)C(=O)CSC1=NN=C(N1CC2=CC=CO2)C3=CC=CS3	Inactive
16821894	C1CC(=O)N(C1=O)C2=CC=CC(=C2)C(=O)NC3=NN=C(O3)C4=CC=C(C=C4)Br	Inactive
664838	CCCC1=NC(=C(C2=C1COC(C2)(C)C)C#N)NCC3=CC=CO3	Inactive
12004997	CCCNC(=O)CNC(=S)N(CC1=CC(=C(C(=C1)OC)OC)OC)C2CCCC2	Inactive
666440	CC1=C(C=C(C=C1)C2=NN3C(=NN=C3C4=CC=CO4)C5=CC=CC=C52)S(=O)(=O)NCC6CCCO6	Inactive
16330911	CC1=CC(=CC(=C1)OCC(=O)NNC(=O)C2=CC=CC=N2)C	Inactive
3577588	C1=CC=C(C(=C1)C(=O)NC2=CC(=CC=C2)NC(=O)C3=CC=C(O3)[N+](=O)[O-])Cl	Active
861728	C1CCC(C1)NC2=C(N=C3N2C=CC=C3)C4=CC=CC=N4	Inactive
16188412	C1C(OC2=CC=CC=C2O1)C(=O)NCCN3C(=O)/C(=C/C4=CC(=C(C=C4)Cl)Cl)/SC3=O	Inactive
2839622	CCOC(=O)C1=C(OC(=C(C1C2=CC=CS2)C#N)N)C	Inactive
2764897	C#CCOC(=O)C1=CN(C(=O)C(=C1)Cl)CC2=C(C=C(C=C2)Cl)Cl	Inactive
3095210	CCCCNC1=CC(=O)C(=O)C2=CC=CC=C21	Active
1068705	CCN1C=C(C(=O)C2=CC(=C(C=C21)N3CCN(CC3)C)F)C(=O)OCC	Active
794021	C1=CC=C(C=C1)C(=O)NN=C2C3=CC=CC=C3C4=CC=CC=C42	Inactive
2738375	C1CN(CCN1C2=NC=CC=N2)S(=O)(=O)CC3=CC=C(C=C3)Cl	Inactive
2998218	C1CCN(C1)S(=O)(=O)C2=C(C=CC(=C2)C(=O)NCC3=NC4=CC=CC=C4N3)Cl.O	Active
685280	CCN1C=C(C(=O)C2=CC(=C(C=C21)N3CCOCC3)F)C(=O)OCC	Active
5458171	C1=CC(=C2C(=C1NCCNCCO)C(=O)C3=C(C=CC(=C3C2=O)O)O)NCCNCCO.Cl	Active
3107585	C1=CC=C(C(=C1)OCCOCCOC2=CC=CC=C2P(=O)(O)O)P(=O)(O)O	Inactive
7597268	CC1=CC(=C(C=C1)C)C2=NN=C(O2)NC(=O)CC3=CC=C(C=C3)F	Inactive
3358745	C1=CC=C2C(=C1)C(=O)C3=C(C=C(C(=C3C2=O)N)C(=O)O)N	Inactive
23668244	COC1=C(C=CC(=C1)C(CO)O)OS(=O)(=O)[O-].[K+]	Inactive
3819583	CCNC(=O)C(=O)C1=C(NC2=CC=CC=C21)C3=CC=CC=C3	Inactive
6236106	CC1=C(SC2=C1C(=O)NC(=N2)/C=C/C3=CC(=CC=C3)O)C(=O)O	Inactive
753151	CCCC1=CC(=O)N2C(=N1)C(=C(N2)C)C3=CC=C(C=C3)Cl	Inactive
9581138	C1=CC(=CC=C1C(=O)N/N=C(/C2=NC=CN=C2)\N)Cl	Inactive
5309604	CC1=C(C(=CC=C1)N2CCN(CC2)C(=O)CN3C(=O)C4=CC=CC=C4C(=N3)CC5=CC=NC=C5)C	Inactive
717110	CC1=CC=C(C=C1)C(=O)CSC2=C(C(=CC(=N2)C)C)C(=O)N	Inactive
833545	CC1=CC=C(C=C1)C(=O)NC(=S)N(C)CC2=CC=CC=C2	Inactive
24761675	CC1=CC=C(C=C1)S(=O)(=O)O.C1=CC=[N+](C=C1)CCCCCCCCCC#CC#CCCCCCCCCC[N+]2=CC=CC=C2	Active
24686214	C1=CC=C(C=C1)C2=NN=C(O2)NC(=O)COC(=O)CNC(=O)C3=CC=CC=C3F	Inactive
135676247	C1=CC=C2C(=C1)C=CC(=C2/C=N/NC=O)O	Inactive
22512761	C1CN(CCN1CCCNC(=O)CCC(=O)N2CCOC3=C2C=C(C=C3)Cl)CC4=CC=CC=C4	Inactive
3656108	CC1=CC(=C(C(=C1)C)S(=O)(=O)NCCN2C(=CC3=CC=CC=C32)C)C	Inactive
1790575	C1=CC=C(C=C1)CCC(=O)NNC(=S)NC(=O)C2=CC=CC=C2	Inactive
10187	C1=CC2=CC3=C(C(=CC=C3)O)C(=C2C(=C1)O)O	Inactive
652304	CC1=C(N2C(=CC(=N2)C3=CC(=CC=C3)OC)N=C1C)N4CCN(CC4)CCOC	Inactive
2225391	COC1=CC2=C(C=C1)C(=C(S2)C(=O)NCC3=CC=CO3)Cl	Inactive
6473883	CC[C@@H]1[C@@]([C@H]2[C@H]([C@H]([C@@H](C[C@@]([C@@H]([C@H]([C@@H]([C@H](C(=O)O1)C)O[C@H]3C[C@@]([C@H]([C@@H](O3)C)O)(C)OC)C)O[C@H]4[C@@H]([C@H](C[C@H](O4)C)N(C)C)O)(C)O)C)N[C@H](O2)COCCOC)C)(C)O	Active
6602774	CCN1C=C(C(=O)C2=CC(=C(C=C21)N3CCN(CC3)C)F)C(=O)N4CCN(CC4)C(=O)OCC.Cl	Active
693996	C1=CC(=CN=C1)CNC(=O)C2=CC=C(O2)[N+](=O)[O-]	Active
2531821	CCOC(=O)N1CCN(CC1)C(=O)CSC2=NN3C(=CC(=NC3=N2)C)C	Inactive
5763840	C1=CC=C(C(=C1)C(=O)NNC(=S)NC(=O)/C=C/C2=CC=CS2)O	Active
5886965	CC1=CC2=CC=CC=C2N1CCNC(=O)/C=C/C3=CC(=C(C(=C3)OC)OC)OC	Inactive
3236182	CC1=NC(=CS1)CCNC(=O)CC2=CC=CC=C2	Inactive
700515	CC1=CC(=NC2=NNC(=C12)N=NN3CCCCC3)C	Active
16745861	CCCNC(=O)C1=CC2=C(C=C1)C(=O)C(=C(N2)C3=CC(=CC=C3)Br)O	Active
1091526	CCC(=O)C1=CN(C2=CC=CC=C21)CC(=O)NC3=CC=C(C=C3)OCC	Inactive
16191430	CC1=C(N=C(O1)C2=CC(=C(C=C2)OC)OC)CN3CCC(CC3)C4=CC=CC=C4	Inactive
46495951	C1=CC=C2C(=C1)C(=CC=C2Br)CC(=O)N/N=C/C3=CC=CC=N3	Inactive
3825079	CC1=CC=C(C=C1)S(=O)(=O)N(CC2=CC=CO2)CC(=O)O	Inactive
16745868	CCCNC(=O)C1=CC2=C(C=C1)C(=O)C(=C(N2)C3=CC=C(C=C3)OC)O	Active
43231	C1=C(C(=CC(=C1N)S(=O)(=O)N)S(=O)(=O)N)C(=C(Cl)Cl)Cl	Inactive
16798225	C1CN(CC2=C1C(=C(S2)NC(=O)C3=CC=CC=C3)C(=O)N)CC4=CC=CC=C4.Cl	Inactive
2519964	CCN1C(=NN=C1SCC(=O)NC2CC2)C3=CC=CC=C3OC	Inactive
3243467	CCN1CCCC1CNS(=O)(=O)C2=CC(=CC3=C2N(CC3)C(=O)C4CC4)Br	Inactive
700511	CCN(CC)N=NC1=C2C(=CC(=NC2=NN1)C)C	Active
3140709	CC(=O)NC1=NON=C1C2=NC3=CC=CC=C3N2CC4=CC=CC=C4	Inactive
65275	COC1=NC(=NC2=C1NC=N2)N	Inactive
12004708	CC1=C(SC=N1)CCOC(=O)C2=CC(=CC=C2)[N+](=O)[O-].Cl	Inactive
16196349	CC1=CC(=CC(=[N+]1C2=CC=CC=C2OC)C)/C=C\3/N(C4=CC=CC=C4S3)C.[I-]	Active
1245713	CC1=CC2=C(C=C1)N(CCC2)C(=O)C3=C(OC=C3)C	Inactive
2823211	CC1=C(C=CC=C1N2C3=C(C(=O)N(C2=O)CC4=CC=CC=C4)NC=N3)C(=O)OC	Inactive
68844	CCN[C@H]1CN(S(=O)(=O)C2=C1C=C(S2)S(=O)(=O)N)CCCOC	Inactive
135450224	CC1(CC2=C(C=C(C(=O)O2)N=C/C(=C(/C3=CC=CC=C3)\O)/C(=O)C4=CC=CC=C4)C(=O)C1)C	Inactive
7551639	COCC1=C(OC2=CC=CC=C21)C(=O)OCC(=O)NCC3=CC=CO3	Inactive
6470978	CCOC(=O)C1=CC=C(C=C1)NC(=O)NCC2=CN=CC=C2	Inactive
700567	CCOC(=O)N1CCN(CC1)C(=O)C2=CC(=C(C=C2)OC)OC	Inactive
6578895	COC1=C(C(=CC=C1)OC)C(=O)NC(=S)NNC(=O)[C@H]2C[C@@H]2C3=CC=CC=C3	Inactive
1472216	COC1=NC=C(C=C1)NC(=O)/C(=C(\S(=O)CC2=CC=CC=C2)/Cl)/Cl	Inactive
135628898	C1=CC=NC(=C1)/C=N/N=C/2\NC(=O)C(S2)CC(=O)O	Active
3536067	C1=C(NN=C1)C2=C(C=C(S2)[N+](=O)[O-])[N+](=O)[O-]	Active
5201260	C1CCN(C1)C(C2=CC=C(C=C2)Cl)C3=CC(=C4C=CC=NC4=C3O)Cl	Active
3093671	CC1=CC=C(C=C1)S(=O)(=O)NC2(C3=CC=CC=C3C(=O)C(=C2Cl)Cl)OC	Active
2569698	CC1=CC(=NC2=NC(=NN12)C(=O)NNC(=O)C3=C(C=CC(=C3)Cl)OC)C	Inactive
135447538	CC1=CC(=NC(=N1)/N=C(\NC2=CC=C(C=C2)NC(=O)C)/NC(=O)C)C	Inactive
135460420	C1=CC(=C(C=C1Br)/C=N/NC(=O)C2=NON=C2N)O.Cl	Inactive
2876959	CC(C)C(=O)NC(C1=C(C2=C(C=CC=N2)C=C1)O)C3=CC=CO3	Active
24790729	CCCN1C=NN=C1CNC(=O)C2CCC(=O)N(C2)CCC3=CC=C(C=C3)OC	Inactive
658168	CC(C)NC1=NC2=C(S1)N(C3=CC=CC=C32)C(=O)C	Inactive
5311454	CC(C)(C)C(/C=C/C1=CC2=C(C=C1)OCO2)O	Inactive
11958671	CC1=CC2=C(C=C1)N=C(S2)N3C(C(=C(C3=O)O)C(=O)C4=CC5=CC=CC=C5O4)C6=CC=CS6.CC(=O)O	Inactive
5856349	COC1=C(C=C(C=C1)/C=C\2/C(=O)N(C(=O)S2)CC(=O)NNC(=O)C3=CC=CC=C3O)OC	Active
1920133	CCN1C=C(C(=O)C2=CC(=C(C=C21)N3CCN(CC3)C(=S)NC(=O)C4=CC=C(C=C4)F)F)C(=O)O	Active
746967	CC1=CC(=C(C2=C1C=CC(=N2)C(=O)O)O)C	Inactive
1005091	CC1=C(C(=NO1)C2=C(C=CC=C2Cl)Cl)C(=O)NC3=NC=CS3	Inactive
2238516	CC(C)CNC1=NC(=NC(=N1)OC2=NNC(=O)C=C2)NC(C)(C)C	Inactive
1527596	CCOC(=O)C1=C(SC=C1C2=CC=CC=C2)NC(=O)/C(=C/C3=CC(=C(C=C3)O)OC)/C#N	Inactive
8083550	CC1=C(C(=O)N2C=CSC2=N1)S(=O)(=O)NC3=CC=C(C=C3)N4CCN(CC4)C	Inactive
536471	CCCC(=O)NC(C(F)(F)F)(C(F)(F)F)NC1=CC=C(C=C1)S(=O)(=O)NC2=NOC(=C2)C	Active
5335106	CC1=CC=C(C=C1)C(=O)N/N=C/C2=NC3=CC=CC=C3N2C	Inactive
12005808	C1CN(CCN1C2=CC=CC=C2)C(CNC(=O)C(=O)NCCCN3C=CN=C3)C4=CN=CC=C4	Active
9563418	C1=CC(=CN=C1)C(=O)N/N=C/C2=C(C=CC(=C2)O)Br	Inactive
9534979	COC(=O)CCN1CCN(CC1)S(=O)(=O)C2=CC3=C(C=C2)OCCO3	Inactive
16016996	CC1=C(C=C(C=C1)Cl)N2CCN(CC2)C(=O)C(C)N3C(=O)C4=CC=CN4C=N3	Inactive
1569246	CC1=C(SC2=C1C(=NC=N2)SCC=C)C	Inactive
2200234	CCCCOC1=CC=CC(=C1)C(=O)NC2=CC=C(C=C2)N3CCN(CC3)CC	Inactive
135401470	COC1=CC(=CC(=C1O)OC)/C=N\NC(=O)C2=CC=C(O2)CN3C=C(C(=N3)[N+](=O)[O-])Br	Active
3132901	C1=CC(=CC=C1C(=O)NNC(=S)NC(=O)C2=CC=C(C=C2)Br)[N+](=O)[O-]	Inactive
24686238	CC1=C(C=C(C=C1)S(=O)(=O)N2CCC(CC2)C(=O)OCC3=CC=CC=C3)C	Active
2976904	COC1=C(C=C(C=C1)Cl)C(C2=C(C3=C(C=CC=N3)C=C2)O)NC4=CN=CC=C4	Active
16347982	CC12CCC(=O)N1C(CS2)C(=O)OCC3=C(C=CC=C3Cl)Cl	Inactive
3129243	CCCC(=O)NC(C1=CC=C(C=C1)C)C2=C(C3=C(C=CC=N3)C=C2)O	Active
9657793	C1CC2=C(C=C(C=C2)Cl)/C(=N/O)/C1	Inactive
751293	CCN1C2=CC=CC=C2N=C1CCNC(=O)C3=CC=C(C=C3)F	Inactive
3138367	CC(=O)NC(=S)NNC(=O)C(C1=CC=CC=C1)C2=CC=CC=C2	Inactive
658485	CCCCCOC1=CC=CC=C1C(=O)NCCCC(=O)O	Inactive
2921215	CCCC(=O)NC(C1=C(C=C(C=C1)Cl)Cl)C2=C(C3=C(C=CC=N3)C=C2)O	Active
3245542	COCCCNC(=O)C1CC(=O)N(C1)CCC2=CC(=C(C=C2)OC)OC	Inactive
5091685	CC1CN(CCN1C(=S)NC2=CC=CC=C2F)C3=C(C=C4C(=C3OC)N(C=C(C4=O)C(=O)O)C5CC5)F	Active
1378950	CCN(CC)CCN1C2=CC=CC=C2N=C1NC(=O)C3=CC=C(C=C3)Cl	Inactive
4068403	C1=CC=NC(=C1)C2=CSC(=N2)NC(=O)C3=C(C=CC(=C3)Cl)[N+](=O)[O-]	Inactive
2723601	C1=NC2=C(N1)C(=S)N=C(N2)N	Active
135401277	CCN(CC)S(=O)(=O)C1=CC=CC(=C1)C(=O)N/N=C/C2=C(C(=C(C=C2)O)O)O	Active
5358	CNS(=O)(=O)CC1=CC2=C(C=C1)NC=C2CCN(C)C	Inactive
20860614	CC1=C(N=C(O1)C2=CC=C(C=C2)OC)CS(=O)(=O)CC(=O)NCC3=CC=C(C=C3)F	Inactive
5239268	CC1=NC(=C(C=C1)OCC(=O)NC2=NOC(=C2)C)[N+](=O)[O-]	Active
24818774	COC1=CC=CC=C1NC(=O)NNC(=O)C2=CC3=CC=CC=C3C=C2O	Active
700833	C1=CC2=C(C(=C(C=C2Cl)Cl)OC(=O)C3=CC=CS3)N=C1	Active
1091512	COC1=CC=C(C=C1)NC(=O)CN2C=C(C3=CC=CC=C32)C(=O)C4=CC=CO4	Active
980701	CC1=CC=C(C=C1)CN2C3=C(N=C2SCCN4CCCCC4)N(C(=O)NC3=O)C	Inactive
666483	CC(C)OCCCNC1=NC=C2C(=N1)CC(CC2=O)C3=CC=C(C=C3)N(C)C	Inactive
2809808	C1=CC(=CC=C1C(=O)CSC2=NN=NN2C3=CC=C(C=C3)O)F	Inactive
2949930	CCOC1=CC(=C(C=C1)OCC)C2C(=C(N(C3=C2C(=O)CC(C3)(C)C)C4=CN=CC=C4)N)C#N	Inactive
2441007	COC1=C(C=C(C=C1)C(=O)NC2=NC(=CS2)C3=CC=CC=N3)S(=O)(=O)N4CCOCC4	Inactive
3847470	CC(=O)NC1=CC=C(C=C1)OC2=NC(=NC3=CC=CC=C32)C4=CC=CC=N4	Inactive
781140	CC12CN3CC(C1O)(CN(C2)C3C4=CC=C(C=C4)OC)C	Inactive
659794	C1CCC(CC1)C(=O)N2CCCN3C2=NC4=CC=CC=C43	Inactive
805348	CC1=CC=C(C=C1)S(=O)(=O)NNC(=O)C2=CC(=CC=C2)O	Inactive
1728277	CCCCC(=O)NNC(=S)NC(=O)C1=CC=C(C=C1)C	Inactive
3674726	CC(C)CN1C2=CC=CC=C2N=C1C(C)NC(=O)CC3=CC=CC=C3	Inactive
7196374	CN1C=C(C(=O)N(C1=O)C)S(=O)(=O)NC2=CC(=CC=C2)F	Inactive
1949861	CCOC(=O)C1=CN=C(N=C1OC2=CC=CC=C2F)N3C(=CC(=N3)C)C	Inactive
2876744	CCC(=O)NC(C1=CC=C(C=C1)C)C2=C(C3=C(C=CC=N3)C=C2)O	Active
9549472	CC\1(C2=CC=CC=C2N(/C1=C\C=C\C3=[N+](C4=C(C3(C)C)C5=CC=CC=C5C=C4)C)C)C.[O-]Cl(=O)(=O)=O	Active
11957158	CCCCCOC1=C(C=C(C=C1)CSC(=N)N)[N+](=O)[O-].Cl	Active
2834558	CC1=CC=C(C=C1)C(C(Cl)Cl)NC(=O)C2=CC=CC=C2	Inactive
2435136	C1OC2=C(O1)C=C(C=C2)CNC(=O)COC(=O)C3=CC=C(O3)Br	Inactive
3151460	COCCCN1C2=C(C=C(C1=N)C(=O)NC3CCCCC3)C(=O)N4C=CC=CC4=N2	Inactive
3238436	CC(C)N1C(CCC1=O)C(=O)NC2CCCC2	Inactive
3127619	CC1=C(C=C(C=C1)NC(=O)C(=O)NNC(=O)C2=CC=CC=C2C)Cl	Inactive
658377	CCN1C=C(C(=O)C2=CC(=C(C=C21)N3CCN(CC3)C)F)C(=O)NCC4=CC=CC=N4	Active
25714089	CC1=C(C=C(C=C1)NC(=O)COC2=C(C=C(C=C2)/C=N\NC(=O)CN3CCOCC3)OC)C	Inactive
3991012	C1COCCN1CCNC2=C(C=C(C=C2)[N+](=O)[O-])C#N	Inactive
3243374	CCOC(=O)N1CCC(CC1)NC2=C(C(=O)C2=O)NC3=CC(=C(C=C3)C)C	Inactive
135511839	COC(=O)N/N=C/C1=[N+](C2=CC=CC=C2[N+](=C1)[O-])[O-]	Active
6604200	C1C(=O)NC(=O)N1/N=C/C2=CC=C(O2)[N+](=O)[O-]	Active
2745075	CC(C)NC(=O)NNC(=O)C1=NN(C=CC1=O)C2=CC=C(C=C2)F	Inactive
5307919	CCOC(=O)N1CCC(CC1)NC(=O)C2=NN3C=CC=CC3=C2	Inactive
1088432	CC1=CC=C(C=C1)C(=O)N2C3=CC=CC=C3N=C2N	Inactive
20860903	CN1CCN(CC1)C(=O)C2=CC3=C(C=C2)S(=O)C4=CC=CC=C4C(=O)N3CC5=CC=CC=C5F	Inactive
2879253	COC1=CC=C(C=C1)C2CC(=CC(=O)C2)C3=CC=C(C=C3)OC	Active
24746879	COC(=O)CSC1=NC(=NC2=CC=CC=C21)COC3=CC=CC=C3	Inactive
2155747	CCOC1=CC=C(C=C1)C2=NN=C(O2)SCC(=O)NC3=NOC(=C3)C	Inactive
947732	C1CN=C(N1)C(=O)NC2=NC=C(S2)CC3=CC(=CC=C3)Cl	Inactive
253602	CC(=O)O[C@@H]1[C@H](CN[C@@H]1CC2=CC=C(C=C2)OC)O	Inactive
[truncated: 810 more rows]
